# Supplementary material for: Fern genomes elucidate land plant evolution and cyanobacterial symbioses
Source: Nat Plants. 2018 Jul 2;4(7):460–72. doi: 10.1038/s41477-018-0188-8 (PMC6786969; doi:10.1038/s41477-018-0188-8)
Supplement: Supplementary file 3 — Gene family classification and dynamics. [file 41477_2018_188_MOESM3_ESM.xlsx]

## Sheet: classification taxa
	Species	Annotation version	Phytozome ID	Transcripts	Validated Transcripts	Classified	Singletons	Family	Order	Group
1	Arabidopsis thaliana	TAIR10	167	27416	27411	24520	2891	Brassicaceae	Brassicales	rosid
2	Populus trichocarpa	v3.0	210	41335	41335	35970	5365	Salicaceae	Malpighiales	rosid
3	Lotus Japonicus	v3.0	NA	48105	48093	38385	9708	Fabaceae	Fabales	rosid
4	Solanum lycopersicum	iTAGv2.3	225	34727	34727	28751	5976	Solanaceae	Solanales	asterid
5	Erythranthe guttata	v2.0	256	28140	28140	26126	2014	Phrymaceae	Lamiales	asterid
6	Vitis vinifera	Genoscope 12x	145	26346	26346	21851	4495	Vitaceae	Vitales	rosid
7	Sorghum bicolor	v3.1	313	34211	34211	27524	6687	Poaceae	Poales	grass
8	Oryza sativa	v7.0	323	42189	42189	30639	11550	Poaceae	Poales	grass
9	Musa acuminata	v1.0	304	36528	36527	29960	6567	Musaceae	Zingiberales	non-grass monocot
10	Spirodella polyrhiza	v2.0	290	19623	19623	17400	2223	Araceae	Alismatales	non-grass monocot
11	Zostera marina	v2.2	324	20450	20450	18484	1966	Zosteraceae	Alismatales	non-grass monocot
12	Amborella trichopoda	v1.0	291	26846	26846	19646	7200	Amborellaceae	Amborellales	basal angiosperm
13	Pinus taeda	v2.0	NA	34059	27607	24508	3099	Pinaceae	Pinales	gymnosperm
14	Picea abies	v1.0	NA	26437	24985	21682	3303	Pinaceae	Pinales	gymnosperm
15	Azolla filiculoides	v1.0	NA	20201	20102	17941	2161	Salviniaceae	Salvinales	fern
16	Salvinia cucullata	v1.1	NA	19914	19914	16807	3107	Salviniaceae	Salvinales	fern
17	Selaginella moellendorffii	v1.0	91	22273	22273	18069	4204	Selaginellaceae	Selaginellales	lycophyte
18	Sphagnum fallax	v0.5	310	26939	26939	23058	3881	Sphagnales	Sphagnaceae	moss
19	Physcomitrella patens	v3.3	318	32926	32926	23058	9868	Funariaceae	Funariales	miss
20	Marchantia polymorpha	v3.1	320	19287	19287	13712	5575	Marchantiaceae	Marchantiales	liverwort
21	Jungermannia infusca	v0.1	NA	27157	27157	20513	6644	Jungermanniaceae	Jungermanniales	liverwort
22	Klebsormidium flaccidum (140528)	v1.1	NA	17283	17207	11888	5319	Klebsormidiaceae	Klebsormidiales	Streptophyta:Klebsormidiophyceae
23	Chlamydomonas reinhardii	v5.5	281	17741	17741	9437	8304	Chlamydomonadaceae	Chlamydomonadales	Chlorophyta:Chlorophyceae

## Sheet: orthogroup summary
Orthogroup ID	Arabidopsis thaliana	Populus trichocarpa	Lotus japonicus	Solanum lycopersicum	Mimulus guttatus	Vitis vinifera	Oryza sativa	Sorghum bicolor	Musa acuminata	Zostera marina	Spirodella polyrhiza	Amborella trichopoda	Pinus taeda	Picea abies	Azolla filiculoides	Salvinia cucullata	Selaginella moellendorffii	Physcomitrella patens	Sphagnum fallax	Marchantia polymorpha	Jungermannia infusca	Klebsormidium flaccidum	Chlamydomonas reinhardii	SuperOrthogroup 1.2	SuperOrthogroup 1.5	SuperOrthogroup 1.8	SuperOrthogroup 2.0	SuperOrthogroup 2.5	SuperOrthogroup 3.0	SuperOrthogroup 3.5	SuperOrthogroup 4.0	SuperOrthogroup 4.5	SuperOrthogroup 5.0	AHRD Descriptions	TAIR Gene(s) Descriptions	Pfam Domains	InterProScan Descriptions	GO Molecular Functions	GO Biological Processes	GO Cellular Components
1	157	207	254	183	181	220	184	178	234	192	255	161	341	584	715	535	728	17	239	1	95	0	0	1	2	2	2	2	1	2	2	2	2	Pentatricopeptide repeat-containing protein [0.362] | Pentatricopeptide repeat protein 78 (Fragment) [0.118] | Pentatricopeptide repeat protein 77 [0.102] | Pentatricopeptide repeat-containing family protein [0.073] | Pentatricopeptide repeat protein 65 [0.070] | Pentatricopeptide repeat-containing protein, putative [0.048] | Pentatricopeptide repeat protein 98 (Fragment) [0.048] | Pentatricopept…	Tetratricopeptide repeat (TPR)-like superfamily protein | Pentatricopeptide repeat (PPR) superfamily protein | Pentatricopeptide repeat (PPR-like) superfamily protein | pentatricopeptide (PPR) repeat-containing protein | mitochondrial editing factor 19 | mitochondrial editing factor 9 | mitochondrial editing factor 21 | mitochondrial editing factor 18 | SLOW GROWTH 1 | mitochondrial editing facto…	PPR (PF01535) [0.935] | PPR_2 (PF13041) [0.870] | DYW_deaminase (PF14432) [0.321] | PPR_3 (PF13812) [0.315] | PPR_1 (PF12854) [0.122] | TPR_17 (PF13431) [0.002] | TPR_7 (PF13176) [0.001] | Pkinase (PF00069) [0.001] | SSB (PF00436) [0.001] | RWP-RK (PF02042) [0.001] | TPR_11 (PF13414) [0.001]	Pentatricopeptide repeat (IPR002885) [0.966] | Tetratricopeptide repeat (IPR019734) [0.001] | Protein kinase domain (IPR000719) [0.001] | RWP-RK domain (IPR003035) [0.001] | Primosome PriB/single-strand DNA-binding (IPR000424) [0.001]	protein binding (GO:0005515) [0.002] | ATP binding (GO:0005524) [0.001] | protein kinase activity (GO:0004672) [0.001] | single-stranded DNA binding (GO:0003697) [0.001] | zinc ion binding (GO:0008270) [0.001] | structural constituent of ribosome (GO:0003735) [0.001]	protein phosphorylation (GO:0006468) [0.001] | translation (GO:0006412) [0.001]	ribosome (GO:0005840) [0.001] | nucleus (GO:0005634) [0.001]
2	94	334	235	218	154	209	255	170	213	62	108	156	736	333	63	50	112	42	85	108	45	57	13	1	1	2	2	1	2	1	1	1	1	Leucine-rich receptor-like protein kinase family protein [0.371] | Leucine-rich repeat receptor-like protein kinase family protein [0.124] | Leucine-rich receptor-like protein kinase [0.051] | Non-specific serine/threonine protein kinase [0.051] | Receptor-like protein 12 [0.038] | Leucine-rich receptor-like kinase family protein [0.027] | Leucine-rich repeat receptor-like protein kinase family p…	Leucine-rich receptor-like protein kinase family protein | Leucine-rich repeat (LRR) family protein | Leucine-rich repeat protein kinase family protein | Leucine-rich repeat receptor-like protein kinase family protein | Leucine-rich repeat transmembrane protein kinase | Leucine-rich repeat transmembrane protein kinase family protein | Protein kinase family protein with leucine-rich repeat domain …	LRR_1 (PF00560) [0.747] | LRR_8 (PF13855) [0.645] | LRRNT_2 (PF08263) [0.562] | Pkinase (PF00069) [0.383] | LRR_4 (PF12799) [0.312] | LRR_6 (PF13516) [0.271] | Pkinase_Tyr (PF07714) [0.081] | LRR_7 (PF13504) [0.069] | WSC (PF01822) [0.001] | PPR_2 (PF13041) [0.001] | Guanylate_cyc (PF00211) [0.001] | PPR (PF01535) [0.001] | Malectin (PF11721) [0.001]	Leucine-rich repeat (IPR001611) [0.747] | Leucine-rich repeat-containing N-terminal, type 2 (IPR013210) [0.562] | Protein kinase domain (IPR000719) [0.383] | Leucine rich repeat 4 (IPR025875) [0.312] | Serine-threonine/tyrosine-protein kinase catalytic domain (IPR001245) [0.081] | Malectin (IPR021720) [0.001] | Adenylyl cyclase class-3/4/guanylyl cyclase (IPR001054) [0.001] | Carbohydrate-binding…	protein binding (GO:0005515) [0.747] | protein kinase activity (GO:0004672) [0.457] | ATP binding (GO:0005524) [0.383] | transporter activity (GO:0005215) [0.001] | phosphorus-oxygen lyase activity (GO:0016849) [0.001]	protein phosphorylation (GO:0006468) [0.457] | transport (GO:0006810) [0.001] | cyclic nucleotide biosynthetic process (GO:0009190) [0.001] | intracellular signal transduction (GO:0035556) [0.001]	membrane (GO:0016020) [0.001]
3	49	392	142	221	335	270	423	251	108	46	93	119	312	91	1	1	9	15	63	7	0	1	2	1	1	1	1	3	3	4	4	4	4	Disease resistance protein (CC-NBS-LRR class) family [0.330] | Disease resistance protein [0.294] | Disease resistance protein (CC-NBS-LRR class) family protein [0.066] | CC-NBS-LRR disease resistance protein [0.038] | Disease resistance family protein [0.027] | Disease resistance protein (CC-NBS-LRR) [0.022] | Disease resistance protein (Fragment) [0.018] | NBS-LRR disease resistance protein hom…	Disease resistance protein (CC-NBS-LRR class) family | NB-ARC domain-containing disease resistance protein | LRR and NB-ARC domains-containing disease resistance protein | P-loop containing nucleoside triphosphate hydrolases superfamily protein | ATP binding;GTP binding;nucleotide binding;nucleoside-triphosphatases | RNI-like superfamily protein | RPS5-like 1 | HOPZ-ACTIVATED RESISTANCE 1	NB-ARC (PF00931) [0.881] | LRR_8 (PF13855) [0.193] | LRR_1 (PF00560) [0.113] | LRR_4 (PF12799) [0.071] | LRR_7 (PF13504) [0.055] | DUF3542 (PF12061) [0.005] | zf-BED (PF02892) [0.003] | TIR (PF01582) [0.002] | LRR_6 (PF13516) [0.002] | WRKY (PF03106) [0.001] | C2 (PF00168) [0.001] | RPW8 (PF05659) [0.001] | Pkinase (PF00069) [0.001] | Jacalin (PF01419) [0.001] | Arm (PF00514) [0.001] | WD40 (PF00…	NB-ARC (IPR002182) [0.881] | Leucine-rich repeat (IPR001611) [0.113] | Leucine rich repeat 4 (IPR025875) [0.071] | Late blight resistance protein R1 (IPR021929) [0.005] | Zinc finger, BED-type predicted (IPR003656) [0.003] | Toll/interleukin-1 receptor homology (TIR) domain (IPR000157) [0.002] | Protein kinase domain (IPR000719) [0.001] | C2 domain (IPR000008) [0.001] | DNA-binding WRKY (IPR00365…	ADP binding (GO:0043531) [0.881] | protein binding (GO:0005515) [0.117] | DNA binding (GO:0003677) [0.004] | ATP binding (GO:0005524) [0.002] | sequence-specific DNA binding transcription factor activity (GO:0003700) [0.001] | sequence-specific DNA binding (GO:0043565) [0.001] | protein kinase activity (GO:0004672) [0.001]	signal transduction (GO:0007165) [0.002] | regulation of transcription, DNA-templated (GO:0006355) [0.001] | protein phosphorylation (GO:0006468) [0.001] | cell redox homeostasis (GO:0045454) [0.001]	NULL / Representative annotation below 0.1%
4	104	254	217	200	147	128	215	204	94	53	61	203	316	265	43	38	157	18	24	44	52	7	2	1	2	76	58	56	53	52	47	45	42	Glycosyltransferase [0.449] | UDP-Glycosyltransferase superfamily protein [0.275] | UDP-glycosyltransferase [0.105] | UDP-Glycosyltransferase superfamily protein, putative [0.069] | UDP-glycosyltransferase 1 [0.054] | Glycosyltransferase (Fragment) [0.017] | UDP-glycosyltransferase 6 [0.015] | UDP-glycosyltransferase 74 F1 [0.005] | UDP-glycosyltransferase (Fragment) [0.002] | UDP-glycosyltransfe…	UDP-Glycosyltransferase superfamily protein | UDP-glucosyl transferase 85A3 | UDP-glucosyl transferase 76E2 | UDP-glucosyl transferase 76C2 | UDP-glucosyl transferase 74B1 | UDP-glycosyltransferase 73B4 | UDP-glucosyl transferase 73B5 | UDP-glucosyl transferase 71C1 | UDP-glucosyl transferase 72B3 | UDP-glucosyl transferase 76C1 | UDP-glucosyl transferase 72E1 | UDP-glucosyltransferase 75B1 | UDP…	UDPGT (PF00201) [0.795] | PPR (PF01535) [0.001] | Glyco_trans_4_4 (PF13579) [0.001] | Isy1 (PF06246) [0.001] | Pkinase (PF00069) [0.001]	UDP-glucuronosyl/UDP-glucosyltransferase (IPR002213) [0.795] | Pentatricopeptide repeat (IPR002885) [0.001] | Isy1-like splicing (IPR009360) [0.001] | Protein kinase domain (IPR000719) [0.001]	transferase activity, transferring hexosyl groups (GO:0016758) [0.795] | ATP binding (GO:0005524) [0.001] | protein binding (GO:0005515) [0.001] | protein kinase activity (GO:0004672) [0.001]	metabolic process (GO:0008152) [0.795] | protein phosphorylation (GO:0006468) [0.001]	NULL / Representative annotation below 0.1%
5	167	199	182	146	204	66	212	213	167	131	83	100	193	178	78	79	54	44	47	18	22	14	14	6	9	7	7	7	7	7	7	6	8	RING/U-box superfamily protein [0.593] | RING/U-box superfamily protein, putative [0.186] | Ring finger protein, putative [0.102] | RING-H2 finger protein 2B [0.018] | RING finger protein [0.018] | RING-H2 finger protein-like protein [0.011] | RING finger family protein [0.009] | Ring finger protein 2 [0.008] | RING-H2 finger protein [0.006] | Ring finger protein [0.003] | RING finger family prot…	RING/U-box superfamily protein | Zinc finger, C3HC4 type (RING finger) family protein | zinc finger (C3HC4-type RING finger) family protein | TOXICOS EN LEVADURA 63 | NEP-interacting protein 2 | RING-H2 finger A1B | brassinosteroid-responsive RING-H2 | carbon/nitrogen insensitive 1 | TOXICOS EN LEVADURA 2 | RING-H2 finger C1A | RING-H2 finger C2A | RING-H2 finger protein 2B | TOXICOS EN LEVADURA …	zf-RING_2 (PF13639) [0.946] | zf-RING_3 (PF14369) [0.072] | DUF1117 (PF06547) [0.015] | zf-rbx1 (PF12678) [0.005] | Gly-zipper_Omp (PF13488) [0.003] | GUB_WAK_bind (PF13947) [0.001] | Gly-zipper_YMGG (PF13441) [0.001]	Zinc finger, RING-type (IPR001841) [0.946] | Domain of unknown function DUF1117 (IPR010543) [0.015] | Zinc finger, RING-H2-type (IPR024766) [0.005] | Wall-associated receptor kinase galacturonan-binding domain (IPR025287) [0.001] | YMGG-like Gly-zipper (IPR027367) [0.001]	zinc ion binding (GO:0008270) [0.951] | protein binding (GO:0005515) [0.946] | polysaccharide binding (GO:0030247) [0.001]	NULL / Representative annotation below 0.1%	NULL / Representative annotation below 0.1%
6	119	148	208	110	158	99	148	143	81	32	48	113	273	187	47	16	150	38	101	67	32	4	2	1	5	6	5	8	5	8	9	8	9	Cytochrome P450 [0.372] | Cytochrome P450, putative [0.155] | Cytochrome P450 family protein [0.126] | Cytochrome P450 family 71 protein [0.110] | Cytochrome P450 superfamily protein [0.077] | Cytochrome P450 family protein, expressed [0.030] | Cytochrome P450, family 706, subfamily A, polypeptide 4, putative [0.010] | Cytochrome P450 (Fragment) [0.009] | Cytochrome P450 family 78 protein [0.008]…	Cytochrome P450 superfamily protein | cytochrome P450, family 71, subfamily B, polypeptide 17 | cytochrome p450 78a9 | cytochrome P450, family 71, subfamily B, polypeptide 26 | cytochrome P450, family 705, subfamily A, polypeptide 24 | cytochrome P450, family 705, subfamily A, polypeptide 15 | cytochrome p450 71b6 | cytochrome P450, family 71, subfamily A, polypeptide 16 | cytochrome P450, family…	p450 (PF00067) [0.975]	Cytochrome P450 (IPR001128) [0.975]	iron ion binding (GO:0005506) [0.975] | heme binding (GO:0020037) [0.975] | oxidoreductase activity, acting on paired donors, with incorporation or reduction of molecular oxygen (GO:0016705) [0.975]	oxidation-reduction process (GO:0055114) [0.975]	NULL / Representative annotation below 0.1%
7	121	173	130	144	116	81	128	143	209	85	62	60	222	148	57	54	42	139	109	24	23	9	11	5	12	23	21	15	44	68	66	67	66	Ethylene-responsive transcription factor [0.188] | Ethylene-responsive transcription factor 1 [0.129] | Ethylene-responsive transcription factor 2 [0.103] | Ethylene-responsive transcription factor, putative [0.076] | Ethylene-responsive transcription factor 4 [0.073] | Ethylene-responsive transcription factor 5 [0.052] | Ethylene-responsive transcription factor 1A [0.047] | Ethylene-responsive t…	Integrase-type DNA-binding superfamily protein | cytokinin response factor 3 | C-repeat/DRE binding factor 1 | dehydration response element B1A | AP2 domain-containing transcription factor family protein | related to AP2 9 | ethylene responsive element binding factor 6 | cytokinin response factor 5 | ERF domain protein 12 | ethylene response factor 8 | ethylene response factor 7 | C-repeat/DRE bi…	AP2 (PF00847) [0.953] | Capsid_NCLDV (PF04451) [0.002] | RRM_5 (PF13893) [0.001] | zf-C3Hc3H (PF13891) [0.001] | Tubulin_C (PF03953) [0.001]	AP2/ERF domain (IPR001471) [0.953] | Virus, major capsid protein, C-terminal (IPR007542) [0.002] | Tubulin/FtsZ, 2-layer sandwich domain (IPR018316) [0.001] | Potential DNA-binding domain (IPR025927) [0.001]	sequence-specific DNA binding transcription factor activity (GO:0003700) [0.953] | structural molecule activity (GO:0005198) [0.002] | GTP binding (GO:0005525) [0.001] | GTPase activity (GO:0003924) [0.001]	regulation of transcription, DNA-templated (GO:0006355) [0.953] | GTP catabolic process (GO:0006184) [0.001] | protein polymerization (GO:0051258) [0.001]	viral capsid (GO:0019028) [0.002] | protein complex (GO:0043234) [0.001]
8	104	182	169	89	77	134	103	70	74	62	86	55	661	182	26	13	51	9	45	11	16	6	0	1	1	1	1	1	119	14	6	9	6	Cysteine-rich receptor-like protein kinase 25 [0.113] | Cysteine-rich receptor-like protein kinase 10 [0.087] | Receptor-like kinase [0.078] | Cysteine-rich receptor-like protein kinase 2 [0.060] | Cysteine-rich receptor-like protein kinase 29 [0.048] | receptor kinase 2 [0.044] | Protein kinase superfamily protein [0.044] | receptor kinase 1 [0.044] | Cysteine-rich receptor-like protein kinase 3…	Receptor-like protein kinase-related family protein | Domain of unknown function (DUF26) | Protein with domains of unknown function (DUF26 and DUF1204) | Protein kinase superfamily protein | receptor-like protein kinase-related family protein | Receptor protein kinase-related | receptor-like protein kinase-related | cysteine-rich RLK (RECEPTOR-like protein kinase) 10 | plasmodesmata-located prote…	Stress-antifung (PF01657) [0.458] | Pkinase_Tyr (PF07714) [0.368] | Pkinase (PF00069) [0.350] | DUF3403 (PF11883) [0.019] | PAN_2 (PF08276) [0.011] | S_locus_glycop (PF00954) [0.008] | DUF1204 (PF06721) [0.006] | B_lectin (PF01453) [0.004] | LTP_2 (PF14368) [0.003] | Lectin_legB (PF00139) [0.003] | LRR_1 (PF00560) [0.002] | LRR_4 (PF12799) [0.002] | LRRNT_2 (PF08263) [0.001] | LRR_8 (PF13855) [0.…	Gnk2-homologous domain (IPR002902) [0.458] | Serine-threonine/tyrosine-protein kinase catalytic domain (IPR001245) [0.368] | Protein kinase domain (IPR000719) [0.350] | S-locus receptor kinase, C-terminal (IPR021820) [0.019] | PAN-2 domain (IPR013227) [0.011] | S-locus glycoprotein (IPR000858) [0.008] | Domain of unknown function DUF1204 (IPR009596) [0.006] | Bulb-type lectin domain (IPR001480) […	protein kinase activity (GO:0004672) [0.699] | ATP binding (GO:0005524) [0.350] | protein serine/threonine kinase activity (GO:0004674) [0.019] | protein binding (GO:0005515) [0.003] | carbohydrate binding (GO:0030246) [0.003] | GTP binding (GO:0005525) [0.001] | polysaccharide binding (GO:0030247) [0.001] | metal ion binding (GO:0046872) [0.001]	protein phosphorylation (GO:0006468) [0.699] | recognition of pollen (GO:0048544) [0.008] | metal ion transport (GO:0030001) [0.001] | oxidation-reduction process (GO:0055114) [0.001]	membrane (GO:0016020) [0.001]
9	109	167	111	118	96	111	96	105	236	76	68	53	215	117	32	32	25	41	26	12	12	5	4	37	32	22	23	22	36	40	35	36	35	Myb transcription factor [0.077] | MYB domain transcription factor [0.035] | MYB transcription factor [0.028] | MYB domain protein 12 [0.026] | MYB-related transcription factor [0.023] | Myb domain protein 13, putative [0.020] | Myb domain protein 93 [0.019] | Myb domain protein 36 [0.018] | Myb domain protein 83 [0.018] | Myb domain protein 15, putative [0.017] | Myb domain protein 103 [0.016] |…	Duplicated homeodomain-like superfamily protein | myb domain protein 103 | myb domain protein 101 | myb domain protein 27 | myb domain protein 74 | myb domain protein 28 | myb domain protein 47 | myb domain protein 10 | myb domain protein 95 | myb domain protein 14 | myb domain protein 86 | myb domain protein 113 | myb domain protein 92 | myb domain protein 5 | myb domain protein 49 | myb domain …	Myb_DNA-binding (PF00249) [0.909] | Myb_DNA-bind_6 (PF13921) [0.073] | P_C (PF06640) [0.003] | MoaE (PF02391) [0.002] | DUF3651 (PF12371) [0.002] | Iso_dh (PF00180) [0.001]	SANT/Myb domain (IPR001005) [0.909] | Myb-related protein P, C-terminal (IPR010588) [0.003] | Protein of unknown function DUF3651, TMEM131 (IPR022113) [0.002] | Molybdopterin biosynthesis MoaE (IPR003448) [0.002] | Isopropylmalate dehydrogenase-like domain (IPR024084) [0.001]	chromatin binding (GO:0003682) [0.909] | oxidoreductase activity, acting on the CH-OH group of donors, NAD or NADP as acceptor (GO:0016616) [0.001]	Mo-molybdopterin cofactor biosynthetic process (GO:0006777) [0.002] | oxidation-reduction process (GO:0055114) [0.001]	NULL / Representative annotation below 0.1%
10	107	151	110	111	94	95	120	129	90	41	43	67	120	99	60	49	122	69	45	49	44	12	8	3	60	98	89	81	75	73	65	59	59	GDSL esterase/lipase [0.725] | GDSL esterase/lipase family [0.135] | GDSL esterase/lipase 5 [0.036] | GDSL esterase/lipase 1 [0.029] | GDSL esterase/lipase (Fragment) [0.017] | GDSL esterase/lipase 6 [0.016] | GDSL esterase/lipase 7 [0.014] | Gdsl esterase lipase [0.005] | GDSL esterase/lipase family (Fragment) [0.005] | GDSL esterase/lipase 5-like protein [0.003] | GDSL esterase/lipase 1-like pr…	GDSL-like Lipase/Acylhydrolase superfamily protein | SGNH hydrolase-type esterase superfamily protein | GDSL-like Lipase/Acylhydrolase family protein | extracellular lipase 6 | Li-tolerant lipase 1 | GDSL-motif lipase/hydrolase 6 | epithiospecifier modifier 1 | alpha-fucosidase 1 | GDSL-motif lipase 7 | GDSL-motif lipase 4 | GDSL-motif lipase 3 | GDSL-motif lipase 2 | GDSL-motif lipase 5 | extrac…	Lipase_GDSL (PF00657) [0.934] | Fasciclin (PF02469) [0.005] | SRF-TF (PF00319) [0.001] | Glyco_hydro_17 (PF00332) [0.001] | SWIB (PF02201) [0.001] | Pollen_Ole_e_I (PF01190) [0.001] | HSP70 (PF00012) [0.001] | p450 (PF00067) [0.001] | UDPGT (PF00201) [0.001]	Lipase, GDSL (IPR001087) [0.934] | FAS1 domain (IPR000782) [0.005] | Heat shock protein 70 family (IPR013126) [0.001] | Pollen Ole e 1 allergen/extensin (IPR006041) [0.001] | Transcription factor, MADS-box (IPR002100) [0.001] | Glycoside hydrolase, family 17 (IPR000490) [0.001] | SWIB/MDM2 domain (IPR003121) [0.001] | Cytochrome P450 (IPR001128) [0.001] | UDP-glucuronosyl/UDP-glucosyltransferase …	hydrolase activity, acting on ester bonds (GO:0016788) [0.934] | iron ion binding (GO:0005506) [0.001] | protein binding (GO:0005515) [0.001] | transferase activity, transferring hexosyl groups (GO:0016758) [0.001] | oxidoreductase activity, acting on paired donors, with incorporation or reduction of molecular oxygen (GO:0016705) [0.001] | heme binding (GO:0020037) [0.001] | hydrolase activity, h…	lipid metabolic process (GO:0006629) [0.934] | carbohydrate metabolic process (GO:0005975) [0.001] | metabolic process (GO:0008152) [0.001] | oxidation-reduction process (GO:0055114) [0.001]	NULL / Representative annotation below 0.1%
11	68	97	100	99	74	66	116	114	100	46	41	90	205	156	26	20	81	40	57	180	24	1	0	30	30	26	24	19	13	16	16	15	15	Peroxidase [0.951] | Peroxidase (Fragment) [0.028] | Peroxidase superfamily protein [0.018] | peroxidase CA [0.001] | Peroxidase 44 [0.001] | Peroxidase-like protein (Fragment) [0.001] | Peroxidase 54 (Fragment) [0.001] | peroxidase 2 [0.001] | Peroxidase 43 [0.001]	Peroxidase superfamily protein | peroxidase CA | root hair specific 18 | root hair specific 19 | peroxidase 2 | Peroxidase family protein | peroxidase CB	peroxidase (PF00141) [0.987] | MutS_V (PF00488) [0.001] | MtN3_slv (PF03083) [0.001]	Haem peroxidase, plant/fungal/bacterial (IPR002016) [0.987] | DNA mismatch repair protein MutS, C-terminal (IPR000432) [0.001] | SWEET sugar transporter (IPR004316) [0.001]	peroxidase activity (GO:0004601) [0.987] | heme binding (GO:0020037) [0.987] | ATP binding (GO:0005524) [0.001] | mismatched DNA binding (GO:0030983) [0.001]	oxidation-reduction process (GO:0055114) [0.987] | response to oxidative stress (GO:0006979) [0.987] | mismatch repair (GO:0006298) [0.001]	integral component of membrane (GO:0016021) [0.001]
12	139	236	338	45	2	61	1	2	1	0	0	22	501	138	0	11	3	25	90	7	49	5	2	1	1	1	1	31	22	30	27	28	29	Disease resistance protein (TIR-NBS-LRR class) [0.448] | Disease resistance protein (TIR-NBS-LRR class), putative [0.256] | TIR-NBS-LRR class disease resistance protein [0.095] | Disease resistance protein (TIR-NBS-LRR class) family [0.089] | disease resistance protein (TIR-NBS-LRR class), putative [0.038] | disease resistance protein (TIR-NBS-LRR class) [0.008] | NBS-containing resistance-like p…	Disease resistance protein (TIR-NBS-LRR class) family | Toll-Interleukin-Resistance (TIR) domain family protein | Disease resistance protein (TIR-NBS class) | Disease resistance protein (TIR-NBS-LRR class) | disease resistance protein (TIR-NBS-LRR class), putative | disease resistance protein (TIR-NBS-LRR class) family | Toll-Interleukin-Resistance (TIR) domain-containing protein | disease resist…	NB-ARC (PF00931) [0.680] | TIR (PF01582) [0.650] | LRR_1 (PF00560) [0.210] | LRR_8 (PF13855) [0.110] | LRR_3 (PF07725) [0.095] | LRR_7 (PF13504) [0.057] | LRR_4 (PF12799) [0.034] | TIR_2 (PF13676) [0.032] | LRR_5 (PF13306) [0.008] | DUF676 (PF05057) [0.005] | Pkinase (PF00069) [0.005] | ZZ (PF00569) [0.004] | PP2 (PF14299) [0.002] | PGAP1 (PF07819) [0.002] | Sel1 (PF08238) [0.002] | Voltage_CLC (…	NB-ARC (IPR002182) [0.680] | Toll/interleukin-1 receptor homology (TIR) domain (IPR000157) [0.680] | Leucine-rich repeat (IPR001611) [0.210] | Leucine-rich repeat 3 (IPR011713) [0.095] | Leucine rich repeat 4 (IPR025875) [0.034] | Leucine rich repeat 5 (IPR026906) [0.008] | Protein kinase domain (IPR000719) [0.005] | Domain of unknown function DUF676, lipase-like (IPR007751) [0.005] | Zinc finger…	protein binding (GO:0005515) [0.729] | ADP binding (GO:0043531) [0.680] | ATP binding (GO:0005524) [0.005] | protein kinase activity (GO:0004672) [0.005] | zinc ion binding (GO:0008270) [0.004] | hydrolase activity, acting on ester bonds (GO:0016788) [0.002] | voltage-gated chloride channel activity (GO:0005247) [0.001] | sequence-specific DNA binding transcription factor activity (GO:0003700) [0…	signal transduction (GO:0007165) [0.680] | protein phosphorylation (GO:0006468) [0.005] | GPI anchor metabolic process (GO:0006505) [0.002] | regulation of transcription, DNA-templated (GO:0006355) [0.002] | intracellular protein transport (GO:0006886) [0.002] | chloride transport (GO:0006821) [0.001] | transmembrane transport (GO:0055085) [0.001] | protein ubiquitination (GO:0016567) [0.001] | m…	membrane (GO:0016020) [0.001] | mRNA cleavage factor complex (GO:0005849) [0.001] | ubiquitin ligase complex (GO:0000151) [0.001]
13	8	4	47	96	0	32	11	9	1	4	12	2	1	6	6	5	9	435	288	4	275	190	4	1	1	11	10	11	11	11	12	11	11	Retrovirus-related Pol polyprotein from transposon TNT 1-94 [0.658] | Retrovirus-related Pol polyprotein from transposon TNT 1-94 (Fragment) [0.110] | Retrotransposon protein, putative, Ty1-copia subclass [0.028] | Retrotransposon protein, putative, unclassified [0.006] | Copia protein (Fragment) [0.006] | Copia protein [0.005] | Pol [0.003] | Reverse transcriptase (Fragment) [0.003] | Gag,protea…	Gag-Pol-related retrotransposon family protein | Reverse transcriptase (RNA-dependent DNA polymerase) | DNA/RNA polymerases superfamily protein | Polynucleotidyl transferase, ribonuclease H-like superfamily protein	RVT_2 (PF07727) [0.397] | rve (PF00665) [0.163] | gag_pre-integrs (PF13976) [0.134] | UBN2_2 (PF14227) [0.110] | zf-CCHC (PF00098) [0.085] | DUF4219 (PF13961) [0.046] | UBN2 (PF14223) [0.038] | RVP (PF00077) [0.007] | UBN2_3 (PF14244) [0.003] | p450 (PF00067) [0.001] | Pkinase (PF00069) [0.001] | NB-ARC (PF00931) [0.001] | EGF_CA (PF07645) [0.001] | F-box (PF00646) [0.001] | FBA_3 (PF08268) [0.00…	Reverse transcriptase, RNA-dependent DNA polymerase (IPR013103) [0.397] | Integrase, catalytic core (IPR001584) [0.163] | GAG-pre-integrase domain (IPR025724) [0.134] | Zinc finger, CCHC-type (IPR001878) [0.085] | Domain of unknown function DUF4219 (IPR025314) [0.046] | Peptidase A2A, retrovirus RVP subgroup (IPR018061) [0.007] | Cytochrome P450 (IPR001128) [0.001] | Protein kinase domain (IPR000…	zinc ion binding (GO:0008270) [0.085] | nucleic acid binding (GO:0003676) [0.085] | iron ion binding (GO:0005506) [0.001] | ADP binding (GO:0043531) [0.001] | oxidoreductase activity, acting on paired donors, with incorporation or reduction of molecular oxygen (GO:0016705) [0.001] | protein kinase activity (GO:0004672) [0.001] | ATP binding (GO:0005524) [0.001] | heme binding (GO:0020037) [0.001]…	DNA integration (GO:0015074) [0.163] | protein phosphorylation (GO:0006468) [0.001] | oxidation-reduction process (GO:0055114) [0.001] | DNA replication (GO:0006260) [0.001] | proteolysis (GO:0006508) [0.001]	NULL / Representative annotation below 0.1%
14	2	4	13	52	0	2	38	3	2	0	11	6	1	0	0	15	3	146	393	43	599	96	19	2	4	5	6	5	8	10	11	12	12	Retrotransposon protein, putative, Ty3-gypsy subclass [0.416] | Retrovirus-related Pol polyprotein from transposon 17.6 [0.047] | Transposon Ty3-G Gag-Pol polyprotein [0.039] | Transposon Ty3-I Gag-Pol polyprotein [0.037] | Retrotransposon protein, putative, unclassified [0.033] | Pol polyprotein [0.021] | Transposon Ty3-I Gag-Pol polyprotein (Fragment) [0.021] | Transposon Ty3-G Gag-Pol polyprot…	DNA/RNA polymerases superfamily protein	RVT_1 (PF00078) [0.395] | rve (PF00665) [0.179] | zf-CCHC (PF00098) [0.099] | Chromo (PF00385) [0.096] | PHD (PF00628) [0.076] | Retrotrans_gag (PF03732) [0.066] | RVP_2 (PF08284) [0.059] | zf-H2C2 (PF09337) [0.026] | DNA_methylase (PF00145) [0.009] | RVT_3 (PF13456) [0.007] | Asp_protease_2 (PF13650) [0.004] | gag-asp_proteas (PF13975) [0.003] | DIOX_N (PF14226) [0.001] | 2OG-FeII_Oxy (PF03171) …	Reverse transcriptase domain (IPR000477) [0.395] | Integrase, catalytic core (IPR001584) [0.179] | Zinc finger, CCHC-type (IPR001878) [0.099] | Chromo domain (IPR023780) [0.096] | Zinc finger, PHD-finger (IPR019787) [0.076] | Retrotransposon gag domain (IPR005162) [0.066] | Retroviral aspartyl protease (IPR013242) [0.059] | Zinc finger, H2C2-type, histone UAS binding (IPR015416) [0.026] | C-5 cyt…	RNA binding (GO:0003723) [0.395] | RNA-directed DNA polymerase activity (GO:0003964) [0.395] | nucleic acid binding (GO:0003676) [0.099] | zinc ion binding (GO:0008270) [0.099] | protein binding (GO:0005515) [0.076] | DNA binding (GO:0003677) [0.009] | methyltransferase activity (GO:0008168) [0.009] | oxidoreductase activity, acting on paired donors, with incorporation or reduction of molecular o…	RNA-dependent DNA replication (GO:0006278) [0.395] | DNA integration (GO:0015074) [0.179] | DNA methylation (GO:0006306) [0.009] | proteolysis (GO:0006508) [0.001] | oxidation-reduction process (GO:0055114) [0.001]	NULL / Representative annotation below 0.1%
15	105	159	109	81	94	67	99	100	156	57	49	41	108	65	32	26	19	31	23	8	13	2	0	2	37	19	8	10	37	47	42	41	38	NAC domain protein, [0.111] | NAC domain-containing protein, putative [0.091] | NAC domain protein [0.077] | NAC domain-containing protein 78 [0.062] | NAC domain-containing protein 74 [0.035] | NAC domain-containing protein 7 [0.035] | NAC domain-containing protein 29 [0.030] | NAC domain-containing protein 68 [0.029] | NAC domain-containing protein [0.028] | NAC domain-containing protein 21/22 …	NAC (No Apical Meristem) domain transcriptional regulator superfamily protein | NAC domain containing protein 3 | NAC domain containing protein 1 | NAC domain containing protein 27 | NAC domain containing protein 62 | NAC domain containing protein 41 | NAC domain containing protein 76 | NAC domain containing protein 19 | NAC domain containing protein 67 | NAC domain containing protein 6 | NAC dom…	NAM (PF02365) [0.983] | Skp1_POZ (PF03931) [0.001] | Ribosomal_L16 (PF00252) [0.001] | VQ (PF05678) [0.001] | HMG-CoA_red (PF00368) [0.001] | RicinB_lectin_2 (PF14200) [0.001] | 2OG-FeII_Oxy (PF03171) [0.001]	NAC domain (IPR003441) [0.983] | Ribosomal protein L10e/L16 (IPR016180) [0.001] | SKP1 component, POZ domain (IPR016073) [0.001] | Hydroxymethylglutaryl-CoA reductase, class I/II (IPR002202) [0.001] | VQ (IPR008889) [0.001] | Ricin B lectin domain (IPR000772) [0.001] | Oxoglutarate/iron-dependent dioxygenase (IPR005123) [0.001]	DNA binding (GO:0003677) [0.983] | structural constituent of ribosome (GO:0003735) [0.001] | oxidoreductase activity, acting on paired donors, with incorporation or reduction of molecular oxygen, 2-oxoglutarate as one donor, and incorporation of one atom each of oxygen into both donors (GO:0016706) [0.001] | hydroxymethylglutaryl-CoA reductase (NADPH) activity (GO:0004420) [0.001] | coenzyme bind…	regulation of transcription, DNA-templated (GO:0006355) [0.983] | ubiquitin-dependent protein catabolic process (GO:0006511) [0.001] | translation (GO:0006412) [0.001] | oxidation-reduction process (GO:0055114) [0.001] | coenzyme A metabolic process (GO:0015936) [0.001]	ribosome (GO:0005840) [0.001]
16	54	81	191	30	91	32	43	52	29	39	33	84	266	129	11	32	116	6	5	13	7	10	3	1	2	2	2	2	1	3	3	3	3	Pentatricopeptide repeat-containing protein [0.408] | Pentatricopeptide repeat-containing protein, putative [0.203] | Pentatricopeptide repeat-containing family protein [0.143] | Pentatricopeptide repeat-containing protein family [0.057] | Pentatricopeptide repeat-containing protein (Fragment) [0.037] | Pentatricopeptide repeat protein [0.035] | Pentatricopeptide (PPR) repeat protein [0.024] | Pe…	Pentatricopeptide repeat (PPR) superfamily protein | Tetratricopeptide repeat (TPR)-like superfamily protein | Pentatricopeptide repeat (PPR-like) superfamily protein | pentatricopeptide (PPR) repeat-containing protein | LATERAL ORGAN JUNCTION | ATP binding;nucleic acid binding;helicases | rna processing factor 2	PPR_2 (PF13041) [0.945] | PPR_1 (PF12854) [0.671] | PPR (PF01535) [0.583] | PPR_3 (PF13812) [0.077] | Cyclin_C (PF02984) [0.001] | Cyclin_N (PF00134) [0.001] | FAD_binding_7 (PF03441) [0.001] | Helicase_C (PF00271) [0.001] | PC-Esterase (PF13839) [0.001] | DEAD (PF00270) [0.001] | PLD_C (PF12357) [0.001] | TPR_1 (PF00515) [0.001] | H_PPase (PF03030) [0.001] | Mem_trans (PF03547) [0.001] | Ank_2 (…	Pentatricopeptide repeat (IPR002885) [0.988] | DNA photolyase, FAD-binding/Cryptochrome, C-terminal (IPR005101) [0.001] | Cyclin, N-terminal (IPR006671) [0.001] | Cyclin, C-terminal domain (IPR004367) [0.001] | Tetratricopeptide TPR1 (IPR001440) [0.001] | Pyrophosphate-energised proton pump (IPR004131) [0.001] | DNA/RNA helicase, DEAD/DEAH box type, N-terminal (IPR011545) [0.001] | Serine-threoni…	ATP binding (GO:0005524) [0.002] | nucleic acid binding (GO:0003676) [0.001] | DNA photolyase activity (GO:0003913) [0.001] | ATP-dependent helicase activity (GO:0008026) [0.001] | protein binding (GO:0005515) [0.001] | hydrolase activity (GO:0016787) [0.001] | identical protein binding (GO:0042802) [0.001] | inorganic diphosphatase activity (GO:0004427) [0.001] | beta-amylase activity (GO:001616…	DNA repair (GO:0006281) [0.001] | polysaccharide catabolic process (GO:0000272) [0.001] | protein phosphorylation (GO:0006468) [0.001] | proton transport (GO:0015992) [0.001] | transmembrane transport (GO:0055085) [0.001]	nucleus (GO:0005634) [0.001] | integral component of membrane (GO:0016021) [0.001] | membrane (GO:0016020) [0.001]
17	55	87	106	98	111	87	62	55	84	33	63	100	103	48	21	29	91	19	15	12	11	2	10	1	2	2	52	77	92	121	126	122	116	Subtilisin-like protease [0.859] | Subtilisin-like protease C1 [0.041] | Subtilisin-like protease family protein [0.032] | Subtilisin-like protease (Fragment) [0.022] | SDD1 protein (Fragment) [0.020] | Serine protease/ABC transporter tagD (Fragment) [0.005] | Subtilisin-like protease 2 [0.002] | Subtilisin-like serine protease [0.002] | Subtilisin-like protease SBT2.5 [0.002] | Subtilisin protea…	Subtilase family protein | Subtilisin-like serine endopeptidase family protein | subtilase family protein | PA-domain containing subtilase family protein | subtilase 4.13 | subtilisin-like serine protease-related | subtilase 1.3 | subtilase 3.12 | xylem serine peptidase 1 | subtilisin-like serine protease 3 | subtilisin-like serine protease 2 | subtilase 4.12	Peptidase_S8 (PF00082) [0.845] | Inhibitor_I9 (PF05922) [0.681] | PA (PF02225) [0.530] | DUF1034 (PF06280) [0.019] | Transferase (PF02458) [0.002] | Big_3_2 (PF12245) [0.002] | LEA_2 (PF03168) [0.001] | B56 (PF01603) [0.001] | PPR_2 (PF13041) [0.001] | HSP70 (PF00012) [0.001] | Ribosomal_L15e (PF00827) [0.001] | H_PPase (PF03030) [0.001] | PPR (PF01535) [0.001] | Big_3_4 (PF13754) [0.001] | Exost…	Peptidase S8/S53 domain (IPR000209) [0.845] | Proteinase inhibitor I9 (IPR010259) [0.681] | Protease-associated domain, PA (IPR003137) [0.530] | Peptidase S8A, DUF1034 C-terminal (IPR010435) [0.019] | Bacterial Ig-like domain (IPR022038) [0.002] | Transferase (IPR003480) [0.002] | Pyrophosphate-energised proton pump (IPR004131) [0.001] | Heat shock protein 70 family (IPR013126) [0.001] | Late emb…	serine-type endopeptidase activity (GO:0004252) [0.874] | identical protein binding (GO:0042802) [0.681] | transferase activity, transferring acyl groups other than amino-acyl groups (GO:0016747) [0.002] | ADP binding (GO:0043531) [0.001] | ATP binding (GO:0005524) [0.001] | inorganic diphosphatase activity (GO:0004427) [0.001] | protein kinase activity (GO:0004672) [0.001] | hydrogen-translocati…	proteolysis (GO:0006508) [0.845] | negative regulation of catalytic activity (GO:0043086) [0.681] | signal transduction (GO:0007165) [0.001] | translation (GO:0006412) [0.001] | protein phosphorylation (GO:0006468) [0.001] | proton transport (GO:0015992) [0.001]	membrane (GO:0016020) [0.020] | cell wall (GO:0005618) [0.019] | protein phosphatase type 2A complex (GO:0000159) [0.001] | ribosome (GO:0005840) [0.001]
18	52	84	138	96	50	105	52	63	48	19	20	71	136	118	19	18	54	48	36	30	42	2	0	2	44	35	32	29	24	21	18	20	20	2-oxoglutarate (2OG) and Fe(II)-dependent oxygenase superfamily protein [0.821] | 2-oxoglutarate (2OG) and Fe(II)-dependent oxygenase superfamily protein, putative [0.075] | 2-oxoglutarate (2OG) and Fe(II)-dependent oxygenase-like protein [0.030] | Gibberellin 3-oxidase [0.010] | 2-oxoglutarate (2OG) and Fe(II)-dependent oxygenase superfamilyprotein [0.007] | Flavonol synthase [0.007] | Gibberell…	2-oxoglutarate (2OG) and Fe(II)-dependent oxygenase superfamily protein | KAR-UP oxidoreductase 1 | flavonol synthase 6 | senescence-related gene 1 | gibberellin 3-oxidase 1 | gibberellin 3-oxidase 2 | flavonol synthase 1 | gibberellin 3-oxidase 4 | flavonol synthase 2 | flavonol synthase 5 | gibberellin 3-oxidase 3 | flavonol synthase 3 | jasmonate-regulated gene 21 | flavonol synthase 4	2OG-FeII_Oxy (PF03171) [0.899] | DIOX_N (PF14226) [0.788] | Jacalin (PF01419) [0.001] | Exostosin (PF03016) [0.001] | Auxin_inducible (PF02519) [0.001] | HMG-CoA_red (PF00368) [0.001] | NAM (PF02365) [0.001] | FMN_dh (PF01070) [0.001]	Oxoglutarate/iron-dependent dioxygenase (IPR005123) [0.899] | Non-haem dioxygenase N-terminal domain (IPR026992) [0.788] | Hydroxymethylglutaryl-CoA reductase, class I/II (IPR002202) [0.001] | Mannose-binding lectin (IPR001229) [0.001] | Auxin-induced protein, ARG7 (IPR003676) [0.001] | NAC domain (IPR003441) [0.001] | Exostosin-like (IPR004263) [0.001] | FMN-dependent dehydrogenase (IPR000262) […	oxidoreductase activity (GO:0016491) [0.899] | oxidoreductase activity, acting on paired donors, with incorporation or reduction of molecular oxygen, 2-oxoglutarate as one donor, and incorporation of one atom each of oxygen into both donors (GO:0016706) [0.899] | hydroxymethylglutaryl-CoA reductase (NADPH) activity (GO:0004420) [0.001] | coenzyme binding (GO:0050662) [0.001] | DNA binding (GO:000…	oxidation-reduction process (GO:0055114) [0.899] | regulation of transcription, DNA-templated (GO:0006355) [0.001] | coenzyme A metabolic process (GO:0015936) [0.001]	NULL / Representative annotation below 0.1%
19	68	97	109	76	64	55	82	79	152	43	43	32	72	53	43	32	19	33	35	13	7	2	1	1	63	51	43	45	42	42	64	58	56	DNA-binding WRKY [0.090] | WRKY protein [0.046] | WRKY DNA-binding protein 72, putative [0.031] | WRKY DNA-binding protein 51, putative [0.031] | WRKY transcription factor 6 [0.027] | WRKY transcription factor, putative [0.026] | WRKY transcription factor [0.026] | WRKY transcription factor 1 (Fragment) [0.022] | WRKY family transcription factor [0.021] | WRKY DNA-binding protein 28 [0.019] | WRK…	WRKY family transcription factor | WRKY family transcription factor family protein | WRKY DNA-binding protein 8 | WRKY DNA-binding protein 9 | WRKY DNA-binding protein 58 | WRKY DNA-binding protein 31 | WRKY DNA-binding protein 69 | WRKY DNA-binding protein 74 | WRKY DNA-binding protein 66 | WRKY DNA-binding protein 48 | WRKY DNA-binding protein 15 | WRKY DNA-binding protein 71 | WRKY DNA-binding…	WRKY (PF03106) [0.985] | Plant_zn_clust (PF10533) [0.102] | LysM (PF01476) [0.001] | PAN_1 (PF00024) [0.001] | Pkinase (PF00069) [0.001] | PLAC8 (PF04749) [0.001] | RRM_2 (PF04059) [0.001] | DUF2985 (PF11204) [0.001] | RRM_1 (PF00076) [0.001]	DNA-binding WRKY (IPR003657) [0.985] | Zn-cluster domain (IPR018872) [0.102] | Protein of unknown function DUF2985 (IPR021369) [0.001] | Uncharacterised protein family Cys-rich (IPR006461) [0.001] | PAN-1 domain (IPR003014) [0.001] | Protein kinase domain (IPR000719) [0.001] | LysM domain (IPR018392) [0.001] | RNA recognition motif 2 (IPR007201) [0.001] | RNA recognition motif domain (IPR000504) …	sequence-specific DNA binding (GO:0043565) [0.985] | sequence-specific DNA binding transcription factor activity (GO:0003700) [0.985] | ATP binding (GO:0005524) [0.001] | nucleic acid binding (GO:0003676) [0.001] | protein kinase activity (GO:0004672) [0.001]	regulation of transcription, DNA-templated (GO:0006355) [0.985] | cell wall macromolecule catabolic process (GO:0016998) [0.001] | protein phosphorylation (GO:0006468) [0.001]	NULL / Representative annotation below 0.1%
20	1	12	18	16	2	5	7	1	11	31	7	107	373	18	74	69	379	0	50	0	1	0	0	1	2	2	2	2	1	2	2	2	2	Pentatricopeptide repeat-containing protein [0.460] | Pentatricopeptide repeat-containing protein, putative [0.168] | Pentatricopeptide repeat-containing family protein [0.065] | Pentatricopeptide repeat-containing protein family [0.060] | Pentatricopeptide repeat protein 65 [0.042] | Pentatricopeptide repeat protein 78 (Fragment) [0.025] | Pentatricopeptide repeat protein 43 [0.025] | Pentatrico…	Unkown protein(s) / No TAIR description(s)	PPR (PF01535) [0.821] | PPR_2 (PF13041) [0.430] | PPR_3 (PF13812) [0.173] | PPR_1 (PF12854) [0.085] | DYW_deaminase (PF14432) [0.012] | zf-CCHC_4 (PF14392) [0.001] | Metallophos_C (PF14008) [0.001] | SLX9 (PF15341) [0.001] | PsbR (PF04725) [0.001] | Mito_carr (PF00153) [0.001] | zf-RING_2 (PF13639) [0.001] | TPR_4 (PF07721) [0.001] | DDE_Tnp_4 (PF13359) [0.001]	Pentatricopeptide repeat (IPR002885) [0.924] | Iron/zinc purple acid phosphatase-like C-terminal domain (IPR025733) [0.001] | Photosystem II PsbR (IPR006814) [0.001] | Mitochondrial substrate/solute carrier (IPR018108) [0.001] | Harbinger transposase-derived nuclease domain (IPR027806) [0.001] | Zinc knuckle CX2CX4HX4C (IPR025836) [0.001] | Tetratricopeptide TPR-4 (IPR011717) [0.001] | Zinc finge…	identical protein binding (GO:0042802) [0.001] | protein binding (GO:0005515) [0.001] | zinc ion binding (GO:0008270) [0.001]	photosynthesis (GO:0015979) [0.001]	photosystem II (GO:0009523) [0.001] | thylakoid membrane (GO:0042651) [0.001] | photosystem II oxygen evolving complex (GO:0009654) [0.001]
21	3	23	18	17	2	45	10	6	1	2	0	10	260	163	0	4	8	324	114	18	25	12	4	1	1	1	1	31	22	406	317	253	248	TIR-NBS-LRR class disease resistance protein [0.490] | Disease resistance protein (TIR-NBS-LRR class), putative [0.088] | Disease resistance protein (TIR-NBS-LRR class) family [0.079] | disease resistance protein (TIR-NBS-LRR class) [0.051] | disease resistance protein (TIR-NBS-LRR class), putative [0.042] | Disease resistance protein (TIR-NBS-LRR class) [0.032] | Leucine-rich repeat receptor-lik…	Leucine-rich repeat (LRR) family protein | NB-ARC domain-containing disease resistance protein	LRR_1 (PF00560) [0.491] | LRR_8 (PF13855) [0.292] | LRR_7 (PF13504) [0.275] | NB-ARC (PF00931) [0.214] | LRR_4 (PF12799) [0.074] | LRR_5 (PF13306) [0.051] | TIR (PF01582) [0.036] | Pkinase (PF00069) [0.026] | DUF676 (PF05057) [0.016] | LRR_6 (PF13516) [0.007] | TIR_2 (PF13676) [0.007] | LRR_3 (PF07725) [0.003] | Kinesin (PF00225) [0.003] | Sel1 (PF08238) [0.003] | Pkinase_Tyr (PF07714) [0.002] | …	Leucine-rich repeat (IPR001611) [0.491] | NB-ARC (IPR002182) [0.214] | Leucine rich repeat 4 (IPR025875) [0.074] | Leucine rich repeat 5 (IPR026906) [0.051] | Toll/interleukin-1 receptor homology (TIR) domain (IPR000157) [0.041] | Protein kinase domain (IPR000719) [0.026] | Domain of unknown function DUF676, lipase-like (IPR007751) [0.016] | Kinesin, motor domain (IPR001752) [0.003] | Leucine-ric…	protein binding (GO:0005515) [0.500] | ADP binding (GO:0043531) [0.214] | ATP binding (GO:0005524) [0.028] | protein kinase activity (GO:0004672) [0.028] | microtubule motor activity (GO:0003777) [0.003] | microtubule binding (GO:0008017) [0.003] | thiolester hydrolase activity (GO:0016790) [0.001] | glucose-6-phosphate isomerase activity (GO:0004347) [0.001] | coenzyme binding (GO:0050662) [0.00…	signal transduction (GO:0007165) [0.041] | protein phosphorylation (GO:0006468) [0.028] | microtubule-based movement (GO:0007018) [0.003] | glycolysis (GO:0006096) [0.002] | GPI anchor metabolic process (GO:0006505) [0.001] | gluconeogenesis (GO:0006094) [0.001] | fatty acid biosynthetic process (GO:0006633) [0.001] | coenzyme A metabolic process (GO:0015936) [0.001] | intracellular protein trans…	NULL / Representative annotation below 0.1%
22	18	106	104	42	87	32	112	74	31	6	38	41	118	97	25	12	82	8	7	4	9	0	0	1	1	1	1	176	104	62	48	46	43	Serine/threonine-protein kinase [0.295] | Receptor-like kinase [0.186] | Protein kinase superfamily protein [0.141] | Receptor-like protein kinase [0.104] | receptor-like protein kinase 4 [0.073] | Kinase superfamily protein, putative [0.067] | Receptor like protein kinase S.2 [0.024] | Kinase family protein (Fragment) [0.016] | receptor-like protein kinase 1 [0.012] | Receptor-like kinase (Fragm…	Protein kinase superfamily protein | receptor serine/threonine kinase, putative | Protein kinase family protein | S-locus lectin protein kinase family protein | S-domain-2 5 | receptor-like protein kinase 4 | Malectin/receptor-like protein kinase family protein | PR5-like receptor kinase	Pkinase (PF00069) [0.708] | B_lectin (PF01453) [0.222] | Pkinase_Tyr (PF07714) [0.213] | PAN_2 (PF08276) [0.129] | S_locus_glycop (PF00954) [0.125] | GUB_WAK_bind (PF13947) [0.076] | WAK_assoc (PF14380) [0.067] | PAN_1 (PF00024) [0.015] | Thaumatin (PF00314) [0.009] | Malectin_like (PF12819) [0.002] | MatE (PF01554) [0.002] | PAN_3 (PF08277) [0.002] | Stress-antifung (PF01657) [0.002] | LysM (PF0…	Protein kinase domain (IPR000719) [0.708] | Bulb-type lectin domain (IPR001480) [0.222] | Serine-threonine/tyrosine-protein kinase catalytic domain (IPR001245) [0.213] | PAN-2 domain (IPR013227) [0.129] | S-locus glycoprotein (IPR000858) [0.125] | Wall-associated receptor kinase galacturonan-binding domain (IPR025287) [0.076] | PAN-1 domain (IPR003014) [0.015] | Thaumatin (IPR001938) [0.009] | PA…	protein kinase activity (GO:0004672) [0.908] | ATP binding (GO:0005524) [0.708] | polysaccharide binding (GO:0030247) [0.076] | drug transmembrane transporter activity (GO:0015238) [0.002] | antiporter activity (GO:0015297) [0.002] | chitin binding (GO:0008061) [0.001] | hydrolase activity, hydrolyzing O-glycosyl compounds (GO:0004553) [0.001] | carbohydrate binding (GO:0030246) [0.001] | ATPase …	protein phosphorylation (GO:0006468) [0.908] | recognition of pollen (GO:0048544) [0.125] | drug transmembrane transport (GO:0006855) [0.002] | transmembrane transport (GO:0055085) [0.002] | carbohydrate metabolic process (GO:0005975) [0.001] | cell wall macromolecule catabolic process (GO:0016998) [0.001]	membrane (GO:0016020) [0.002]
23	64	92	73	108	99	54	58	59	83	39	40	33	86	24	31	28	15	29	18	2	4	1	1	1	33	28	22	16	15	17	68	60	60	MADS-box transcription factor [0.179] | MADS-box transcription factor family protein [0.117] | MADS box transcription factor [0.087] | Transcription factor, MADS-box [0.061] | MADS-box transcription factor 27 [0.040] | MADS-box transcription factor 1 [0.036] | MADS-box transcription factor (Fragment) [0.025] | MADS-box transcription factor 50 [0.025] | MADS-box transcription factor 6 [0.024] | AG…	K-box region and MADS-box transcription factor family protein | MADS-box transcription factor family protein | AGAMOUS-like 18 | AGAMOUS-like 17 | AGAMOUS-like 102 | AGAMOUS-like 8 | AGAMOUS-like 94 | AGAMOUS-like 12 | AGAMOUS-like 59 | AGAMOUS-like 67 | AGAMOUS-like 19 | AGAMOUS-like 24 | AGAMOUS-like 82 | AGAMOUS-like 15 | AGAMOUS-like 79 | AGAMOUS-like 61 | AGAMOUS-like 44 | AGAMOUS-like 20 | …	SRF-TF (PF00319) [0.903] | K-box (PF01486) [0.477] | AMP-binding (PF00501) [0.002] | PPR (PF01535) [0.001] | Daxx (PF03344) [0.001] | Ras (PF00071) [0.001] | Sulfate_transp (PF00916) [0.001] | STAS (PF01740) [0.001] | PPR_3 (PF13812) [0.001] | TSC22 (PF01166) [0.001]	Transcription factor, MADS-box (IPR002100) [0.903] | Transcription factor, K-box (IPR002487) [0.477] | AMP-dependent synthetase/ligase (IPR000873) [0.002] | TSC-22 / Dip / Bun (IPR000580) [0.001] | Small GTPase superfamily (IPR001806) [0.001] | Pentatricopeptide repeat (IPR002885) [0.001] | Daxx protein (IPR005012) [0.001] | Sulphate transporter (IPR011547) [0.001] | STAS domain (IPR002645) [0.00…	DNA binding (GO:0003677) [0.903] | protein dimerization activity (GO:0046983) [0.903] | sequence-specific DNA binding transcription factor activity (GO:0003700) [0.478] | catalytic activity (GO:0003824) [0.002] | sulfate transmembrane transporter activity (GO:0015116) [0.001] | GTP binding (GO:0005525) [0.001]	regulation of transcription, DNA-templated (GO:0006355) [0.478] | metabolic process (GO:0008152) [0.002] | small GTPase mediated signal transduction (GO:0007264) [0.001] | sulfate transport (GO:0008272) [0.001]	nucleus (GO:0005634) [0.477] | integral component of membrane (GO:0016021) [0.001]
24	66	84	78	70	74	49	42	43	63	61	34	41	89	54	40	25	23	47	29	13	12	1	0	9	49	36	34	37	29	33	45	64	72	Pectinesterase [0.949] | Pectinesterase (Fragment) [0.047] | pectinesterase family protein [0.001] | Pectinesterase 1 [0.001] | Pectinesterase 2 [0.001] | Pectinesterase 3 [0.001]	Plant invertase/pectin methylesterase inhibitor superfamily | Pectin lyase-like superfamily protein | pectin methylesterase 7 | pectinesterase 11 | pectin methylesterase 3 | methylesterase PCR A | root hair specific 12 | pectin methylesterase PCR fragment F | pectin methylesterase 38 | pectin methylesterase 1 | pectin methylesterase 31 | pectin methylesterase 2 | pectinesterase family protein | V…	Pectinesterase (PF01095) [0.999] | PMEI (PF04043) [0.479] | DUF1032 (PF06278) [0.002] | Ribosomal_S17 (PF00366) [0.001] | OSCP (PF00213) [0.001] | Pkinase_Tyr (PF07714) [0.001]	Pectinesterase, catalytic (IPR000070) [0.999] | Pectinesterase inhibitor domain (IPR006501) [0.479] | Non-SMC condensin II complex, subunit H2-like (IPR009378) [0.002] | ATPase, F1 complex, OSCP/delta subunit (IPR000711) [0.001] | Serine-threonine/tyrosine-protein kinase catalytic domain (IPR001245) [0.001] | Ribosomal protein S17 (IPR000266) [0.001]	pectinesterase activity (GO:0030599) [1.000] | enzyme inhibitor activity (GO:0004857) [0.479] | proton-transporting ATP synthase activity, rotational mechanism (GO:0046933) [0.001] | protein kinase activity (GO:0004672) [0.001] | structural constituent of ribosome (GO:0003735) [0.001]	cell wall modification (GO:0042545) [0.999] | ATP synthesis coupled proton transport (GO:0015986) [0.001] | translation (GO:0006412) [0.001] | protein phosphorylation (GO:0006468) [0.001]	cell wall (GO:0005618) [0.999] | intracellular (GO:0005622) [0.001] | ribosome (GO:0005840) [0.001]
25	35	55	83	53	50	39	67	70	48	27	31	40	69	57	16	12	39	19	16	30	19	1	1	1	10	8	11	17	14	15	15	14	14	Protein NRT1/ PTR FAMILY 8.1 [0.170] | Protein NRT1/ PTR FAMILY 8.3 [0.115] | Protein NRT1/ PTR FAMILY 5.2 [0.054] | Protein NRT1/ PTR FAMILY 5.10 [0.054] | Protein NRT1/ PTR FAMILY 6.3 [0.048] | NRT1/PTR family 3.1 protein [0.046] | Protein NRT1/ PTR FAMILY 5.7 [0.043] | Protein NRT1/ PTR FAMILY 5.10 (Fragment) [0.040] | Protein NRT1/ PTR FAMILY 7.1 [0.034] | Protein NRT1/ PTR FAMILY 7.3 [0.033]…	Major facilitator superfamily protein | peptide transporter 2 | peptide transporter 3 | NITRATE TRANSPORTER 1.8 | nitrate transporter 1.6 | nitrate transporter 1.1 | peptide transporter 5 | nitrate transporter 1.7 | nitrate transporter 1.5 | nitrate transporter 1:2 | peptide transporter 1	PTR2 (PF00854) [0.969] | Homeobox_KN (PF05920) [0.002] | POX (PF07526) [0.002] | GLTP (PF08718) [0.002] | TRAM_LAG1_CLN8 (PF03798) [0.001] | Glyco_hydro_9 (PF00759) [0.001] | Aa_trans (PF01490) [0.001] | Put_Phosphatase (PF06888) [0.001] | PPR_2 (PF13041) [0.001] | Skp1_POZ (PF03931) [0.001] | PPR_3 (PF13812) [0.001]	Proton-dependent oligopeptide transporter family (IPR000109) [0.969] | Homeobox KN domain (IPR008422) [0.002] | POX domain (IPR006563) [0.002] | Glycolipid transfer protein domain (IPR014830) [0.002] | Phosphatase PHOSPHO-type (IPR016965) [0.001] | Amino acid transporter, transmembrane (IPR013057) [0.001] | SKP1 component, POZ domain (IPR016073) [0.001] | Pentatricopeptide repeat (IPR002885) [0.0…	transporter activity (GO:0005215) [0.969] | glycolipid binding (GO:0051861) [0.002] | DNA binding (GO:0003677) [0.002] | glycolipid transporter activity (GO:0017089) [0.002] | hydrolase activity, hydrolyzing O-glycosyl compounds (GO:0004553) [0.001] | phosphatase activity (GO:0016791) [0.001]	transport (GO:0006810) [0.969] | glycolipid transport (GO:0046836) [0.002] | regulation of transcription, DNA-templated (GO:0006355) [0.002] | carbohydrate metabolic process (GO:0005975) [0.001] | ubiquitin-dependent protein catabolic process (GO:0006511) [0.001]	membrane (GO:0016020) [0.969] | cytoplasm (GO:0005737) [0.002] | integral component of membrane (GO:0016021) [0.001]
26	0	0	0	0	0	0	0	0	0	0	0	0	0	0	0	0	0	0	0	0	869	1	1	2	4	5	6	5	8	720	522	503	494	Axin dorsalization-associated isoform x1 [0.001] | Retrovirus-related Pol polyprotein from transposon TNT 1-94 [0.001] | Structural maintenance of chromosomes protein [0.001]	Unkown protein(s) / No TAIR description(s)	Aida_C2 (PF14186) [0.001]	Axin interactor dorsalization-associated protein, C-terminal domain (IPR025939) [0.001]	NULL / Representative annotation below 0.1%	NULL / Representative annotation below 0.1%	NULL / Representative annotation below 0.1%
27	63	78	72	79	117	41	29	43	38	28	34	24	51	89	10	9	16	18	8	5	6	0	0	10	213	199	161	204	195	185	175	171	160	SAUR-like auxin-responsive protein family [0.458] | SAUR-like auxin-responsive family protein [0.233] | Auxin responsive SAUR protein [0.191] | SAUR-like auxin-responsive protein family, putative [0.077] | Auxin responsive protein [0.009] | SAUR-like auxin-responsive protein [0.009] | Auxin-induced protein 6B [0.006] | Indole-3-acetic acid-induced protein ARG7, putative [0.002] | Auxin-responsive…	SAUR-like auxin-responsive protein family	Auxin_inducible (PF02519) [0.997] | Pec_lyase_C (PF00544) [0.001] | Pkinase (PF00069) [0.001]	Auxin-induced protein, ARG7 (IPR003676) [0.997] | Protein kinase domain (IPR000719) [0.001] | Pectate lyase/Amb allergen (IPR002022) [0.001]	ATP binding (GO:0005524) [0.001] | protein kinase activity (GO:0004672) [0.001]	protein phosphorylation (GO:0006468) [0.001]	NULL / Representative annotation below 0.1%
28	1	15	9	23	1	3	0	0	2	0	3	10	9	0	22	91	0	22	6	4	609	0	0	1	1	1	10	11	11	11	12	11	11	Retrovirus-related Pol polyprotein from transposon TNT 1-94 [0.743] | Retrovirus-related Pol polyprotein from transposon TNT 1-94 (Fragment) [0.039] | Retrotransposon protein, putative, Ty1-copia subclass [0.005] | receptor kinase 2 [0.001] | polyubiquitin 3 [0.001] | Leucine-rich repeat receptor-like protein kinase family protein [0.001] | Cytochrome P450 family 71 protein [0.001] | Glutamate re…	Unkown protein(s) / No TAIR description(s)	UBN2_2 (PF14227) [0.659] | zf-CCHC (PF00098) [0.089] | gag_pre-integrs (PF13976) [0.010] | RVT_2 (PF07727) [0.007] | RVP (PF00077) [0.006] | UBN2 (PF14223) [0.005] | rve (PF00665) [0.004] | UPF0102 (PF02021) [0.004] | PAN_2 (PF08276) [0.001] | ubiquitin (PF00240) [0.001] | ANF_receptor (PF01094) [0.001] | AhpC-TSA (PF00578) [0.001] | Meth_synt_2 (PF01717) [0.001] | DUF4219 (PF13961) [0.001] | p45…	Zinc finger, CCHC-type (IPR001878) [0.089] | GAG-pre-integrase domain (IPR025724) [0.010] | Reverse transcriptase, RNA-dependent DNA polymerase (IPR013103) [0.007] | Peptidase A2A, retrovirus RVP subgroup (IPR018061) [0.006] | Integrase, catalytic core (IPR001584) [0.004] | Uncharacterised protein family UPF0102 (IPR003509) [0.004] | Extracellular ligand-binding receptor (IPR001828) [0.001] | Dom…	nucleic acid binding (GO:0003676) [0.089] | zinc ion binding (GO:0008270) [0.089] | protein binding (GO:0005515) [0.002] | iron ion binding (GO:0005506) [0.001] | peroxiredoxin activity (GO:0051920) [0.001] | antioxidant activity (GO:0016209) [0.001] | 5-methyltetrahydropteroyltriglutamate-homocysteine S-methyltransferase activity (GO:0003871) [0.001] | protein serine/threonine kinase activity (G…	DNA integration (GO:0015074) [0.004] | oxidation-reduction process (GO:0055114) [0.002] | methionine biosynthetic process (GO:0009086) [0.001] | protein phosphorylation (GO:0006468) [0.001]	NULL / Representative annotation below 0.1%
29	31	32	40	35	34	25	54	77	51	17	12	15	111	57	24	16	19	44	32	38	22	12	5	20	186	174	190	165	151	138	144	166	307	Expansin [0.285] | Expansin-B3-like protein [0.062] | Expansin (Fragment) [0.054] | Expansin 3 [0.036] | Expansin-A7 [0.032] | Expansin-A1-like protein [0.032] | Expansin B protein [0.031] | Expansin-A4 [0.030] | Expansin A1 [0.030] | Expansin 1 [0.022] | Expansin-A1 [0.021] | Expansin-A3 [0.019] | Expansin-A8 [0.019] | Expansin-B2 [0.017] | Expansin protein [0.017] | expansin B2 [0.016] | Expans…	expansin B2 | expansin B4 | expansin A1 | expansin A24 | expansin A16 | expansin A10 | expansin A14 | expansin A2 | expansin A13 | expansin A9 | expansin A25 | expansin B3 | expansin B5 | expansin A4 | expansin A22 | expansin A7 | expansin A21 | expansin A8 | expansin A17 | expansin A18 | beta expansin 6 | expansin A26 | expansin 12 | expansin A20 | Barwin-like endoglucanases superfamily protein …	DPBB_1 (PF03330) [0.933] | Pollen_allerg_1 (PF01357) [0.907] | CBM49 (PF09478) [0.002]	RlpA-like double-psi beta-barrel domain (IPR009009) [0.933] | Expansin, cellulose-binding-like domain (IPR007117) [0.907] | Carbohydrate binding domain CBM49 (IPR019028) [0.002]	carbohydrate binding (GO:0030246) [0.002]	NULL / Representative annotation below 0.1%	NULL / Representative annotation below 0.1%
30	33	76	27	29	53	39	41	54	28	20	10	36	23	20	14	7	50	30	68	85	39	10	0	1	68	399	390	374	360	545	710	696	676	Germin-like protein [0.229] | Germin-like protein 1 [0.121] | Germin-like protein subfamily 3 member 2 [0.054] | Germin-like protein subfamily 1 member 18 [0.052] | Germin-like protein subfamily 2 member 2 [0.042] | Germin-like protein subfamily 1 member 20 [0.037] | Germin-like protein 2 [0.033] | Germin-like protein subfamily 1 member 11 [0.030] | Germin-like protein 9-3 [0.027] | germin-like p…	RmlC-like cupins superfamily protein | germin-like protein 6 | germin-like protein 8 | germin-like protein 4 | germin-like protein 2 | germin-like protein 10 | germin-like protein subfamily 2 member 2 precursor | germin-like protein 5 | germin 3 | germin-like protein 1 | germin-like protein 9 | germin-like protein 7	Cupin_1 (PF00190) [0.961] | LRR_1 (PF00560) [0.001] | Pkinase (PF00069) [0.001] | Retrotrans_gag (PF03732) [0.001]	Cupin 1 (IPR006045) [0.961] | Protein kinase domain (IPR000719) [0.001] | Retrotransposon gag domain (IPR005162) [0.001] | Leucine-rich repeat (IPR001611) [0.001]	nutrient reservoir activity (GO:0045735) [0.961] | ATP binding (GO:0005524) [0.001] | protein binding (GO:0005515) [0.001] | protein kinase activity (GO:0004672) [0.001]	protein phosphorylation (GO:0006468) [0.001]	NULL / Representative annotation below 0.1%
31	51	55	54	24	21	32	88	62	42	19	20	46	61	74	11	20	12	12	38	28	18	1	0	1	1	1	1	1	2	14	6	24	18	Receptor lectin kinase [0.188] | Lectin receptor kinase [0.184] | receptor lectin kinase [0.099] | Lectin-like receptor kinase 7 [0.058] | Lectin-like receptor kinase 73 [0.053] | Concanavalin A-like lectin protein kinase family protein [0.047] | Lectin protein kinase [0.039] | Lectin receptor kinase-like protein [0.038] | Lectin-like receptor kinase 7;3 [0.034] | Lectin protein kinase family pro…	Concanavalin A-like lectin protein kinase family protein | Legume lectin family protein | lectin receptor kinase a4.1 | lectin-receptor kinase | Concanavalin A-like lectin family protein | Protein kinase superfamily protein | lectin receptor kinase a4.3 | receptor lectin kinase	Lectin_legB (PF00139) [0.887] | Pkinase (PF00069) [0.754] | Pkinase_Tyr (PF07714) [0.086] | Stress-antifung (PF01657) [0.009] | Cu_bind_like (PF02298) [0.006] | S_locus_glycop (PF00954) [0.001] | Mito_carr (PF00153) [0.001] | Thg1 (PF04446) [0.001] | Peptidase_S10 (PF00450) [0.001] | OB_NTP_bind (PF07717) [0.001] | B_lectin (PF01453) [0.001]	Legume lectin domain (IPR001220) [0.887] | Protein kinase domain (IPR000719) [0.754] | Serine-threonine/tyrosine-protein kinase catalytic domain (IPR001245) [0.086] | Gnk2-homologous domain (IPR002902) [0.009] | Plastocyanin-like (IPR003245) [0.006] | Domain of unknown function DUF1605 (IPR011709) [0.001] | Peptidase S10, serine carboxypeptidase (IPR001563) [0.001] | Mitochondrial substrate/solut…	carbohydrate binding (GO:0030246) [0.887] | protein kinase activity (GO:0004672) [0.823] | ATP binding (GO:0005524) [0.754] | copper ion binding (GO:0005507) [0.006] | electron carrier activity (GO:0009055) [0.006] | serine-type carboxypeptidase activity (GO:0004185) [0.001] | tRNA guanylyltransferase activity (GO:0008193) [0.001] | magnesium ion binding (GO:0000287) [0.001]	protein phosphorylation (GO:0006468) [0.823] | recognition of pollen (GO:0048544) [0.001] | proteolysis (GO:0006508) [0.001] | tRNA modification (GO:0006400) [0.001]	NULL / Representative annotation below 0.1%
32	11	70	301	88	244	9	24	18	1	0	0	7	0	1	0	0	0	0	0	2	0	0	0	3	7	31	26	24	20	24	22	23	23	F-box protein interaction domain protein [0.237] | F-box family protein [0.222] | F-box and associated interaction domains-containing protein [0.133] | F-box protein family [0.097] | F-box protein [0.070] | F-box family protein, putative [0.062] | F-box/kelch-repeat protein [0.046] | F-box and associated interaction domains-containing protein, putative [0.034] | F-box and associated interaction d…	F-box family protein | F-box and associated interaction domains-containing protein | F-box associated ubiquitination effector family protein	F-box (PF00646) [0.651] | FBA_1 (PF07734) [0.329] | FBA_3 (PF08268) [0.062] | F-box-like (PF12937) [0.058] | LNS2 (PF08235) [0.001] | Kelch_1 (PF01344) [0.001] | ANTH (PF07651) [0.001] | p450 (PF00067) [0.001]	F-box domain (IPR001810) [0.651] | F-box associated domain, type 1 (IPR006527) [0.329] | F-box associated domain, type 3 (IPR013187) [0.062] | Cytochrome P450 (IPR001128) [0.001] | Kelch repeat type 1 (IPR006652) [0.001] | LNS2, Lipin/Ned1/Smp2 (IPR013209) [0.001] | AP180 N-terminal homology (ANTH) domain (IPR011417) [0.001]	protein binding (GO:0005515) [0.651] | iron ion binding (GO:0005506) [0.001] | heme binding (GO:0020037) [0.001] | phospholipid binding (GO:0005543) [0.001] | oxidoreductase activity, acting on paired donors, with incorporation or reduction of molecular oxygen (GO:0016705) [0.001]	oxidation-reduction process (GO:0055114) [0.001]	NULL / Representative annotation below 0.1%
33	37	73	44	43	54	32	55	63	51	19	20	38	50	41	20	14	16	24	22	40	11	1	4	2	4	175	118	375	449	424	409	393	388	Early nodulin-like protein 1 [0.183] | Early nodulin-like protein [0.162] | Early nodulin-like protein 2 [0.062] | Early nodulin 55-2, putative [0.061] | Early nodulin-like protein 14 [0.058] | early nodulin-like protein 14 [0.049] | early nodulin-like protein 22 [0.035] | Blue copper protein [0.035] | Early nodulin 16, putative [0.031] | Early nodulin-like protein 17 [0.030] | early nodulin-like…	Cupredoxin superfamily protein | plastocyanin-like domain-containing protein | blue-copper-binding protein | early nodulin-like protein 2 | plantacyanin | early nodulin-like protein 1 | early nodulin-like protein 22 | early nodulin-like protein 5 | early nodulin-like protein 15 | early nodulin-like protein 20 | early nodulin-like protein 9 | early nodulin-like protein 21 | early nodulin-like prot…	Cu_bind_like (PF02298) [0.975] | PGM_PMM_II (PF02879) [0.001] | PGM_PMM_IV (PF00408) [0.001] | EGF_CA (PF07645) [0.001] | PGM_PMM_III (PF02880) [0.001] | IQ (PF00612) [0.001]	Plastocyanin-like (IPR003245) [0.975] | Alpha-D-phosphohexomutase, alpha/beta/alpha domain III (IPR005846) [0.001] | IQ motif, EF-hand binding site (IPR000048) [0.001] | Alpha-D-phosphohexomutase, alpha/beta/alpha domain II (IPR005845) [0.001] | Alpha-D-phosphohexomutase, C-terminal (IPR005843) [0.001] | EGF-like calcium-binding domain (IPR001881) [0.001]	copper ion binding (GO:0005507) [0.975] | electron carrier activity (GO:0009055) [0.975] | protein binding (GO:0005515) [0.001] | calcium ion binding (GO:0005509) [0.001] | intramolecular transferase activity, phosphotransferases (GO:0016868) [0.001]	carbohydrate metabolic process (GO:0005975) [0.001]	NULL / Representative annotation below 0.1%
34	37	50	63	33	34	31	33	30	44	24	25	22	38	22	33	26	30	53	35	16	23	19	29	6	11	10	13	25	21	25	23	22	22	Kinesin-like protein [0.347] | Kinesin-like protein KIN-5B [0.143] | Kinesin-like protein KIN-1 [0.100] | Kinesin-like protein KIN-5A [0.079] | Kinesin-like protein KIN-5C [0.055] | Kinesin-like protein KIN-7L [0.039] | Kinesin-like protein KIN-4A [0.031] | Kinesin-like protein (Fragment) [0.029] | Kinesin-like protein KIN-7I [0.021] | Kinesin-like protein KIN-7O [0.020] | Kinesin-4 [0.017] | Kin…	P-loop containing nucleoside triphosphate hydrolases superfamily protein | ATP binding microtubule motor family protein | P-loop nucleoside triphosphate hydrolases superfamily protein with CH (Calponin Homology) domain | Di-glucose binding protein with Kinesin motor domain | phragmoplast orienting kinesin 2 | kinesin-like calmodulin-binding protein (ZWICHEL) | kinesin 2 | phragmoplast-associated …	Kinesin (PF00225) [0.951] | DUF3490 (PF11995) [0.124] | CH (PF00307) [0.119] | Kinesin-relat_1 (PF12711) [0.089] | Kinesin-related (PF06548) [0.072] | FERM_M (PF00373) [0.041] | MyTH4 (PF00784) [0.041] | Malectin (PF11721) [0.041] | FERM_N (PF09379) [0.039] | DUF563 (PF04577) [0.001] | Ribosomal_L18e (PF00828) [0.001]	Kinesin, motor domain (IPR001752) [0.951] | Protein of unknown function DUF3490 (IPR021881) [0.124] | Calponin homology domain (IPR001715) [0.119] | Kinesin-like, KLP2 (IPR024658) [0.089] | Kinesin-related conserved domain (IPR010544) [0.072] | FERM central domain (IPR019748) [0.041] | Malectin (IPR021720) [0.041] | MyTH4 domain (IPR000857) [0.041] | FERM, N-terminal (IPR018979) [0.039] | Glycosy…	ATP binding (GO:0005524) [0.951] | microtubule binding (GO:0008017) [0.951] | microtubule motor activity (GO:0003777) [0.951] | protein binding (GO:0005515) [0.119] | transferase activity, transferring glycosyl groups (GO:0016757) [0.001]	microtubule-based movement (GO:0007018) [0.951]	cytoskeleton (GO:0005856) [0.041]
35	33	42	33	38	52	33	29	34	53	21	13	31	101	70	14	10	19	33	29	44	17	0	0	1	1	272	228	198	191	181	171	167	185	Xyloglucan endotransglucosylase/hydrolase [0.957] | Xyloglucan endotransglucosylase/hydrolase (Fragment) [0.032] | Xyloglucan endotransglucosylase/hydrolase protein 22 [0.003] | xyloglucan endotransglucosylase/hydrolase 10 [0.001] | xyloglucan endotransglucosylase/hydrolase 11 [0.001] | xyloglucan endotransglucosylase/hydrolase 1 [0.001] | xyloglucan endotransglucosylase/hydrolase 2 [0.001] | xyl…	xyloglucan endotransglucosylase/hydrolase 10 | xyloglucan endotransglucosylase/hydrolase 2 | xyloglucan endotransglucosylase/hydrolase 16 | xyloglucan endotransglucosylase/hydrolase 32 | xyloglucan endotransglucosylase/hydrolase 3 | xyloglucan endotransglucosylase/hydrolase 19 | xyloglucan endotransglucosylase/hydrolase 26 | xyloglucan endotransglucosylase/hydrolase 15 | xyloglucan:xyloglucosyl t…	Glyco_hydro_16 (PF00722) [0.956] | XET_C (PF06955) [0.889] | Indigoidine_A (PF04227) [0.001] | Pkinase (PF00069) [0.001] | Lectin_legB (PF00139) [0.001]	Glycoside hydrolase, family 16 (IPR000757) [0.956] | Xyloglucan endo-transglycosylase, C-terminal (IPR010713) [0.889] | Protein kinase domain (IPR000719) [0.001] | Pseudouridine-5'-phosphate glycosidase (IPR007342) [0.001] | Legume lectin domain (IPR001220) [0.001]	hydrolase activity, hydrolyzing O-glycosyl compounds (GO:0004553) [0.956] | xyloglucan:xyloglucosyl transferase activity (GO:0016762) [0.889] | ATP binding (GO:0005524) [0.001] | protein kinase activity (GO:0004672) [0.001] | hydrolase activity, acting on glycosyl bonds (GO:0016798) [0.001] | carbohydrate binding (GO:0030246) [0.001]	carbohydrate metabolic process (GO:0005975) [0.956] | cellular glucan metabolic process (GO:0006073) [0.889] | protein phosphorylation (GO:0006468) [0.001]	apoplast (GO:0048046) [0.889] | cell wall (GO:0005618) [0.889]
36	36	54	45	31	33	31	32	41	69	23	21	16	52	51	8	8	15	50	57	35	25	1	1	1	64	46	39	42	35	36	36	37	57	Heavy metal transport/detoxification superfamily protein [0.738] | Heavy metal transport/detoxification superfamily protein, putative [0.117] | Heavy metal-associated isoprenylated plant protein 26 [0.028] | Heavy metal transport/detoxification protein [0.005] | Heavy-metal-associated domain protein [0.005] | Chloroplast-targeted copper chaperone protein, putative [0.005] | Heavy metal-associated…	Heavy metal transport/detoxification superfamily protein | Chloroplast-targeted copper chaperone protein | copper chaperone | homolog of anti-oxidant 1 | farnesylated protein 6 | Copper transport protein family	HMA (PF00403) [0.934] | Collagen (PF01391) [0.001]	Heavy metal-associated domain, HMA (IPR006121) [0.934] | Collagen triple helix repeat (IPR008160) [0.001]	metal ion binding (GO:0046872) [0.934]	metal ion transport (GO:0030001) [0.934]	NULL / Representative annotation below 0.1%
37	0	1	2	0	0	0	0	0	0	1	0	0	0	0	0	0	0	0	0	0	710	1	1	2	4	5	6	5	8	10	11	12	12	Retrotransposon protein, putative, Ty3-gypsy subclass [0.025] | Retrovirus-related Pol polyprotein from transposon 17.6 [0.013] | Transposon Ty3-I Gag-Pol polyprotein [0.006] | Retrotransposable element Tf2 [0.004] | Retrotransposon protein, putative, unclassified, expressed [0.004] | Transposon Ty3-G Gag-Pol polyprotein (Fragment) [0.003] | Retrovirus-related Pol polyprotein from transposon 17.6…	Unkown protein(s) / No TAIR description(s)	zf-CCHC (PF00098) [0.256] | RVT_1 (PF00078) [0.018] | Retrotrans_gag (PF03732) [0.010] | gag-asp_proteas (PF13975) [0.004] | Asp_protease (PF09668) [0.001]	Zinc finger, CCHC-type (IPR001878) [0.256] | Reverse transcriptase domain (IPR000477) [0.018] | Retrotransposon gag domain (IPR005162) [0.010] | Aspartic peptidase, DDI1-type (IPR019103) [0.001]	nucleic acid binding (GO:0003676) [0.256] | zinc ion binding (GO:0008270) [0.256] | RNA binding (GO:0003723) [0.018] | RNA-directed DNA polymerase activity (GO:0003964) [0.018] | aspartic-type endopeptidase activity (GO:0004190) [0.001]	RNA-dependent DNA replication (GO:0006278) [0.018] | proteolysis (GO:0006508) [0.001]	NULL / Representative annotation below 0.1%
38	31	53	28	42	36	92	38	37	54	0	14	31	180	59	0	0	5	2	0	0	10	0	0	1	165	155	140	123	108	139	129	126	119	Terpenoid cyclases/Protein prenyltransferases superfamily protein [0.306] | 2-methyl-3-buten-2-ol synthase [0.261] | Terpene synthase [0.167] | Taxadiene synthase [0.029] | Sesquiterpene synthase 3 [0.022] | Terpene synthase 3 [0.020] | Terpene synthase 2 [0.018] | Germacrene D synthase [0.018] | (-)-germacrene D synthase [0.014] | Taxadiene synthase (Fragment) [0.014] | Terpene synthase 7 [0.010…	Terpenoid cyclases/Protein prenyltransferases superfamily protein | terpene synthase-like sequence-1,8-cineole | terpenoid synthase 13 | terpene synthase 03 | terpene synthase 02 | terpene synthase 14 | terpene synthase 10 | terpene synthase 21 | terpene synthase 1 | Terpenoid synthases superfamily protein | terpenoid synthase 12	Terpene_synth_C (PF03936) [0.808] | Terpene_synth (PF01397) [0.638] | Chromo (PF00385) [0.003] | UBN2 (PF14223) [0.001] | Cellulose_synt (PF03552) [0.001] | DUF4005 (PF13178) [0.001] | gag_pre-integrs (PF13976) [0.001] | RF-1 (PF00472) [0.001] | Prenyltrans_1 (PF13243) [0.001]	Terpene synthase, metal-binding domain (IPR005630) [0.808] | Terpene synthase, N-terminal domain (IPR001906) [0.638] | Chromo domain (IPR023780) [0.003] | Cellulose synthase (IPR005150) [0.001] | Domain of unknown function DUF4005 (IPR025064) [0.001] | GAG-pre-integrase domain (IPR025724) [0.001] | Peptide chain release factor class I/class II (IPR000352) [0.001]	lyase activity (GO:0016829) [0.944] | terpene synthase activity (GO:0010333) [0.944] | magnesium ion binding (GO:0000287) [0.808] | cellulose synthase (UDP-forming) activity (GO:0016760) [0.001] | translation release factor activity (GO:0003747) [0.001]	metabolic process (GO:0008152) [0.638] | cellulose biosynthetic process (GO:0030244) [0.001] | translational termination (GO:0006415) [0.001]	membrane (GO:0016020) [0.001]
39	29	74	58	28	55	52	33	30	30	13	11	34	61	41	14	13	37	7	31	19	29	2	4	1	5	6	5	109	99	345	274	330	324	Cytochrome P450 [0.340] | Cytochrome P450 family protein [0.235] | Cytochrome P450, putative [0.235] | Cytochrome P450 (Fragment) [0.043] | Cytochrome P450 family 90 protein [0.035] | Cytochrome P450 protein [0.027] | Cytochrome P450 superfamily protein [0.021] | Cytochrome P450 family protein, expressed [0.018] | Cytochrome P450 family 88 protein [0.010] | cytochrome P450, family 88, subfamily A…	Cytochrome P450 superfamily protein | brassinosteroid-6-oxidase 2 | cytochrome P450, family 708, subfamily A, polypeptide 2 | cytochrome P450, family 702, subfamily A, polypeptide 8 | cytochrome P450, family 707, subfamily A, polypeptide 3 | cytochrome P450, family 702, subfamily A, polypeptide 5 | cytochrome P450, family 88, subfamily A, polypeptide 3 | cytochrome P450, family 707, subfamily A, …	p450 (PF00067) [0.962] | CLTH (PF10607) [0.001] | GCV_H (PF01597) [0.001] | RVT_1 (PF00078) [0.001] | FBA_3 (PF08268) [0.001]	Cytochrome P450 (IPR001128) [0.962] | CTLH/CRA C-terminal to LisH motif domain (IPR024964) [0.001] | Reverse transcriptase domain (IPR000477) [0.001] | F-box associated domain, type 3 (IPR013187) [0.001] | Glycine cleavage H-protein (IPR002930) [0.001]	iron ion binding (GO:0005506) [0.962] | heme binding (GO:0020037) [0.962] | oxidoreductase activity, acting on paired donors, with incorporation or reduction of molecular oxygen (GO:0016705) [0.962] | RNA binding (GO:0003723) [0.001] | RNA-directed DNA polymerase activity (GO:0003964) [0.001]	oxidation-reduction process (GO:0055114) [0.962] | glycine catabolic process (GO:0006546) [0.001] | RNA-dependent DNA replication (GO:0006278) [0.001]	glycine cleavage complex (GO:0005960) [0.001]
40	42	50	54	43	42	31	50	46	81	30	24	18	20	18	27	18	15	27	37	7	9	3	1	16	47	653	547	552	696	690	674	659	637	Basic helix-loop-helix transcription factor [0.349] | basic helix-loop-helix (bHLH) DNA-binding superfamily protein [0.344] | BHLH transcription factor [0.128] | Transcription factor [0.063] | Transcription factor (Fragment) [0.029] | BHLH transcription factor (Fragment) [0.012] | Transcription factor, putative [0.009] | Basic helix-loop-helix family protein [0.009] | Transcription factor UNE12 […	basic helix-loop-helix (bHLH) DNA-binding superfamily protein | ROOT HAIR DEFECTIVE6 | root hair defective 6-like 4 | LJRHL1-like 1 | RHD SIX-LIKE 1 | BR enhanced expression 3 | cryptochrome-interacting basic-helix-loop-helix 5 | BIG PETAL P | phytochrome interacting factor 3-like 6 | phytochrome interacting factor 3-like 1 | LJRHL1-like 2 | phytochrome interacting factor 3-like 5 | BR enhanced e…	HLH (PF00010) [0.908] | DnaJ (PF00226) [0.001] | F-box-like (PF12937) [0.001] | zf-C2H2_6 (PF13912) [0.001]	Myc-type, basic helix-loop-helix (bHLH) domain (IPR011598) [0.908] | DnaJ domain (IPR001623) [0.001]	protein dimerization activity (GO:0046983) [0.908]	NULL / Representative annotation below 0.1%	NULL / Representative annotation below 0.1%
41	26	38	42	33	30	15	56	45	23	25	24	61	27	57	9	39	26	10	19	42	8	1	0	1	1	1	1	1	302	249	204	197	186	Dirigent protein [0.902] | Dirigent protein (Fragment) [0.062] | Cysteine-rich receptor-like protein kinase 15 [0.002] | Xyloglucan endotransglucosylase/hydrolase [0.002]	Disease resistance-responsive (dirigent-like protein) family protein	Dirigent (PF03018) [0.982] | XET_C (PF06955) [0.002] | PMD (PF10536) [0.002] | Pkinase (PF00069) [0.002]	Plant disease resistance response protein (IPR004265) [0.982] | Aminotransferase-like, plant mobile domain (IPR019557) [0.002] | Protein kinase domain (IPR000719) [0.002] | Xyloglucan endo-transglycosylase, C-terminal (IPR010713) [0.002]	ATP binding (GO:0005524) [0.002] | xyloglucan:xyloglucosyl transferase activity (GO:0016762) [0.002] | protein kinase activity (GO:0004672) [0.002]	protein phosphorylation (GO:0006468) [0.002] | cellular glucan metabolic process (GO:0006073) [0.002]	apoplast (GO:0048046) [0.002] | cell wall (GO:0005618) [0.002]
42	4	25	130	88	8	0	66	7	0	4	0	0	0	0	0	1	4	43	268	0	6	0	1	41	28	44	75	118	120	174	164	158	151	AT hook motif-containing protein, putative [0.241] | AT hook motif-containing protein, putative, expressed [0.189] | PIF1-like helicase [0.173] | PIF1 helicase [0.113] | Helicase-like protein [0.108] | PIF1 helicase, putative [0.029] | DNA helicase homolog, putative [0.017] | Helicase, putative [0.017] | AT hook motif protein, putative [0.015] | Replication protein A 70 kDa DNA-binding subunit B …	PIF1 helicase	PIF1 (PF05970) [0.682] | Helitron_like_N (PF14214) [0.431] | Herpes_Helicase (PF02689) [0.162] | Rep_fac-A_C (PF08646) [0.011] | DUF223 (PF02721) [0.006] | EF-hand_6 (PF13405) [0.002] | Exo_endo_phos (PF03372) [0.002] | EF-hand_7 (PF13499) [0.002] | UvrD_C_2 (PF13538) [0.002]	DNA helicase Pif1 like (IPR010285) [0.682] | Helitron helicase-like domain (IPR025476) [0.431] | DNA helicase (IPR003840) [0.162] | Replication factor A, C-terminal (IPR013955) [0.011] | Domain of unknown function DUF223 (IPR003871) [0.006] | EF-hand domain (IPR002048) [0.002] | UvrD-like helicase C-terminal domain (IPR027785) [0.002] | EF-hand domain pair (IPR011992) [0.002] | Endonuclease/exonu…	DNA helicase activity (GO:0003678) [0.682] | ATP binding (GO:0005524) [0.162] | helicase activity (GO:0004386) [0.162] | calcium ion binding (GO:0005509) [0.002]	telomere maintenance (GO:0000723) [0.682] | DNA repair (GO:0006281) [0.682]	NULL / Representative annotation below 0.1%
43	28	71	44	57	17	54	51	57	24	13	12	44	48	53	7	6	42	0	0	2	15	3	1	49	272	1138	945	1012	1060	1090	1091	1093	1103	Glutathione S-transferase [0.316] | Glutathione s-transferase, putative [0.158] | Glutathione transferase [0.080] | Glutathione-S-transferase [0.061] | Tau class glutathione S-transferase [0.046] | Glutathione S-transferase-like protein [0.037] | Glutathione transferase (Fragment) [0.029] | Glutathione S-transferase U9 [0.029] | Glutathione-S-transferase 2 [0.025] | Glutathione S-transferase U3 […	glutathione S-transferase tau 6 | glutathione S-transferase TAU 28 | glutathione S-transferase TAU 12 | glutathione S-transferase TAU 15 | glutathione S-transferase TAU 24 | glutathione S-transferase TAU 1 | glutathione S-transferase tau 3 | glutathione S-transferase tau 4 | glutathione S-transferase TAU 16 | glutathione S-transferase TAU 10 | glutathione S-transferase tau 27 | glutathione S-tran…	GST_N_3 (PF13417) [0.793] | GST_C (PF00043) [0.584] | GST_C_2 (PF13410) [0.155] | GST_N (PF02798) [0.051] | GST_C_3 (PF14497) [0.003] | Transpos_assoc (PF13963) [0.002] | GST_N_2 (PF13409) [0.002]	Glutathione S-transferase, N-terminal (IPR004045) [0.845] | Glutathione S-transferase, C-terminal (IPR004046) [0.584]	protein binding (GO:0005515) [0.845]	NULL / Representative annotation below 0.1%	NULL / Representative annotation below 0.1%
44	198	16	181	35	54	5	63	57	1	6	0	10	18	5	0	0	0	0	0	0	0	0	0	1	15	14	16	14	23	22	26	26	26	F-box/RNI-like superfamily protein [0.285] | FBD-associated F-box protein [0.240] | F-box/RNI-like/FBD-like domains-containing protein [0.112] | F-box/RNI/FBD-like domain protein [0.097] | F-box/RNI/FBD-like domains-containing protein, putative [0.042] | F-box/RNI/FBD-like domain protein, putative [0.032] | F-box/RNI superfamily protein, putative [0.029] | F-box/RNI-like superfamily protein, puta…	F-box/RNI-like superfamily protein | F-box/RNI-like/FBD-like domains-containing protein | F-box family protein | RNI-like superfamily protein | Protein with RNI-like/FBD-like domains | FBD, F-box and Leucine Rich Repeat domains containing protein | FBD-like domain family protein | FBD / Leucine Rich Repeat domains containing protein | FBD, F-box, Skp2-like and Leucine Rich Repeat domains containi…	F-box (PF00646) [0.535] | FBD (PF08387) [0.515] | LRR_2 (PF07723) [0.317] | F-box-like (PF12937) [0.017] | PPR (PF01535) [0.002] | RVT_3 (PF13456) [0.002] | Thioredoxin (PF00085) [0.002] | DUF3774 (PF12609) [0.002] | PPR_2 (PF13041) [0.002] | TFIIS_M (PF07500) [0.002] | TPR_11 (PF13414) [0.002]	F-box domain (IPR001810) [0.535] | FBD domain (IPR006566) [0.515] | Leucine-rich repeat 2 (IPR013101) [0.317] | Thioredoxin domain (IPR013766) [0.002] | Pentatricopeptide repeat (IPR002885) [0.002] | Protein of unknown function wound-induced (IPR022251) [0.002] | Transcription elongation factor S-II, central domain (IPR003618) [0.002]	protein binding (GO:0005515) [0.535]	cell redox homeostasis (GO:0045454) [0.002] | transcription, DNA-templated (GO:0006351) [0.002]	NULL / Representative annotation below 0.1%
45	32	44	40	40	56	34	25	23	49	19	20	13	123	40	8	10	12	25	21	8	5	2	0	30	214	254	239	211	200	191	181	177	166	LOB domain-containing protein, putative [0.129] | LOB domain-containing protein 25 [0.063] | LOB domain protein [0.062] | LOB domain-containing protein 4 [0.057] | LOB domain-containing protein 1 [0.052] | LOB domain protein 1, putative [0.049] | LOB domain-containing protein 12 [0.035] | LOB domain protein 25 [0.032] | LOB domain-containing protein 29 (Fragment) [0.028] | LOB domain-containing 3…	Lateral organ boundaries (LOB) domain family protein | ASYMMETRIC LEAVES 2-like 1 | LOB domain-containing protein 18 | LOB domain-containing protein 4 | LOB domain-containing protein 23 | LOB domain-containing protein 2 | LOB domain-containing protein 25 | LOB domain-containing protein 22 | LOB domain-containing protein 31 | LOB domain-containing protein 10 | LOB domain-containing protein 24 | LO…	DUF260 (PF03195) [0.995]	Lateral organ boundaries, LOB (IPR004883) [0.995]	NULL / Representative annotation below 0.1%	NULL / Representative annotation below 0.1%	NULL / Representative annotation below 0.1%
46	19	26	34	22	47	15	48	50	32	16	22	37	54	48	17	14	20	15	35	36	29	0	0	1	42	32	30	26	18	19	19	17	17	Eukaryotic aspartyl protease family protein [0.873] | Eukaryotic aspartyl protease family protein, putative [0.096] | Eukaryotic aspartyl protease family protein, expressed [0.020] | Aspartic proteinase nepenthesin-2 [0.002] | Aspartic proteinase nepenthesin-1, putative [0.002] | Eukaryotic aspartyl protease family protein (Fragment) [0.002] | Nepenthesin II [0.002] | Aspartic peptidase [0.002] |…	Eukaryotic aspartyl protease family protein	TAXi_C (PF14541) [0.950] | TAXi_N (PF14543) [0.943] | Asp (PF00026) [0.009] | MORN (PF02493) [0.002]	Aspartic peptidase (IPR001461) [0.009] | MORN motif (IPR003409) [0.002]	aspartic-type endopeptidase activity (GO:0004190) [0.009]	proteolysis (GO:0006508) [0.009]	NULL / Representative annotation below 0.1%
47	0	0	0	0	0	1	629	2	0	0	0	0	0	0	0	0	0	0	0	0	0	0	0	45	31	25	25	23	16	103	90	89	133	Transposon protein, putative, CACTA, En/Spm sub-class [0.981] | Transposon protein, putative, CACTA, En/Spm sub-class, expressed [0.016] | Plant transposase (Ptta/En/Spm family) [0.002]	Unkown protein(s) / No TAIR description(s)	Peptidase_C48 (PF02902) [0.445] | DUF4216 (PF13952) [0.011] | Transposase_24 (PF03004) [0.009] | DUF4218 (PF13960) [0.005] | DUF834 (PF05754) [0.003] | DUF1263 (PF06882) [0.003] | Transpos_assoc (PF13963) [0.003] | Mem_trans (PF03547) [0.002] | NAM-associated (PF14303) [0.002] | MULE (PF10551) [0.002] | Jacalin (PF01419) [0.002] | Chromo (PF00385) [0.002] | p450 (PF00067) [0.002] | Transposase_21…	Peptidase C48, SUMO/Sentrin/Ubl1 (IPR003653) [0.445] | Domain of unknown function DUF4216 (IPR025312) [0.011] | Probable transposase, Ptta/En/Spm, plant (IPR004252) [0.009] | Domain of unknown function DUF4218 (IPR025452) [0.005] | Domain of unknown function DUF834 (IPR008552) [0.003] | Domain of unknown function DUF1263 (IPR010685) [0.003] | Chromo domain (IPR023780) [0.002] | Auxin efflux carri…	cysteine-type peptidase activity (GO:0008234) [0.445] | iron ion binding (GO:0005506) [0.002] | heme binding (GO:0020037) [0.002] | oxidoreductase activity, acting on paired donors, with incorporation or reduction of molecular oxygen (GO:0016705) [0.002]	proteolysis (GO:0006508) [0.445] | transmembrane transport (GO:0055085) [0.002] | oxidation-reduction process (GO:0055114) [0.002]	integral component of membrane (GO:0016021) [0.002]
48	30	42	80	35	30	38	49	46	38	24	12	47	46	51	3	4	13	5	11	10	11	0	0	16	65	50	51	55	52	51	87	85	81	WAT1-related protein [0.966] | WAT1-related protein (Fragment) [0.030] | Nodulin MtN21 family protein, putative [0.003]	nodulin MtN21 /EamA-like transporter family protein | Walls Are Thin 1	EamA (PF00892) [0.960] | NAC (PF01849) [0.002] | Methyltransf_3 (PF01596) [0.002] | TPT (PF03151) [0.002] | AP2 (PF00847) [0.002]	Drug/metabolite transporter (IPR000620) [0.960] | O-methyltransferase, family 3 (IPR002935) [0.002] | Nascent polypeptide-associated complex NAC domain (IPR002715) [0.002] | AP2/ERF domain (IPR001471) [0.002] | Triose-phosphate transporter domain (IPR004853) [0.002]	O-methyltransferase activity (GO:0008171) [0.002] | sequence-specific DNA binding transcription factor activity (GO:0003700) [0.002]	regulation of transcription, DNA-templated (GO:0006355) [0.002]	membrane (GO:0016020) [0.960]
49	17	42	64	24	13	43	45	56	45	21	8	20	72	37	7	5	20	4	21	20	14	7	3	1	362	458	451	443	429	520	499	481	471	O-methyltransferase [0.424] | O-methyltransferase, putative [0.168] | O-methyltransferase family protein [0.082] | O-methyltransferase-like protein [0.056] | Methyltransferase [0.041] | O-methyltransferase 2 [0.033] | Caffeic acid O-3-methyltransferase [0.030] | Caffeic acid O-methyltransferase [0.026] | O-methyltransferase family protein, expressed [0.016] | Caffeic acid 3-O-methyltransferase [0…	O-methyltransferase family protein | S-adenosyl-L-methionine-dependent methyltransferases superfamily protein | O-methyltransferase 1	Methyltransf_2 (PF00891) [0.936] | Dimerisation (PF08100) [0.641] | GST_N_3 (PF13417) [0.010] | GST_C (PF00043) [0.002]	O-methyltransferase, family 2 (IPR001077) [0.936] | Plant methyltransferase dimerisation (IPR012967) [0.641] | Glutathione S-transferase, N-terminal (IPR004045) [0.010] | Glutathione S-transferase, C-terminal (IPR004046) [0.002]	O-methyltransferase activity (GO:0008171) [0.936] | protein dimerization activity (GO:0046983) [0.641] | protein binding (GO:0005515) [0.010]	NULL / Representative annotation below 0.1%	NULL / Representative annotation below 0.1%
50	19	46	25	37	41	46	39	48	31	11	18	26	48	35	11	8	46	6	29	7	5	5	2	1	5	6	5	230	189	179	169	164	155	Cytochrome P450 [0.373] | Cytochrome P450, putative [0.186] | Cytochrome P450 family protein [0.134] | Cytochrome P450 family 72 protein [0.100] | Cytochrome P450 family 709 protein [0.061] | Cytochrome P450 protein [0.051] | Cytochrome P450 (Fragment) [0.024] | Cytochrome P450-like [0.022] | Cytochrome P450 family protein, expressed [0.020] | Cytochrome P450 superfamily protein [0.008] | Cytochr…	cytochrome P450, family 714, subfamily A, polypeptide 1 | cytochrome P450, family 72, subfamily A, polypeptide 14 | cytochrome P450, family 714, subfamily A, polypeptide 2 | cytochrome P450, family 715, subfamily A, polypeptide 1 | cytochrome P450, family 72, subfamily A, polypeptide 9 | cytochrome P450, family 709, subfamily B, polypeptide 1 | cytochrome P450, family 72, subfamily A, polypeptide…	p450 (PF00067) [0.995] | Pkinase_Tyr (PF07714) [0.002] | PfkB (PF00294) [0.002] | DUF1298 (PF06974) [0.002] | B_lectin (PF01453) [0.002]	Cytochrome P450 (IPR001128) [0.995] | Serine-threonine/tyrosine-protein kinase catalytic domain (IPR001245) [0.002] | Bulb-type lectin domain (IPR001480) [0.002] | O-acyltransferase, WSD1, C-terminal (IPR009721) [0.002] | Carbohydrate kinase PfkB (IPR011611) [0.002]	iron ion binding (GO:0005506) [0.995] | heme binding (GO:0020037) [0.995] | oxidoreductase activity, acting on paired donors, with incorporation or reduction of molecular oxygen (GO:0016705) [0.995] | protein kinase activity (GO:0004672) [0.002] | diacylglycerol O-acyltransferase activity (GO:0004144) [0.002]	oxidation-reduction process (GO:0055114) [0.995] | protein phosphorylation (GO:0006468) [0.002]	NULL / Representative annotation below 0.1%
51	18	57	38	34	32	32	63	57	30	12	18	15	70	45	9	10	20	6	1	8	6	1	1	1	2	2	2	2	1	2	265	254	249	alpha/beta-Hydrolases superfamily protein [0.354] | Alpha/beta-Hydrolases superfamily protein [0.290] | Alpha/beta-Hydrolases superfamily protein, putative [0.232] | GID1a [0.036] | Gibberellin receptor GID1, putative [0.010] | Gibberellin receptor GID1B [0.008] | GID1A [0.007] | Tuliposide A-converting enzyme b3, amyloplastic [0.007] | Gibberellin receptor GID1-like protein [0.005] | Gibberellin…	alpha/beta-Hydrolases superfamily protein | carboxyesterase 17 | carboxyesterase 18 | carboxyesterase 13 | carboxyesterase 20 | carboxyesterase 5	Abhydrolase_3 (PF07859) [0.969] | COesterase (PF00135) [0.003] | PPR (PF01535) [0.002] | PPR_2 (PF13041) [0.002] | TRAPP (PF04051) [0.002] | peroxidase (PF00141) [0.002] | FUN14 (PF04930) [0.002]	Alpha/beta hydrolase fold-3 (IPR013094) [0.969] | Carboxylesterase, type B (IPR002018) [0.003] | Pentatricopeptide repeat (IPR002885) [0.002] | FUN14 (IPR007014) [0.002] | Transport protein particle (TRAPP) component (IPR007194) [0.002] | Haem peroxidase, plant/fungal/bacterial (IPR002016) [0.002]	hydrolase activity (GO:0016787) [0.969] | peroxidase activity (GO:0004601) [0.002] | heme binding (GO:0020037) [0.002]	metabolic process (GO:0008152) [0.969] | oxidation-reduction process (GO:0055114) [0.002] | response to oxidative stress (GO:0006979) [0.002]	NULL / Representative annotation below 0.1%
52	0	0	0	0	0	0	0	0	0	0	0	0	1	1	1	3	0	0	0	1	578	1	0	2	4	5	6	5	8	10	1323	1341	1353	Retrovirus-related Pol polyprotein from transposon TNT 1-94 [0.002]	Unkown protein(s) / No TAIR description(s)	DUF3537 (PF12056) [0.015] | RVT_2 (PF07727) [0.003] | gag_pre-integrs (PF13976) [0.002] | UBN2_2 (PF14227) [0.002] | zf-CCHC (PF00098) [0.002] | rve (PF00665) [0.002]	Protein of unknown function DUF3537 (IPR021924) [0.015] | Reverse transcriptase, RNA-dependent DNA polymerase (IPR013103) [0.003] | Integrase, catalytic core (IPR001584) [0.002] | GAG-pre-integrase domain (IPR025724) [0.002] | Zinc finger, CCHC-type (IPR001878) [0.002]	nucleic acid binding (GO:0003676) [0.002] | zinc ion binding (GO:0008270) [0.002]	DNA integration (GO:0015074) [0.002]	NULL / Representative annotation below 0.1%
53	23	37	52	27	26	26	26	26	20	20	14	18	75	37	17	21	24	19	19	13	25	6	4	4	8	62	66	78	72	71	71	63	63	ABC transporter B family member 15 [0.158] | ABC transporter B family protein [0.145] | ABC transporter B family member 19 [0.107] | ABC transporter family protein [0.091] | ABC transporter B family member 4 [0.059] | ABC transporter B family member 9 [0.057] | ABC transporter B family member 25 [0.048] | ABC transporter B family-like protein [0.046] | ABC transporter B family member 11 [0.045] |…	ABC transporter family protein | P-glycoprotein 11 | P-glycoprotein 12 | P-glycoprotein 2 | transporter associated with antigen processing protein 1 | P-glycoprotein 21 | P-glycoprotein 17 | P-glycoprotein 6 | P-glycoprotein 7 | P-glycoprotein 18 | P-glycoprotein 20 | ATP binding cassette subfamily B19 | ATP binding cassette subfamily B1 | P-glycoprotein 5 | P-glycoprotein 13 | P-glycoprotein 9 |…	ABC_tran (PF00005) [0.947] | ABC_membrane (PF00664) [0.849] | Citrate_synt (PF00285) [0.003] | Mon1 (PF03164) [0.002] | Dynamin_N (PF00350) [0.002] | p450 (PF00067) [0.002] | Dynamin_M (PF01031) [0.002]	ABC transporter-like (IPR003439) [0.947] | ABC transporter, transmembrane domain (IPR001140) [0.849] | Citrate synthase-like (IPR002020) [0.003] | Cytochrome P450 (IPR001128) [0.002] | Dynamin central domain (IPR000375) [0.002] | Vacuolar fusion protein MON1 (IPR004353) [0.002] | Dynamin, GTPase domain (IPR001401) [0.002]	ATP binding (GO:0005524) [0.974] | ATPase activity (GO:0016887) [0.947] | ATPase activity, coupled to transmembrane movement of substances (GO:0042626) [0.849] | transferase activity, transferring acyl groups, acyl groups converted into alkyl on transfer (GO:0046912) [0.003] | iron ion binding (GO:0005506) [0.002] | GTPase activity (GO:0003924) [0.002] | oxidoreductase activity, acting on paired …	transport (GO:0006810) [0.849] | transmembrane transport (GO:0055085) [0.849] | cellular carbohydrate metabolic process (GO:0044262) [0.003] | oxidation-reduction process (GO:0055114) [0.002]	integral component of membrane (GO:0016021) [0.849]
54	47	44	62	21	22	34	37	39	30	4	15	25	79	31	14	13	21	11	4	3	5	1	2	1	75	100	114	108	97	96	99	123	250	Beta-glucosidase [0.297] | Beta-glucosidase, putative [0.092] | Beta-glucosidase 6 [0.072] | Beta-glucosidase 31 [0.042] | Beta-glucosidase 12 [0.034] | Beta-glucosidase 11 [0.028] | Beta-glucosidase 17 [0.027] | Beta-glucosidase 22 [0.027] | Beta-glucosidase 40 [0.027] | Beta-glucosidase D7 (Fragment) [0.021] | Beta-glucosidase 44 [0.018] | Beta glucosidase 11 [0.018] | Beta-glucosidase 13 [0.01…	Glycosyl hydrolase superfamily protein | beta glucosidase 2 | thioglucoside glucohydrolase 1 | beta glucosidase 31 | beta glucosidase 41 | beta glucosidase 15 | beta-glucosidase 47 | beta glucosidase 24 | beta glucosidase 29 | beta glucosidase 18 | beta glucosidase 6 | beta glucosidase 40 | beta glucosidase 9 | beta glucosidase 12 | beta glucosidase 43 | beta glucosidase 42 | beta glucosidase 5 |…	Glyco_hydro_1 (PF00232) [0.989] | WCOR413 (PF05562) [0.002] | zf-BED (PF02892) [0.002] | Pkinase (PF00069) [0.002] | BTB_2 (PF02214) [0.002] | DUF659 (PF04937) [0.002]	Glycoside hydrolase, family 1 (IPR001360) [0.989] | Cold acclimation WCOR413 (IPR008892) [0.002] | Potassium channel tetramerisation-type BTB domain (IPR003131) [0.002] | Domain of unknown function DUF659 (IPR007021) [0.002] | Protein kinase domain (IPR000719) [0.002] | Zinc finger, BED-type predicted (IPR003656) [0.002]	hydrolase activity, hydrolyzing O-glycosyl compounds (GO:0004553) [0.989] | ATP binding (GO:0005524) [0.002] | protein kinase activity (GO:0004672) [0.002] | DNA binding (GO:0003677) [0.002]	carbohydrate metabolic process (GO:0005975) [0.989] | protein phosphorylation (GO:0006468) [0.002] | protein homooligomerization (GO:0051260) [0.002]	NULL / Representative annotation below 0.1%
55	29	155	64	47	36	41	36	38	17	42	39	2	9	5	0	0	5	0	0	0	0	0	0	1	1	1	1	1	119	14	6	9	6	Serine/threonine-protein kinase [0.796] | receptor kinase 3 [0.117] | receptor kinase 2 [0.034] | receptor kinase 1 [0.027] | Receptor kinase 1 [0.007] | G-type lectin S-receptor-like serine/threonine-protein kinase [0.005] | Receptor kinase 3, putative [0.005] | Receptor protein kinase, putative [0.004] | cysteine-rich RLK (RECEPTOR-like protein kinase) 10 [0.002] | Protein kinase superfamily pr…	S-locus lectin protein kinase family protein | receptor kinase 3 | S-domain-1 13 | receptor kinase 2 | lectin protein kinase family protein | receptor kinase 1 | S-locus related protein SLR1, putative (S1) | S-domain-1 29 | Curculin-like (mannose-binding) lectin family protein | S-locus protein kinase, putative	S_locus_glycop (PF00954) [0.896] | B_lectin (PF01453) [0.876] | PAN_2 (PF08276) [0.864] | Pkinase_Tyr (PF07714) [0.581] | DUF3403 (PF11883) [0.269] | Pkinase (PF00069) [0.184] | DUF3660 (PF12398) [0.027] | GUB_WAK_bind (PF13947) [0.002] | RVT_2 (PF07727) [0.002]	S-locus glycoprotein (IPR000858) [0.896] | Bulb-type lectin domain (IPR001480) [0.876] | PAN-2 domain (IPR013227) [0.864] | Serine-threonine/tyrosine-protein kinase catalytic domain (IPR001245) [0.581] | S-locus receptor kinase, C-terminal (IPR021820) [0.269] | Protein kinase domain (IPR000719) [0.184] | S-locus, receptor kinase (IPR022126) [0.027] | Wall-associated receptor kinase galacturonan-b…	protein kinase activity (GO:0004672) [0.756] | protein serine/threonine kinase activity (GO:0004674) [0.276] | ATP binding (GO:0005524) [0.184] | polysaccharide binding (GO:0030247) [0.002]	recognition of pollen (GO:0048544) [0.896] | protein phosphorylation (GO:0006468) [0.756]	NULL / Representative annotation below 0.1%
56	31	43	46	54	44	34	33	38	49	23	18	27	51	25	10	7	6	6	6	3	2	2	1	1	261	231	218	268	345	334	390	374	372	TRICHOME BIREFRINGENCE-LIKE 28 [0.086] | TRICHOME BIREFRINGENCE-LIKE 11 [0.075] | Trichome birefringence-like protein [0.073] | Trichome birefringence-like 7 [0.059] | Trichome birefringence-like 34 [0.057] | TRICHOME BIREFRINGENCE-LIKE 5 [0.047] | Trichome birefringence-like 36 [0.043] | TRICHOME BIREFRINGENCE-LIKE 4 [0.043] | Protein trichome birefringence-like 3 [0.036] | Protein trichome bire…	Plant protein of unknown function (DUF828) | TRICHOME BIREFRINGENCE-LIKE 9 | TRICHOME BIREFRINGENCE-LIKE 8 | TRICHOME BIREFRINGENCE-LIKE 13 | TRICHOME BIREFRINGENCE-LIKE 32 | TRICHOME BIREFRINGENCE-LIKE 5 | TRICHOME BIREFRINGENCE-LIKE 39 | TRICHOME BIREFRINGENCE-LIKE 35 | TRICHOME BIREFRINGENCE-LIKE 36 | TRICHOME BIREFRINGENCE-LIKE 41 | TRICHOME BIREFRINGENCE-LIKE 37 | TRICHOME BIREFRINGENCE-LIKE…	PC-Esterase (PF13839) [0.975] | PMR5N (PF14416) [0.848] | gag_pre-integrs (PF13976) [0.002] | UBN2 (PF14223) [0.002] | RVT_3 (PF13456) [0.002] | zf-CCHC (PF00098) [0.002] | rve (PF00665) [0.002]	PC-Esterase (IPR026057) [0.975] | PMR5 N-terminal domain (IPR025846) [0.848] | Integrase, catalytic core (IPR001584) [0.002] | GAG-pre-integrase domain (IPR025724) [0.002] | Zinc finger, CCHC-type (IPR001878) [0.002]	nucleic acid binding (GO:0003676) [0.002] | zinc ion binding (GO:0008270) [0.002]	DNA integration (GO:0015074) [0.002]	NULL / Representative annotation below 0.1%
57	12	46	53	64	7	8	21	1	24	1	4	172	51	46	29	5	0	2	0	3	0	2	3	97	97	90	86	71	66	64	56	73	73	hAT transposon superfamily [0.453] | hAT transposon superfamily protein [0.162] | HAT transposon superfamily [0.092] | HAT family dimerisation domain containing protein [0.034] | HAT dimerisation domain-containing protein-like [0.027] | HAT transposon superfamily, putative [0.027] | HAT transposon superfamily protein, putative [0.023] | hAT dimerisation domain-containing protein / transposase-rel…	hAT transposon superfamily protein | hAT transposon superfamily | hAT dimerisation domain-containing protein / transposase-related | hAT dimerisation domain-containing protein | DNA binding	DUF659 (PF04937) [0.509] | Dimer_Tnp_hAT (PF05699) [0.226] | zf-BED (PF02892) [0.126] | RVT_3 (PF13456) [0.002]	Domain of unknown function DUF659 (IPR007021) [0.509] | HAT dimerisation domain, C-terminal (IPR008906) [0.226] | Zinc finger, BED-type predicted (IPR003656) [0.126]	protein dimerization activity (GO:0046983) [0.226] | DNA binding (GO:0003677) [0.126]	NULL / Representative annotation below 0.1%	NULL / Representative annotation below 0.1%
58	31	24	34	20	19	13	29	25	30	24	18	13	71	64	8	11	7	5	19	14	4	44	11	1	1	1	1	1	1212	915	675	375	99	Kinase family protein [0.296] | Protein kinase superfamily protein [0.097] | Kinase, putative [0.093] | Kinase-like protein [0.061] | Kinase (Fragment) [0.052] | protein kinase family protein [0.050] | U-box domain-containing protein 33 [0.032] | Leucine-rich repeat protein kinase family protein [0.028] | Kinase family protein (Fragment) [0.026] | Protein kinase, putative [0.026] | Protein kinase…	U-box domain-containing protein kinase family protein | Protein kinase protein with adenine nucleotide alpha hydrolases-like domain | RING/U-box superfamily protein | Protein kinase superfamily protein | Adenine nucleotide alpha hydrolases-like superfamily protein | U-box domain-containing protein | protein kinase family protein | plant U-box 54 | HEAT/U-box domain-containing protein	Pkinase (PF00069) [0.563] | Pkinase_Tyr (PF07714) [0.283] | U-box (PF04564) [0.271] | Usp (PF00582) [0.270] | Stress-antifung (PF01657) [0.022] | LRR_1 (PF00560) [0.015] | LRR_4 (PF12799) [0.013] | LRR_8 (PF13855) [0.009] | Malectin_like (PF12819) [0.007] | Thaumatin (PF00314) [0.006] | USP7_ICP0_bdg (PF12436) [0.004] | IIGP (PF05049) [0.004] | GUB_WAK_bind (PF13947) [0.004] | Glyco_hydro_19 (PF0…	Protein kinase domain (IPR000719) [0.563] | Serine-threonine/tyrosine-protein kinase catalytic domain (IPR001245) [0.283] | U box domain (IPR003613) [0.271] | UspA (IPR006016) [0.270] | Gnk2-homologous domain (IPR002902) [0.022] | Leucine-rich repeat (IPR001611) [0.015] | Leucine rich repeat 4 (IPR025875) [0.013] | Malectin-like carbohydrate-binding domain (IPR024788) [0.007] | Thaumatin (IPR0019…	protein kinase activity (GO:0004672) [0.829] | ATP binding (GO:0005524) [0.563] | ubiquitin-protein ligase activity (GO:0004842) [0.271] | protein binding (GO:0005515) [0.019] | polysaccharide binding (GO:0030247) [0.004] | hydrolase activity, acting on acid anhydrides (GO:0016817) [0.004] | chitinase activity (GO:0004568) [0.004] | GTP binding (GO:0005525) [0.004] | nucleic acid binding (GO:0003…	protein phosphorylation (GO:0006468) [0.829] | protein ubiquitination (GO:0016567) [0.271] | response to stress (GO:0006950) [0.270] | cell wall macromolecule catabolic process (GO:0016998) [0.004] | chitin catabolic process (GO:0006032) [0.004] | oxidation-reduction process (GO:0055114) [0.004] | chitin metabolic process (GO:0006030) [0.002] | deoxyribonucleoside diphosphate metabolic process (G…	ubiquitin ligase complex (GO:0000151) [0.271] | membrane (GO:0016020) [0.004] | extracellular region (GO:0005576) [0.002]
59	32	36	25	27	35	18	42	36	41	19	25	10	33	43	17	13	15	12	14	17	11	5	1	1	5	123	111	99	89	87	81	77	76	Cytochrome P450 family protein [0.371] | Cytochrome P450, putative [0.276] | Cytochrome P450 [0.157] | Cytochrome P450 family protein, expressed [0.087] | cytochrome P450, family 96, subfamily A, polypeptide 10 [0.015] | Cytochrome P450 family 94 protein [0.015] | Cytochrome P450, expressed [0.009] | Cytochrome p450 [0.008] | Cytochrome P450 A [0.008] | Cytochrome P450, family 86, subfamily C, po…	cytochrome P450, family 96, subfamily A, polypeptide 15 | cytochrome P450, family 86, subfamily A, polypeptide 1 | cytochrome P450, family 96, subfamily A, polypeptide 12 | cytochrome P450, family 94, subfamily B, polypeptide 2 | cytochrome P450, family 86, subfamily B, polypeptide 1 | cytochrome P450, family 86, subfamily A, polypeptide 2 | cytochrome P450, family 704, subfamily B, polypeptide 1…	p450 (PF00067) [0.994] | Hydantoinase_A (PF01968) [0.002] | Hydant_A_N (PF05378) [0.002]	Cytochrome P450 (IPR001128) [0.994] | Hydantoinaseoxoprolinase, N-terminal (IPR008040) [0.002] | Hydantoinase/oxoprolinase (IPR002821) [0.002]	iron ion binding (GO:0005506) [0.994] | heme binding (GO:0020037) [0.994] | oxidoreductase activity, acting on paired donors, with incorporation or reduction of molecular oxygen (GO:0016705) [0.994] | hydrolase activity (GO:0016787) [0.002]	oxidation-reduction process (GO:0055114) [0.994]	NULL / Representative annotation below 0.1%
60	30	38	56	30	22	24	27	25	40	17	20	21	32	18	19	25	13	32	22	6	7	2	0	11	48	58	47	149	133	122	142	136	131	Phototropic-responsive NPH3 family protein [0.892] | Phototropic-responsive NPH3 [0.048] | Phototropic-responsive NPH3 family protein, putative [0.029] | Phototropic-responsive NPH3-like protein [0.023] | BTB/POZ domain-containing protein [0.004] | Phototropic-responsive NPH3-like protein (Fragment) [0.004] | Root phototropism-like protein [0.002]	Phototropic-responsive NPH3 family protein	NPH3 (PF03000) [0.970] | BTB (PF00651) [0.489] | Methyltransf_16 (PF10294) [0.002]	NPH3 domain (IPR027356) [0.970] | BTB/POZ (IPR013069) [0.489] | Nicotinamide N-methyltransferase-like (IPR019410) [0.002]	protein binding (GO:0005515) [0.489]	NULL / Representative annotation below 0.1%	NULL / Representative annotation below 0.1%
61	35	44	39	33	28	22	32	30	74	27	25	17	15	14	12	12	15	19	24	2	2	1	1	1	117	128	1220	1345	1436	1491	1526	1548	1572	Dof zinc finger protein [0.774] | DOF zinc finger protein 1 [0.044] | Dof zinc finger protein 12 [0.027] | Dof zinc finger protein (Fragment) [0.025] | Dof zinc finger protein 6 [0.023] | DOF zinc finger protein 2 [0.013] | Dof zinc finger protein 17 [0.013] | Dof zinc finger protein 9 [0.010] | Dof zinc finger protein 7 [0.010] | DOF zinc finger protein 1, putative [0.008] | Dof zinc finger prot…	Dof-type zinc finger DNA-binding family protein | Dof-type zinc finger domain-containing protein | TARGET OF MONOPTEROS 6 | cycling DOF factor 2 | DNA binding with one finger 2.4 | DOF zinc finger protein 2 | OBF binding protein 4 | cycling DOF factor 1 | cycling DOF factor 3 | DOF zinc finger protein 1 | DNA binding with one finger 4.7 | OBF-binding protein 3 | OBF binding protein 1	zf-Dof (PF02701) [0.987] | Cupin_1 (PF00190) [0.002] | Menin (PF05053) [0.002]	Zinc finger, Dof-type (IPR003851) [0.987] | Menin (IPR007747) [0.002] | Cupin 1 (IPR006045) [0.002]	DNA binding (GO:0003677) [0.987] | nutrient reservoir activity (GO:0045735) [0.002]	regulation of transcription, DNA-templated (GO:0006355) [0.987]	nucleus (GO:0005634) [0.002]
62	4	0	6	5	0	0	8	1	0	1	1	0	20	2	89	158	2	68	7	0	5	0	145	3	5	117	183	162	208	205	197	255	251	Retrotransposon protein, putative, unclassified [0.209] | Transposon TX1 uncharacterized [0.048] | Reverse transcriptase [0.040] | LINE-1 reverse transcriptase like (Fragment) [0.034] | LINE-1 reverse transcriptase isogeny [0.025] | RNA-directed DNA polymerase (Reverse transcriptase) [0.023] | RNA-directed DNA polymerase (reverse transcriptase)-related family protein [0.019] | RNA-directed DNA po…	RNA binding;RNA-directed DNA polymerases | DNAse I-like superfamily protein | RNA-directed DNA polymerase (reverse transcriptase) | Protein of unknown function (DUF1204)	RVT_1 (PF00078) [0.381] | Exo_endo_phos (PF03372) [0.061] | DUF1204 (PF06721) [0.004] | Exo_endo_phos_2 (PF14529) [0.004] | zf-RVT (PF13966) [0.002] | p450 (PF00067) [0.002]	Reverse transcriptase domain (IPR000477) [0.381] | Endonuclease/exonuclease/phosphatase (IPR005135) [0.061] | Domain of unknown function DUF1204 (IPR009596) [0.004] | Cytochrome P450 (IPR001128) [0.002] | Reverse transcriptase zinc-binding domain (IPR026960) [0.002]	RNA binding (GO:0003723) [0.381] | RNA-directed DNA polymerase activity (GO:0003964) [0.381] | iron ion binding (GO:0005506) [0.002] | heme binding (GO:0020037) [0.002] | oxidoreductase activity, acting on paired donors, with incorporation or reduction of molecular oxygen (GO:0016705) [0.002]	RNA-dependent DNA replication (GO:0006278) [0.381] | oxidation-reduction process (GO:0055114) [0.002]	NULL / Representative annotation below 0.1%
63	22	61	17	18	38	20	120	68	48	15	46	16	2	1	6	3	3	0	6	8	2	1	0	1	1	1	1	1	2	1	1	1	1269	Protein kinase family protein [0.495] | Kinase, putative [0.152] | Wall-associated receptor kinase 2 [0.063] | Kinase family protein [0.063] | Protein kinase superfamily protein [0.027] | Wall-associated kinase family protein [0.027] | Wall-associated receptor kinase 3 [0.025] | Kinase [0.021] | Protein kinase [0.021] | Wall-associated kinase 2, putative [0.013] | Wall-associated receptor kinase …	Wall-associated kinase family protein | Protein kinase superfamily protein | wall associated kinase-like 2 | wall associated kinase 5 | WALL ASSOCIATED KINASE (WAK)-LIKE 10 | wall-associated kinase 2 | wall associated kinase-like 4 | wall associated kinase-like 1 | wall associated kinase 3 | wall associated kinase-like 6 | wall-associated kinase, putative | wall associated kinase-like 7 | Protein…	GUB_WAK_bind (PF13947) [0.752] | Pkinase (PF00069) [0.562] | EGF_CA (PF07645) [0.486] | Pkinase_Tyr (PF07714) [0.234] | WAK (PF08488) [0.134] | cEGF (PF12662) [0.021] | EGF (PF00008) [0.021] | EGF_3 (PF12947) [0.002] | DUF179 (PF02622) [0.002] | WAK_assoc (PF14380) [0.002]	Wall-associated receptor kinase galacturonan-binding domain (IPR025287) [0.752] | Protein kinase domain (IPR000719) [0.562] | EGF-like calcium-binding domain (IPR001881) [0.486] | Serine-threonine/tyrosine-protein kinase catalytic domain (IPR001245) [0.234] | Wall-associated receptor kinase (IPR013695) [0.134] | Epidermal growth factor-like domain (IPR000742) [0.021] | Complement Clr-like EGF dom…	protein kinase activity (GO:0004672) [0.787] | polysaccharide binding (GO:0030247) [0.752] | ATP binding (GO:0005524) [0.562] | calcium ion binding (GO:0005509) [0.486] | protein serine/threonine kinase activity (GO:0004674) [0.134] | protein binding (GO:0005515) [0.021]	protein phosphorylation (GO:0006468) [0.787]	integral component of membrane (GO:0016021) [0.134]
64	20	44	40	17	16	43	39	47	18	14	22	18	47	46	11	8	19	4	15	11	4	1	4	25	77	64	61	53	65	60	54	52	50	NAD(P)-binding Rossmann-fold superfamily protein [0.469] | Dihydroflavonol-4-reductase [0.132] | Cinnamoyl-CoA reductase [0.091] | Dihydroflavonol 4-reductase [0.059] | Anthocyanidin reductase [0.053] | Dihydroflavonol 4-reductase family protein [0.028] | Cinnamoyl-CoA reductase 4 [0.028] | dihydroflavonol 4-reductase-like1 [0.020] | Dihydroflavonol reductase [0.018] | Dihydroflavonol-4-reductase…	NAD(P)-binding Rossmann-fold superfamily protein | dihydroflavonol 4-reductase-like1 | dihydroflavonol 4-reductase | cinnamoyl coa reductase | cinnamoyl coa reductase 1	Epimerase (PF01370) [0.848] | 3Beta_HSD (PF01073) [0.075] | NmrA (PF05368) [0.006] | NAD_binding_10 (PF13460) [0.004] | ECH (PF00378) [0.002] | RVT_2 (PF07727) [0.002]	NAD-dependent epimerase/dehydratase (IPR001509) [0.848] | 3-beta hydroxysteroid dehydrogenase/isomerase (IPR002225) [0.075] | NmrA-like (IPR008030) [0.006] | Reverse transcriptase, RNA-dependent DNA polymerase (IPR013103) [0.002] | Crotonase superfamily (IPR001753) [0.002]	catalytic activity (GO:0003824) [0.850] | coenzyme binding (GO:0050662) [0.848] | oxidoreductase activity, acting on the CH-OH group of donors, NAD or NADP as acceptor (GO:0016616) [0.075] | 3-beta-hydroxy-delta5-steroid dehydrogenase activity (GO:0003854) [0.075]	cellular metabolic process (GO:0044237) [0.848] | steroid biosynthetic process (GO:0006694) [0.075] | oxidation-reduction process (GO:0055114) [0.075] | metabolic process (GO:0008152) [0.002]	NULL / Representative annotation below 0.1%
65	24	133	19	17	23	12	49	19	13	40	19	35	35	11	1	6	0	0	18	7	8	0	0	33	71	68	62	74	70	98	93	93	86	UPF0481 protein [0.006] | DUF247 domain protein [0.006] | UPF0481 protein (Fragment) [0.004] | Casein kinase, putative [0.002] | Peptide transporter PTR2 [0.002]	Plant protein of unknown function (DUF247) | Plant protein of unknown function	DUF247 (PF03140) [0.994] | Pkinase (PF00069) [0.002] | VPS28 (PF03997) [0.002] | WD40 (PF00400) [0.002]	Protein of unknown function DUF247, plant (IPR004158) [0.994] | WD40 repeat (IPR001680) [0.002] | Protein kinase domain (IPR000719) [0.002] | Vacuolar protein sorting-associated, VPS28 (IPR007143) [0.002]	ATP binding (GO:0005524) [0.002] | protein binding (GO:0005515) [0.002] | protein kinase activity (GO:0004672) [0.002]	protein phosphorylation (GO:0006468) [0.002]	NULL / Representative annotation below 0.1%
66	30	59	39	36	33	17	36	43	55	23	17	27	2	11	8	10	6	17	7	2	2	4	0	16	47	74	176	145	978	991	993	988	997	Zinc finger family protein [0.145] | Zinc finger protein 6 [0.079] | Zinc finger protein, putative [0.076] | Zinc finger protein 4 [0.072] | Zinc-finger protein 10, putative [0.066] | Zinc finger protein 3 [0.060] | Zinc finger protein 1 [0.048] | Zinc finger, C2H2 [0.045] | C2H2 and C2HC zinc fingers superfamily protein, putative [0.037] | zinc-finger protein 10 [0.033] | Zinc finger protein 2 […	C2H2 and C2HC zinc fingers superfamily protein | C2H2-like zinc finger protein | zinc finger protein 11 | zinc finger protein 8 | zinc finger protein 6 | zinc finger protein 4 | zinc finger protein 3 | zinc finger protein 2 | zinc finger protein 5 | zinc finger protein 7 | zinc-finger protein 10 | telomerase activator1 | zinc-finger protein 1	zf-C2H2_6 (PF13912) [0.161] | zf-C2H2_jaz (PF12171) [0.002]	Zinc finger, double-stranded RNA binding (IPR022755) [0.002]	NULL / Representative annotation below 0.1%	NULL / Representative annotation below 0.1%	NULL / Representative annotation below 0.1%
67	29	31	21	29	28	13	28	19	43	18	14	10	37	31	13	16	16	23	22	16	16	3	2	31	21	16	18	13	12	13	13	13	13	Calmodulin 5 [0.088] | Calmodulin-2 [0.079] | Calmodulin-like protein 5 [0.065] | calmodulin like 23 [0.059] | calmodulin 5 [0.056] | Calmodulin, putative [0.054] | Calmodulin-related protein [0.050] | Calmodulin [0.048] | Calmodulin-like protein 3 [0.048] | Calmodulin-like protein [0.042] | Calmodulin like 23, putative [0.033] | calcium-dependent protein kinase 34 [0.027] | Calmodulin like 23 [0…	EF hand calcium-binding protein family | Calcium-binding EF-hand family protein | ARF-GAP domain 11 | calmodulin-like 11 | calmodulin 5 | calmodulin 4 | calmodulin like 23 | calmodulin 3 | calmodulin 1 | calmodulin 8 | calmodulin 6 | calmodulin 7 | calmodulin 2	EF-hand_7 (PF13499) [0.929] | EF-hand_8 (PF13833) [0.098] | EF-hand_1 (PF00036) [0.059] | EF-hand_6 (PF13405) [0.033] | EF-hand_5 (PF13202) [0.029] | EF-hand_9 (PF14658) [0.002] | CK2S (PF15011) [0.002] | LIN37 (PF15306) [0.002]	EF-hand domain pair (IPR011992) [0.929] | EF-hand domain (IPR002048) [0.105] | Protein LIN37 (IPR028226) [0.002]	calcium ion binding (GO:0005509) [0.973]	cell cycle (GO:0007049) [0.002]	transcriptional repressor complex (GO:0017053) [0.002]
68	21	48	29	34	33	24	34	41	40	13	12	16	53	22	5	8	18	3	5	1	1	8	1	1	1	1	1	1	539	521	500	482	472	Thaumatin-like protein [0.214] | Pathogenesis-related thaumatin superfamily protein [0.178] | Thaumatin-like protein 1 [0.104] | Pathogenesis-related thaumatin family protein [0.091] | Pathogenesis-related thaumatin-like protein [0.070] | Thaumatin [0.066] | Thaumatin-like protein (Fragment) [0.045] | Thaumatin-like protein 1 (Fragment) [0.040] | Thaumatin-like protein 1a [0.030] | Thaumatin-like…	Pathogenesis-related thaumatin superfamily protein | osmotin 34 | pathogenesis-related gene 5 | THAUMATIN-LIKE PROTEIN 1 | thaumatin-like protein 3	Thaumatin (PF00314) [0.992] | Pkinase (PF00069) [0.013] | Pkinase_Tyr (PF07714) [0.008] | DIOX_N (PF14226) [0.002] | 2OG-FeII_Oxy (PF03171) [0.002] | ACBP (PF00887) [0.002]	Thaumatin (IPR001938) [0.992] | Protein kinase domain (IPR000719) [0.013] | Serine-threonine/tyrosine-protein kinase catalytic domain (IPR001245) [0.008] | Acyl-CoA-binding protein, ACBP (IPR000582) [0.002] | Oxoglutarate/iron-dependent dioxygenase (IPR005123) [0.002] | Non-haem dioxygenase N-terminal domain (IPR026992) [0.002]	protein kinase activity (GO:0004672) [0.021] | ATP binding (GO:0005524) [0.013] | oxidoreductase activity, acting on paired donors, with incorporation or reduction of molecular oxygen, 2-oxoglutarate as one donor, and incorporation of one atom each of oxygen into both donors (GO:0016706) [0.002] | fatty-acyl-CoA binding (GO:0000062) [0.002] | oxidoreductase activity (GO:0016491) [0.002]	protein phosphorylation (GO:0006468) [0.021] | oxidation-reduction process (GO:0055114) [0.002]	NULL / Representative annotation below 0.1%
69	20	73	28	13	44	30	25	23	20	9	19	33	65	27	14	10	2	2	1	1	1	6	3	57	187	176	191	240	224	222	213	203	197	Glutamate receptor [0.874] | Glutamate receptor 3.4 [0.019] | Glutamate receptor 2.5 [0.019] | Glutamate receptor 2.7 [0.015] | Glutamate receptor 3.2 [0.013] | Glutamate receptor 3.1 [0.011] | Glutamate receptor family protein [0.004] | glutamate receptor 2 [0.004] | Glutamate receptor, putative [0.002] | glutamate receptor 2.2 [0.002] | glutamate receptor 2.7 [0.002] | Glutamate receptor (Fragm…	glutamate receptor 2 | glutamate receptor 1.4 | glutamate receptor 2.2 | glutamate receptor 3.5 | glutamate receptor 2.1 | glutamate receptor 2.7 | glutamate receptor 2.8 | glutamate receptor 3.4 | glutamate receptor 2.3 | glutamate receptor 5 | glutamate receptor 2.4 | glutamate receptor 3.6 | glutamate receptor 3.3 | Glutamate receptor family protein | glutamate receptor 1.3 | glutamate recepto…	SBP_bac_3 (PF00497) [0.819] | Lig_chan (PF00060) [0.772] | ANF_receptor (PF01094) [0.742] | Peripla_BP_6 (PF13458) [0.004] | CTD_bind (PF04818) [0.002] | DUF179 (PF02622) [0.002] | Miro (PF08477) [0.002] | zf-CCHC (PF00098) [0.002] | Abhydrolase_6 (PF12697) [0.002] | p450 (PF00067) [0.002] | Transposase_21 (PF02992) [0.002] | MFS_1 (PF07690) [0.002]	Extracellular solute-binding protein, family 3 (IPR001638) [0.819] | Ionotropic glutamate receptor (IPR001320) [0.772] | Extracellular ligand-binding receptor (IPR001828) [0.742] | Leucine-binding protein domain (IPR028081) [0.004] | Protein of unknown function UPF0301 (IPR003774) [0.002] | RNA polymerase II-binding domain (IPR006903) [0.002] | Mitochondrial Rho-like (IPR013684) [0.002] | Cytochr…	transporter activity (GO:0005215) [0.819] | extracellular-glutamate-gated ion channel activity (GO:0005234) [0.772] | ionotropic glutamate receptor activity (GO:0004970) [0.772] | iron ion binding (GO:0005506) [0.002] | nucleic acid binding (GO:0003676) [0.002] | oxidoreductase activity, acting on paired donors, with incorporation or reduction of molecular oxygen (GO:0016705) [0.002] | heme bindi…	transport (GO:0006810) [0.819] | small GTPase mediated signal transduction (GO:0007264) [0.002] | transmembrane transport (GO:0055085) [0.002] | oxidation-reduction process (GO:0055114) [0.002]	membrane (GO:0016020) [0.772] | intracellular (GO:0005622) [0.002] | integral component of membrane (GO:0016021) [0.002]
70	15	20	72	19	17	13	23	26	21	19	16	8	58	24	17	11	12	20	18	7	10	9	6	78	91	70	59	47	57	70	70	62	62	Heat shock 70 kDa protein [0.284] | Heat shock protein 70 [0.216] | 70 kDa heat shock protein [0.182] | Heat shock 70 kDa protein 4 [0.111] | Heat shock 70 kDa protein 8 [0.034] | Heat shock 70 kDa protein 3 [0.030] | Heat shock 70 kDa protein 5 [0.026] | Heat shock 70 kDa 4-like protein [0.019] | Heat shock protein, putative [0.017] | Heat shock protein 70-3 [0.015] | Heat shock protein 70 (Frag…	Heat shock protein 70 (Hsp 70) family protein | heat shock protein 70 (Hsp 70) family protein | chloroplast heat shock protein 70-1 | heat-shock protein 70T-2 | heat shock protein 70 | chloroplast heat shock protein 70-2 | heat shock cognate protein 70-1 | mitochondrial heat shock protein 70-1 | mitochondrial HSO70 2 | heat shock protein 70B	HSP70 (PF00012) [0.979] | NB-ARC (PF00931) [0.011] | TIR (PF01582) [0.004] | Abhydrolase_3 (PF07859) [0.002] | GrpE (PF01025) [0.002] | WD40 (PF00400) [0.002] | Arch_ATPase (PF01637) [0.002] | Ribosomal_L3 (PF00297) [0.002]	Heat shock protein 70 family (IPR013126) [0.979] | NB-ARC (IPR002182) [0.011] | Toll/interleukin-1 receptor homology (TIR) domain (IPR000157) [0.004] | Ribosomal protein L3 (IPR000597) [0.002] | WD40 repeat (IPR001680) [0.002] | ATPase domain, prokaryote (IPR011579) [0.002] | Alpha/beta hydrolase fold-3 (IPR013094) [0.002] | GrpE nucleotide exchange factor (IPR000740) [0.002]	ADP binding (GO:0043531) [0.011] | protein binding (GO:0005515) [0.006] | adenyl-nucleotide exchange factor activity (GO:0000774) [0.002] | hydrolase activity (GO:0016787) [0.002] | chaperone binding (GO:0051087) [0.002] | ATP binding (GO:0005524) [0.002] | protein homodimerization activity (GO:0042803) [0.002] | structural constituent of ribosome (GO:0003735) [0.002]	signal transduction (GO:0007165) [0.004] | metabolic process (GO:0008152) [0.002] | translation (GO:0006412) [0.002] | protein folding (GO:0006457) [0.002]	intracellular (GO:0005622) [0.002] | ribosome (GO:0005840) [0.002]
71	13	28	12	21	30	28	18	19	17	4	25	22	45	36	20	19	11	24	24	26	11	7	3	38	76	60	53	46	47	81	75	68	67	17.9 kDa class II heat shock protein [0.177] | 17.6 kDa class I heat shock protein [0.147] | 17.5 kDa class I heat shock protein [0.115] | 18.2 kDa class I heat shock protein [0.115] | 17.4 kDa class I heat shock protein 3 [0.073] | 18.2 kDa class I heat shock family protein [0.049] | 22.0 kDa class IV heat shock protein [0.047] | 17.3 kDa class I heat shock protein [0.043] | 18.5 kDa class I hea…	HSP20-like chaperones superfamily protein | heat shock protein 17.4 | heat shock protein 18.2 | 17.6 kDa class II heat shock protein | heat shock protein 17.6A	HSP20 (PF00011) [0.972]	Alpha crystallin/Hsp20 domain (IPR002068) [0.972]	NULL / Representative annotation below 0.1%	NULL / Representative annotation below 0.1%	NULL / Representative annotation below 0.1%
72	29	39	58	34	34	25	31	30	51	23	23	15	10	11	20	16	4	6	5	1	1	1	0	1	1	1	1	1	2	1	6	9	6	Kinase superfamily protein [0.197] | Kinase family protein [0.180] | Protein kinase superfamily protein [0.171] | Protein kinase [0.152] | Kinase 1B [0.086] | Protein kinase 2B [0.062] | KINASE 2B family protein [0.043] | Kinase superfamily protein, 32 [0.036] | Protein kinase 1b [0.034] | Kinase-like protein [0.019] | protein kinase 1B [0.009] | Protein kinase family protein [0.006] | protein ki…	Protein kinase superfamily protein | protein kinase 1B | PBS1-like 1 | protein kinase 2B | root-specific kinase 1 | protein kinase 2A | botrytis-induced kinase1	Pkinase_Tyr (PF07714) [0.632] | Pkinase (PF00069) [0.366]	Serine-threonine/tyrosine-protein kinase catalytic domain (IPR001245) [0.632] | Protein kinase domain (IPR000719) [0.366]	protein kinase activity (GO:0004672) [0.989] | ATP binding (GO:0005524) [0.366]	protein phosphorylation (GO:0006468) [0.989]	NULL / Representative annotation below 0.1%
73	5	57	70	102	6	6	7	0	0	0	0	213	0	0	0	0	0	0	0	0	0	0	0	1	13	156	158	182	166	156	145	226	263	Serine/threonine-protein phosphatase 7 long form like [0.163] | Aminotransferase-like, plant mobile domain family protein [0.139] | Serine/threonine protein phosphatase 7 long form isogeny [0.133] | Aminotransferase-like, plant mobile domain-containing protein [0.077] | Serine/threonine-protein phosphatase 7 long form like (Fragment) [0.069] | Serine/threonine protein phosphatase 7 long form [0.0…	Aminotransferase-like, plant mobile domain family protein | Domain of unknown function (DUF1985) | hydrolases;protein serine/threonine phosphatases	PMD (PF10536) [0.766] | Metallophos (PF00149) [0.006] | LRR_1 (PF00560) [0.002] | LRR_8 (PF13855) [0.002] | DBD_Tnp_Mut (PF03108) [0.002] | MULE (PF10551) [0.002] | DUF1985 (PF09331) [0.002]	Aminotransferase-like, plant mobile domain (IPR019557) [0.766] | Phosphoesterase domain (IPR004843) [0.006] | Transposase, MuDR, plant (IPR004332) [0.002] | MULE transposase domain (IPR018289) [0.002] | Domain of unknown function DUF1985 (IPR015410) [0.002] | Leucine-rich repeat (IPR001611) [0.002]	hydrolase activity (GO:0016787) [0.006] | protein binding (GO:0005515) [0.002]	NULL / Representative annotation below 0.1%	NULL / Representative annotation below 0.1%
74	10	13	18	8	13	8	7	10	14	7	9	8	10	5	10	12	4	13	86	2	1	6	190	1	1	2	2	2	1	135	100	87	68	Kinase family protein [0.394] | Kinase-like protein [0.259] | Protein kinase superfamily protein [0.159] | Protein kinase family protein [0.060] | Protein kinase [0.037] | Kinase-like protein (Fragment) [0.030] | Protein kinase (Fragment) [0.013] | Protein kinase-like [0.009] | Protein kinase, putative [0.009] | protein kinase family protein [0.004] | Octicosapeptide/phox/Bem1p domain kinase supe…	Protein kinase superfamily protein with octicosapeptide/Phox/Bem1p domain | Protein kinase family protein | Protein kinase superfamily protein | PB1 domain-containing protein tyrosine kinase	Pkinase_Tyr (PF07714) [0.539] | Pkinase (PF00069) [0.515] | PB1 (PF00564) [0.226] | DUF1221 (PF06760) [0.073] | Jacalin (PF01419) [0.026] | GAF (PF01590) [0.011] | Sel1 (PF08238) [0.009] | PP2C (PF00481) [0.006] | CHASE (PF03924) [0.004] | DUF676 (PF05057) [0.002] | PPR_2 (PF13041) [0.002] | LRRNT_2 (PF08263) [0.002] | Clathrin_H_link (PF13838) [0.002] | OST-HTH (PF12872) [0.002] | LRR_6 (PF13516…	Serine-threonine/tyrosine-protein kinase catalytic domain (IPR001245) [0.539] | Protein kinase domain (IPR000719) [0.515] | Phox/Bem1p (IPR000270) [0.226] | Domain of unknown function DUF1221 (IPR010632) [0.073] | Mannose-binding lectin (IPR001229) [0.026] | GAF domain (IPR003018) [0.011] | Sel1-like (IPR006597) [0.009] | Protein phosphatase 2C (PP2C)-like domain (IPR001932) [0.006] | CHASE (IPR0…	protein kinase activity (GO:0004672) [0.981] | ATP binding (GO:0005524) [0.515] | protein binding (GO:0005515) [0.237] | catalytic activity (GO:0003824) [0.006] | DNA binding (GO:0003677) [0.002] | signal transducer activity (GO:0004871) [0.002]	protein phosphorylation (GO:0006468) [0.981] | signal transduction (GO:0007165) [0.002]	nucleus (GO:0005634) [0.002]
75	20	33	20	16	20	12	29	33	22	12	11	6	37	67	1	2	15	24	22	14	13	10	11	1	1	1	1	94	84	84	78	90	82	Polyubiquitin-A [0.204] | Ubiquitin, putative [0.175] | Polyubiquitin [0.148] | Ubiquitin [0.135] | Polyubiquitin 3 [0.062] | Ubiquitin-related protein 2 [0.049] | Ubiquitin (Fragment) [0.029] | Polyubiquitin (Fragment) [0.018] | ubiquitin 5 [0.018] | Ubiquitin-40S ribosomal S27a-like protein [0.013] | Ubiquitin-like protein [0.011] | UBiQuitin family member [0.009] | Ubiquitin, putative, express…	Ubiquitin family protein | Ubiquitin-like superfamily protein | ubiquitin 6 | Ribosomal protein S27a / Ubiquitin family protein | polyubiquitin 10 | polyubiquitin 3 | ubiquitin 9 | related to ubiquitin 1 | ubiquitin 11 | ubiquitin 12 | Ubiquitin supergroup;Ribosomal protein L40e | ubiquitin-related protein 3 | ubiquitin 8 | ubiquitin 4 | ubiquitin 13 | ubiquitin extension protein 1 | ubiquitin 7 …	ubiquitin (PF00240) [0.951] | Ribosomal_L40e (PF01020) [0.144] | Ribosomal_S27 (PF01599) [0.131] | Motile_Sperm (PF00635) [0.002] | AdoHcyase (PF05221) [0.002] | Pkinase (PF00069) [0.002] | Frigida (PF07899) [0.002] | LRRNT_2 (PF08263) [0.002] | S4 (PF01479) [0.002] | Rad60-SLD (PF11976) [0.002] | RRM_1 (PF00076) [0.002] | UBA (PF00627) [0.002]	Ubiquitin domain (IPR000626) [0.951] | Ribosomal protein L40e (IPR001975) [0.144] | Ribosomal protein S27a (IPR002906) [0.131] | Rad60/SUMO-like domain (IPR022617) [0.002] | MSP domain (IPR000535) [0.002] | Frigida-like (IPR012474) [0.002] | Leucine-rich repeat-containing N-terminal, type 2 (IPR013210) [0.002] | RNA-binding S4 domain (IPR002942) [0.002] | Adenosylhomocysteinase (IPR000043) [0.002…	protein binding (GO:0005515) [0.951] | structural constituent of ribosome (GO:0003735) [0.274] | RNA binding (GO:0003723) [0.002] | nucleic acid binding (GO:0003676) [0.002] | ATP binding (GO:0005524) [0.002] | structural molecule activity (GO:0005198) [0.002] | protein kinase activity (GO:0004672) [0.002] | adenosylhomocysteinase activity (GO:0004013) [0.002]	translation (GO:0006412) [0.274] | one-carbon metabolic process (GO:0006730) [0.002] | protein phosphorylation (GO:0006468) [0.002]	ribosome (GO:0005840) [0.274] | intracellular (GO:0005622) [0.131]
76	16	30	51	25	16	32	16	18	24	11	12	21	14	14	17	21	28	15	16	15	21	6	10	4	210	189	167	151	134	123	113	110	103	ABC transporter family protein [0.131] | Multidrug resistance protein ABC transporter family protein [0.115] | ABC transporter C family member 4 [0.102] | ABC transporter C family member 5 [0.097] | ABC transporter C family member 8 [0.091] | ABC transporter C family member 3 [0.091] | ABC transporter C family member 2 [0.071] | ABC transporter C family member 9 [0.049] | ABC transporter C family…	multidrug resistance-associated protein 7 | multidrug resistance-associated protein 1 | multidrug resistance-associated protein 12 | multidrug resistance-associated protein 2 | multidrug resistance-associated protein 5 | multidrug resistance-associated protein 4 | multidrug resistance-associated protein 3 | multidrug resistance-associated protein 15 | multidrug resistance-associated protein 8 | m…	ABC_tran (PF00005) [0.945] | ABC_membrane (PF00664) [0.856] | 6PGD (PF00393) [0.002] | NAD_binding_2 (PF03446) [0.002]	ABC transporter-like (IPR003439) [0.945] | ABC transporter, transmembrane domain (IPR001140) [0.856] | 6-phosphogluconate dehydrogenase, C-terminal (IPR006114) [0.002] | 6-phosphogluconate dehydrogenase, NADP-binding (IPR006115) [0.002]	ATP binding (GO:0005524) [0.960] | ATPase activity (GO:0016887) [0.945] | ATPase activity, coupled to transmembrane movement of substances (GO:0042626) [0.856] | NADP binding (GO:0050661) [0.002] | phosphogluconate dehydrogenase (decarboxylating) activity (GO:0004616) [0.002]	transport (GO:0006810) [0.856] | transmembrane transport (GO:0055085) [0.856] | pentose-phosphate shunt (GO:0006098) [0.002] | oxidation-reduction process (GO:0055114) [0.002]	integral component of membrane (GO:0016021) [0.856]
77	2	3	22	16	3	1	4	2	3	3	18	2	1	1	2	3	1	3	21	4	315	16	0	1	4	5	6	5	8	1244	1246	1257	893	Retrotransposon protein, putative, Ty3-gypsy subclass [0.249] | Retrotransposable element Tf2 [0.155] | Cytosine-specific methyltransferase [0.078] | Chromo domain-containing protein LHP1 [0.063] | Transposon Ty3-G Gag-Pol polyprotein [0.045] | DNA (cytosine-5)-methyltransferase 3 [0.038] | DNA (Cytosine-5)-methyltransferase 1 [0.031] | Retrotransposable element Tf2 (Fragment) [0.031] | chromatin…	like heterochromatin protein (LHP1) | GAG/POL/ENV polyprotein	Chromo (PF00385) [0.823] | rve (PF00665) [0.054] | RVT_1 (PF00078) [0.009] | zf-CCHC (PF00098) [0.004] | Pkinase_Tyr (PF07714) [0.002] | DUF4149 (PF13664) [0.002] | LRR_8 (PF13855) [0.002] | LRR_1 (PF00560) [0.002] | LRRNT_2 (PF08263) [0.002] | RVP_2 (PF08284) [0.002] | SAD_SRA (PF02182) [0.002] | Retrotrans_gag (PF03732) [0.002]	Chromo domain (IPR023780) [0.823] | Integrase, catalytic core (IPR001584) [0.054] | Reverse transcriptase domain (IPR000477) [0.009] | Zinc finger, CCHC-type (IPR001878) [0.004] | SRA-YDG (IPR003105) [0.002] | Serine-threonine/tyrosine-protein kinase catalytic domain (IPR001245) [0.002] | Leucine-rich repeat (IPR001611) [0.002] | Leucine-rich repeat-containing N-terminal, type 2 (IPR013210) [0.00…	RNA binding (GO:0003723) [0.009] | RNA-directed DNA polymerase activity (GO:0003964) [0.009] | nucleic acid binding (GO:0003676) [0.004] | zinc ion binding (GO:0008270) [0.004] | protein binding (GO:0005515) [0.002] | histone binding (GO:0042393) [0.002] | protein kinase activity (GO:0004672) [0.002]	DNA integration (GO:0015074) [0.054] | RNA-dependent DNA replication (GO:0006278) [0.009] | protein phosphorylation (GO:0006468) [0.002]	NULL / Representative annotation below 0.1%
78	25	20	26	21	18	18	24	22	34	27	21	14	47	20	26	19	10	10	16	7	6	6	2	8	6	4	4	6	6	6	8	7	7	RNA-binding protein [0.200] | RNA-binding protein 1 [0.164] | RNA binding protein [0.141] | RNA-binding family protein [0.095] | RNA-binding protein RZ-1 [0.082] | RNA binding protein, putative [0.043] | RNA-binding (RRM/RBD/RNP motifs) family protein [0.034] | RNA binding protein-like protein [0.034] | Polyadenylate-binding protein [0.032] | Similarity to RNA binding protein [0.027] | Glycine-ri…	RNA-binding (RRM/RBD/RNP motifs) family protein | RNA-binding (RRM/RBD/RNP motifs) family protein with retrovirus zinc finger-like domain | glycine-rich RNA-binding protein 6 | glycine-rich RNA-binding protein 3 | cold, circadian rhythm, and rna binding 2 | RNA binding (RRM/RBD/RNP motifs) family protein | glycine-rich RNA-binding protein 5 | glycine-rich RNA-binding protein 4 | glycine-rich RNA-…	RRM_1 (PF00076) [0.982] | zf-CCHC (PF00098) [0.127] | RRM_6 (PF14259) [0.007] | Ribosomal_S19 (PF00203) [0.002]	RNA recognition motif domain (IPR000504) [0.982] | Zinc finger, CCHC-type (IPR001878) [0.127] | Ribosomal protein S19/S15 (IPR002222) [0.002]	nucleic acid binding (GO:0003676) [0.984] | zinc ion binding (GO:0008270) [0.127] | structural constituent of ribosome (GO:0003735) [0.002]	translation (GO:0006412) [0.002]	ribosome (GO:0005840) [0.002]
79	15	28	30	24	17	35	22	27	16	11	18	17	31	17	8	13	27	18	21	11	19	7	8	4	8	38	38	91	121	111	110	107	100	ABC transporter family protein [0.293] | ABC transporter G family member 36 [0.259] | ABC transporter G family member 39 [0.218] | ABC transporter G family member 31 [0.048] | ABC transporter G family member 44 [0.039] | ABC transporter G family member 42 [0.027] | ABC transporter [0.023] | ABC transporter G family member 32 [0.020] | ABC transporter G family member 41 [0.020] | ABC transporter G…	ABC-2 and Plant PDR ABC-type transporter family protein | pleiotropic drug resistance 6 | pleiotropic drug resistance 11 | pleiotropic drug resistance 9 | pleiotropic drug resistance 1 | pleiotropic drug resistance 12 | pleiotropic drug resistance 5 | pleiotropic drug resistance 10 | pleiotropic drug resistance 4 | pleiotropic drug resistance 3 | pleiotropic drug resistance 7 | pleiotropic drug r…	ABC2_membrane (PF01061) [0.950] | ABC_tran (PF00005) [0.939] | PDR_assoc (PF08370) [0.832] | ABC_trans_N (PF14510) [0.734] | AAA (PF00004) [0.007] | gag_pre-integrs (PF13976) [0.002] | UBN2 (PF14223) [0.002] | DUF4219 (PF13961) [0.002] | rve (PF00665) [0.002]	ABC-2 type transporter (IPR013525) [0.950] | ABC transporter-like (IPR003439) [0.939] | Plant PDR ABC transporter associated (IPR013581) [0.832] | ATPase, AAA-type, core (IPR003959) [0.007] | Domain of unknown function DUF4219 (IPR025314) [0.002] | Integrase, catalytic core (IPR001584) [0.002] | GAG-pre-integrase domain (IPR025724) [0.002]	ATP binding (GO:0005524) [0.939] | ATPase activity (GO:0016887) [0.939]	DNA integration (GO:0015074) [0.002]	membrane (GO:0016020) [0.950]
80	36	74	26	26	29	74	64	29	23	13	11	22	2	4	0	0	0	0	0	0	0	0	6	19	38	45	35	34	95	127	131	128	121	Ankyrin repeat-containing protein [0.260] | Ankyrin repeat family protein [0.216] | Ankyrin repeat family protein, putative [0.144] | Ankyrin repeat-containing protein, putative [0.125] | Ankyrin repeat-containing protein family [0.052] | Ankyrin repeat-containing-like protein [0.036] | Ankyrin repeat family protein, putative, expressed [0.034] | Ankyrin repeat protein-like [0.025] | ankyrin repe…	Ankyrin repeat family protein | ankyrin repeat family protein | Ankyrin-repeat containing protein | ankyrin | ankyrin-like1	Ank_2 (PF12796) [0.863] | PGG (PF13962) [0.759] | Ank (PF00023) [0.237] | Ank_4 (PF13637) [0.123] | Ank_5 (PF13857) [0.121] | Ank_3 (PF13606) [0.041] | Ion_trans (PF00520) [0.002] | zf-C3HC4_3 (PF13920) [0.002] | Exo70 (PF03081) [0.002] | DUF4219 (PF13961) [0.002]	Ankyrin repeat-containing domain (IPR020683) [0.863] | PGG domain (IPR026961) [0.759] | Ankyrin repeat (IPR002110) [0.271] | Domain of unknown function DUF4219 (IPR025314) [0.002] | Exocyst complex protein Exo70 (IPR004140) [0.002] | Ion transport domain (IPR005821) [0.002]	protein binding (GO:0005515) [0.271] | ion channel activity (GO:0005216) [0.002]	exocytosis (GO:0006887) [0.002] | ion transport (GO:0006811) [0.002] | transmembrane transport (GO:0055085) [0.002]	membrane (GO:0016020) [0.002] | exocyst (GO:0000145) [0.002]
81	25	50	19	24	21	21	36	28	21	21	13	17	29	31	12	10	19	11	15	11	4	0	0	17	36	42	44	54	34	27	330	227	187	Glucan endo-1,3-beta-glucosidase [0.281] | Glucan endo-1,3-beta-glucosidase, putative [0.233] | Glucan endo-1,3-beta-glucosidase 14 [0.091] | Glucan endo-1,3-beta-glucosidase 11 [0.068] | Glucan endo-1,3-beta-glucosidase 13 [0.064] | Glucan endo-1,3-beta-glucosidase 7 [0.059] | Glucan endo-1,3-beta-D-glucosidase [0.050] | Glucan-endo-1,3-beta-glucosidase [0.034] | Glucan endo-1,3-beta-glucosidase…	Glycosyl hydrolase superfamily protein | O-Glycosyl hydrolases family 17 protein | glycosyl hydrolase family 17 protein | beta-1,3-glucanase 1 | beta-1,3-glucanase 2 | beta-1,3-glucanase 5 | beta-1,3-glucanase 4 | Glycosyl hydrolase family 17 protein | beta-1,3-glucanase 3 | beta-1,3-glucanase_putative	Glyco_hydro_17 (PF00332) [0.998] | X8 (PF07983) [0.185] | LRR_1 (PF00560) [0.002] | B_lectin (PF01453) [0.002]	Glycoside hydrolase, family 17 (IPR000490) [0.998] | X8 (IPR012946) [0.185] | Bulb-type lectin domain (IPR001480) [0.002] | Leucine-rich repeat (IPR001611) [0.002]	hydrolase activity, hydrolyzing O-glycosyl compounds (GO:0004553) [0.998] | protein binding (GO:0005515) [0.002]	carbohydrate metabolic process (GO:0005975) [0.998]	NULL / Representative annotation below 0.1%
82	24	36	43	24	26	22	29	26	52	15	20	13	18	9	19	14	13	15	10	4	3	0	0	33	281	264	288	553	697	1245	1247	1258	1270	Auxin response factor [0.933] | Auxin response factor (Fragment) [0.034] | Auxin response factor 16 family protein [0.002] | Auxin response factor 2 [0.002] | auxin response factor 14 [0.002] | auxin response factor 21 [0.002] | auxin response factor 23 [0.002] | auxin response factor 20 [0.002] | auxin response factor 16 [0.002] | auxin response factor 6 [0.002] | auxin response factor 11 [0.002…	Transcriptional factor B3 family protein / auxin-responsive factor AUX/IAA-related | auxin response factor 23 | auxin response factor 20 | auxin response factor 16 | auxin response factor 8 | auxin response factor 6 | auxin response factor 12 | auxin response factor 11 | auxin response factor 17 | auxin response factor 18 | auxin response factor 1 | auxin response factor 2 | AUXIN RESPONSE FACTOR…	Auxin_resp (PF06507) [0.920] | B3 (PF02362) [0.880] | AUX_IAA (PF02309) [0.680]	Auxin response factor (IPR010525) [0.920] | B3 DNA binding domain (IPR003340) [0.880] | AUX/IAA protein (IPR003311) [0.680]	DNA binding (GO:0003677) [0.943]	regulation of transcription, DNA-templated (GO:0006355) [0.933] | response to hormone (GO:0009725) [0.920]	nucleus (GO:0005634) [0.933]
83	31	28	27	24	29	12	38	36	50	32	18	19	22	21	4	12	3	4	5	1	2	4	0	16	47	74	176	145	197	187	177	173	162	Zinc finger family protein [0.398] | Zinc finger protein 1 [0.242] | Zinc finger protein [0.092] | Zinc-finger protein [0.043] | Zinc finger, C2H2 [0.031] | Zinc finger protein, putative [0.021] | Zinc-finger protein 1 [0.014] | Zinc-finger protein (Fragment) [0.014] | C2H2-like zinc finger protein [0.012] | Zinc finger protein 1 (Fragment) [0.012] | Zinc-finger family protein [0.009] | C2H2-like…	C2H2-type zinc finger family protein | C2H2-like zinc finger protein | C2H2 and C2HC zinc fingers superfamily protein | zinc finger (C2H2 type) family protein | C2H2 type zinc finger transcription factor family | salt tolerance zinc finger | zinc-finger protein 3 | zinc finger of Arabidopsis thaliana 6 | zinc-finger protein 2 | zinc-finger protein 1	zf-C2H2_6 (PF13912) [0.948] | zf-C2H2 (PF00096) [0.017] | zf-C2H2_4 (PF13894) [0.009] | zf-met (PF12874) [0.009] | zf-C2H2_jaz (PF12171) [0.005] | zf-C2H2_2 (PF12756) [0.002] | AP2 (PF00847) [0.002] | TFIIA (PF03153) [0.002]	Zinc finger, C2H2 (IPR007087) [0.017] | Zinc finger, double-stranded RNA binding (IPR022755) [0.005] | AP2/ERF domain (IPR001471) [0.002] | Transcription factor IIA, alpha/beta subunit (IPR004855) [0.002]	metal ion binding (GO:0046872) [0.017] | sequence-specific DNA binding transcription factor activity (GO:0003700) [0.002]	transcription initiation from RNA polymerase II promoter (GO:0006367) [0.002] | regulation of transcription, DNA-templated (GO:0006355) [0.002]	transcription factor TFIIA complex (GO:0005672) [0.002]
84	18	55	23	25	20	38	26	25	22	4	8	14	39	39	15	6	12	6	7	2	10	1	2	1	58	47	68	66	73	75	72	91	83	Laccase [0.902] | Tetratricopeptide repeat (TPR)-like superfamily protein [0.058] | Laccase-25 (Fragment) [0.007] | laccase 5 [0.005] | Laccase-6 (Fragment) [0.005] | Laccase-19 [0.002] | laccase 8 [0.002] | laccase 12 [0.002] | laccase 1 [0.002] | laccase 10 [0.002] | laccase 7 [0.002] | laccase 11 [0.002] | laccase 6 [0.002] | laccase 14 [0.002] | laccase 2 [0.002]	Laccase/Diphenol oxidase family protein | laccase 17 | laccase 5 | laccase 8 | laccase 7 | laccase 16 | laccase 11 | laccase 12 | laccase 3 | laccase 13 | laccase 6 | Tetratricopeptide repeat (TPR)-like superfamily protein | laccase 14 | laccase 2 | laccase 1 | laccase 10	Cu-oxidase (PF00394) [0.933] | Cu-oxidase_2 (PF07731) [0.914] | Cu-oxidase_3 (PF07732) [0.894] | NatB_MDM20 (PF09797) [0.053] | TPR_9 (PF13371) [0.024] | TPR_2 (PF07719) [0.010] | TPR_16 (PF13432) [0.002] | Pkinase (PF00069) [0.002] | adh_short (PF00106) [0.002] | UBN2_3 (PF14244) [0.002] | TPR_14 (PF13428) [0.002]	Multicopper oxidase, type 1 (IPR001117) [0.933] | Multicopper oxidase, type 2 (IPR011706) [0.914] | Multicopper oxidase, type 3 (IPR011707) [0.894] | N-acetyltransferase B complex, non-catalytic subunit (IPR019183) [0.053] | Tetratricopeptide TPR2 (IPR013105) [0.010] | Short-chain dehydrogenase/reductase SDR (IPR002198) [0.002] | Protein kinase domain (IPR000719) [0.002]	oxidoreductase activity (GO:0016491) [0.942] | copper ion binding (GO:0005507) [0.930] | ATP binding (GO:0005524) [0.002] | protein kinase activity (GO:0004672) [0.002]	oxidation-reduction process (GO:0055114) [0.942] | metabolic process (GO:0008152) [0.002] | protein phosphorylation (GO:0006468) [0.002]	NULL / Representative annotation below 0.1%
85	15	26	42	22	14	12	17	16	25	14	16	12	18	11	16	16	13	26	17	15	23	12	11	11	18	29	31	39	48	63	61	88	91	chromatin-remodeling protein 11 [0.164] | Chromatin-remodeling protein 11 [0.094] | chromatin remodeling 4 [0.089] | ATP-dependent helicase BRM [0.070] | Protein CHROMATIN REMODELING 19 [0.067] | SNF2 domain-containing protein / helicase domain-containing protein [0.065] | chromatin remodeling 1 [0.063] | Chromatin-remodeling factor CHD3 [0.063] | chromatin remodeling 5 [0.058] | Protein CHROMATI…	SNF2 domain-containing protein / helicase domain-containing protein | Homeotic gene regulator | transcription regulatory protein SNF2, putative | P-loop containing nucleoside triphosphate hydrolases superfamily protein | chromatin remodeling 1 | chromatin remodeling factor CHD3 (PICKLE) | chromatin remodeling 5 | ATP-dependent helicase family protein | chromatin remodeling factor, putative | chro…	SNF2_N (PF00176) [0.848] | Helicase_C (PF00271) [0.759] | Chromo (PF00385) [0.289] | PHD (PF00628) [0.157] | DUF1087 (PF06465) [0.137] | SnAC (PF14619) [0.120] | SLIDE (PF09111) [0.094] | HAND (PF09110) [0.082] | DUF1086 (PF06461) [0.077] | DUF4208 (PF13907) [0.060] | HSA (PF07529) [0.060] | Bromodomain (PF00439) [0.031] | DBINO (PF13892) [0.027] | QLQ (PF08880) [0.024] | PWWP (PF00855) [0.019] |…	SNF2-related (IPR000330) [0.848] | Helicase, C-terminal (IPR001650) [0.759] | Chromo domain (IPR023780) [0.289] | Zinc finger, PHD-finger (IPR019787) [0.157] | Domain of unknown function DUF1087 (IPR009463) [0.137] | SLIDE domain (IPR015195) [0.094] | ISWI HAND domain (IPR015194) [0.082] | Domain of unknown function DUF1086 (IPR009462) [0.077] | Helicase/SANT-associated, DNA binding (IPR014012) […	ATP binding (GO:0005524) [0.875] | DNA binding (GO:0003677) [0.848] | nucleic acid binding (GO:0003676) [0.769] | helicase activity (GO:0004386) [0.759] | protein binding (GO:0005515) [0.188] | hydrolase activity, acting on acid anhydrides, in phosphorus-containing anhydrides (GO:0016818) [0.125] | nucleosome binding (GO:0031491) [0.082] | hydrolase activity, acting on acid anhydrides (GO:0016817…	chromatin remodeling (GO:0006338) [0.094] | ATP-dependent chromatin remodeling (GO:0043044) [0.082] | regulation of transcription, DNA-templated (GO:0006355) [0.031]	nucleus (GO:0005634) [0.125]
86	17	28	17	31	32	16	21	23	26	7	8	10	54	48	13	10	17	7	12	9	4	3	2	30	295	279	266	296	780	783	772	765	748	Bidirectional sugar transporter SWEET [0.969] | Bidirectional sugar transporter SWEET (Fragment) [0.027] | Bidirectional sugar transporter N3 [0.002] | Bidirectional sugar transporter SWEET2a [0.002]	Nodulin MtN3 family protein | homolog of Medicago truncatula MTN3 | senescence-associated gene 29	MtN3_slv (PF03083) [0.990] | DUF538 (PF04398) [0.002]	SWEET sugar transporter (IPR004316) [0.990] | Protein of unknown function DUF538 (IPR007493) [0.002]	NULL / Representative annotation below 0.1%	NULL / Representative annotation below 0.1%	integral component of membrane (GO:0016021) [0.990]
87	0	0	9	0	0	0	6	1	0	0	18	0	1	4	1	2	1	4	14	7	344	1	0	2	4	5	6	5	617	601	444	426	416	Retrotransposon gag protein [0.061] | Retrovirus-related Pol polyprotein from transposon 17.6 [0.056] | Transposon Ty3-I Gag-Pol polyprotein [0.046] | Retrovirus-related Pol polyprotein from transposon opus [0.027] | Athila ORF 1, putative; 43045-40843 [0.024] | Transposon Ty3-G Gag-Pol polyprotein [0.019] | Athila ORF 1, putative; 49840-46364 [0.019] | Retrovirus-related Pol polyprotein from tra…	Unkown protein(s) / No TAIR description(s)	zf-CCHC (PF00098) [0.107] | Retrotrans_gag (PF03732) [0.046] | Asp_protease_2 (PF13650) [0.015] | gag-asp_proteas (PF13975) [0.005] | zf-CCHC_3 (PF13917) [0.002]	Zinc finger, CCHC-type (IPR001878) [0.107] | Retrotransposon gag domain (IPR005162) [0.046]	nucleic acid binding (GO:0003676) [0.107] | zinc ion binding (GO:0008270) [0.107]	NULL / Representative annotation below 0.1%	NULL / Representative annotation below 0.1%
88	30	39	36	24	24	9	31	30	29	31	23	14	15	32	0	4	4	12	10	5	6	0	0	39	39	43	73	67	68	66	58	55	53	Late embryogenesis abundant (LEA) hydroxyproline-rich glycoprotein family [0.627] | Late embryogenesis abundant (LEA) hydroxyproline-rich glycoprotein family, putative [0.152] | Late embryogenesis abundant (LEA) hydroxyproline-rich glycoprotein [0.100] | Late embryogenesis abundant (LEA) hydroxyproline-rich glycoproteinfamily [0.042] | Late embryogenesis abundant protein, LEA-14 [0.007] | Late em…	Late embryogenesis abundant (LEA) hydroxyproline-rich glycoprotein family | hydroxyproline-rich glycoprotein family protein | NDR1/HIN1-like 2 | NDR1/HIN1-like 12 | NDR1/HIN1-like 22 | NDR1/HIN1-like 1 | NDR1/HIN1-like 25 | NDR1/HIN1-like 3	LEA_2 (PF03168) [0.806] | Rib_5-P_isom_A (PF06026) [0.002]	Late embryogenesis abundant protein, LEA-14 (IPR004864) [0.806] | Ribose 5-phosphate isomerase, type A (IPR004788) [0.002]	ribose-5-phosphate isomerase activity (GO:0004751) [0.002]	pentose-phosphate shunt, non-oxidative branch (GO:0009052) [0.002]	NULL / Representative annotation below 0.1%
89	30	28	26	27	24	15	27	25	36	21	17	11	4	7	25	11	8	21	15	6	7	4	12	1	1	16	18	891	98	53	43	40	36	Calcium-dependent protein kinase [0.305] | Calcium-dependent protein kinase 2 [0.074] | Calcium-dependent protein kinase 1 [0.071] | Calcium-dependent protein kinase 17 [0.052] | Calcium-dependent protein kinase (Fragment) [0.047] | Calcium-dependent protein kinase, putative [0.039] | Calcium-dependent protein kinase 3 [0.037] | Calcium dependent protein kinase 1 [0.034] | Calcium-dependent prote…	calcium-dependent protein kinase 19 | calcium-dependent protein kinase 1 | calcium dependent protein kinase 1 | calcium-dependent protein kinase 32 | calcium-dependent protein kinase 23 | calcium-dependent protein kinase 31 | calmodulin-domain protein kinase cdpk isoform 2 | Calcium-dependent protein kinase family protein | calmodulin-domain protein kinase 7 | calcium-dependent protein kinase 6 |…	Pkinase (PF00069) [0.993] | EF-hand_7 (PF13499) [0.941] | EF-hand_8 (PF13833) [0.044] | EF-hand_1 (PF00036) [0.027] | EF-hand_6 (PF13405) [0.012] | Pkinase_Tyr (PF07714) [0.005] | Mlo (PF03094) [0.002] | C2 (PF00168) [0.002] | EF-hand_5 (PF13202) [0.002] | TPX2 (PF06886) [0.002] | zf-RING_2 (PF13639) [0.002]	Protein kinase domain (IPR000719) [0.993] | EF-hand domain pair (IPR011992) [0.941] | EF-hand domain (IPR002048) [0.039] | Serine-threonine/tyrosine-protein kinase catalytic domain (IPR001245) [0.005] | TPX2, C-terminal domain (IPR027329) [0.002] | Zinc finger, RING-type (IPR001841) [0.002] | Mlo-related protein (IPR004326) [0.002] | C2 domain (IPR000008) [0.002]	ATP binding (GO:0005524) [0.993] | protein kinase activity (GO:0004672) [0.993] | calcium ion binding (GO:0005509) [0.953] | protein binding (GO:0005515) [0.005] | zinc ion binding (GO:0008270) [0.002]	protein phosphorylation (GO:0006468) [0.993] | defense response (GO:0006952) [0.002]	integral component of membrane (GO:0016021) [0.002]
90	24	28	17	20	18	35	41	19	20	3	8	13	53	47	2	6	9	4	15	11	7	3	0	92	615	691	707	740	749	749	737	729	706	S-adenosyl-L-methionine-dependent methyltransferases superfamily protein [0.628] | S-adenosyl-L-methionine-dependent methyltransferases superfamily protein, putative [0.176] | S-adenosyl-L-methionine:carboxyl methyltransferase family protein [0.089] | Carboxyl methyltransferase [0.020] | Methyltransferase-like 2 [0.015] | Salicylate O-methyltransferase [0.012] | S-adenosyl-L-methionine:carboxyl m…	S-adenosyl-L-methionine-dependent methyltransferases superfamily protein | farnesoic acid carboxyl-O-methyltransferase | IAA carboxylmethyltransferase 1 | jasmonic acid carboxyl methyltransferase | gibberellic acid methyltransferase 2	Methyltransf_7 (PF03492) [0.998]	SAM dependent carboxyl methyltransferase (IPR005299) [0.998]	methyltransferase activity (GO:0008168) [0.998]	NULL / Representative annotation below 0.1%	NULL / Representative annotation below 0.1%
91	14	34	19	18	18	17	22	20	24	16	14	13	28	40	14	16	13	11	12	7	8	20	3	4	308	534	525	523	823	825	815	809	800	Adenine nucleotide alpha hydrolases-like superfamily protein [0.709] | Adenine nucleotide alpha hydrolases-like protein [0.104] | Adenine nucleotide alpha hydrolases-like superfamily [0.057] | Adenine nucleotide alpha hydrolases-like superfamily protein, putative [0.050] | Adenine nucleotide alpha hydrolases-like protein (Fragment) [0.047] | Universal stress protein family protein [0.005] | TSA: …	Adenine nucleotide alpha hydrolases-like superfamily protein	Usp (PF00582) [0.968]	UspA (IPR006016) [0.968]	NULL / Representative annotation below 0.1%	response to stress (GO:0006950) [0.968]	NULL / Representative annotation below 0.1%
92	26	31	33	29	21	15	31	30	35	17	18	12	19	22	13	7	5	7	11	2	4	1	0	1	1	1	2	1	2	1	127	124	101	serine/threonine protein kinase 1 [0.987] | Protein kinase C (Fragment) [0.005] | Non-specific serine/threonine protein kinase [0.003] | CBL-interacting protein kinase 02 [0.003] | CBL-interacting protein kinase 5 [0.003]	CBL-interacting protein kinase 2 | serine/threonine protein kinase 1 | CBL-interacting protein kinase 8 | SOS3-interacting protein 3 | Protein kinase superfamily protein | CBL-interacting protein kinase 18 | Ca2+regulated serine-threonine protein kinase family protein | CBL-interacting protein kinase 22 | CBL-interacting protein kinase 3 | CBL-interacting protein kinase 13 | CBL-interacting prote…	Pkinase (PF00069) [0.995] | NAF (PF03822) [0.964] | Pkinase_Tyr (PF07714) [0.013] | KA1 (PF02149) [0.003]	Protein kinase domain (IPR000719) [0.995] | NAF domain (IPR004041) [0.964] | Serine-threonine/tyrosine-protein kinase catalytic domain (IPR001245) [0.013] | Kinase associated domain 1 (KA1) (IPR001772) [0.003]	ATP binding (GO:0005524) [0.995] | protein kinase activity (GO:0004672) [0.995]	protein phosphorylation (GO:0006468) [0.995] | signal transduction (GO:0007165) [0.964]	NULL / Representative annotation below 0.1%
93	24	28	17	21	20	15	10	8	17	15	8	11	73	35	16	9	10	28	11	5	5	2	0	67	250	277	1472	1656	1778	1866	1938	1985	2023	Pectate lyase [0.915] | Pectate lyase (Fragment) [0.077] | Pectate lyase family protein [0.008]	Pectin lyase-like superfamily protein | Pectate lyase family protein | root hair specific 14	Pec_lyase_C (PF00544) [0.936] | Pec_lyase_N (PF04431) [0.106] | HALZ (PF02183) [0.003] | Homeobox (PF00046) [0.003] | FAD_binding_4 (PF01565) [0.003] | Transpos_assoc (PF13963) [0.003]	Pectate lyase/Amb allergen (IPR002022) [0.936] | Pectate lyase, N-terminal (IPR007524) [0.106] | FAD linked oxidase, N-terminal (IPR006094) [0.003] | Homeobox domain (IPR001356) [0.003] | Leucine zipper, homeobox-associated (IPR003106) [0.003]	pectate lyase activity (GO:0030570) [0.106] | sequence-specific DNA binding (GO:0043565) [0.003] | flavin adenine dinucleotide binding (GO:0050660) [0.003] | DNA binding (GO:0003677) [0.003] | UDP-N-acetylmuramate dehydrogenase activity (GO:0008762) [0.003] | oxidoreductase activity (GO:0016491) [0.003] | sequence-specific DNA binding transcription factor activity (GO:0003700) [0.003]	regulation of transcription, DNA-templated (GO:0006355) [0.003] | oxidation-reduction process (GO:0055114) [0.003]	nucleus (GO:0005634) [0.003]
94	14	46	36	41	30	25	84	60	8	14	13	12	0	0	0	1	0	0	0	1	0	0	0	3	17	17	17	33	38	45	40	61	61	Protein FAR1-RELATED SEQUENCE 5 [0.395] | FAR1-related sequence 5 [0.101] | Protein FAR1-RELATED SEQUENCE 6 [0.091] | Protein FAR1-RELATED SEQUENCE 11 [0.052] | Protein FAR1-RELATED SEQUENCE 3 [0.047] | Far1-related sequence 2-like protein [0.036] | Protein FAR1-RELATED SEQUENCE 4 [0.036] | FAR1-related sequence 10 [0.023] | Far1-related sequence 11-like protein [0.021] | FAR1-related sequence 3 …	FAR1-related sequence 7 | FRS (FAR1 Related Sequences) transcription factor family | FAR1-related sequence 11 | FAR1-related sequence 1 | FAR1-related sequence 8 | FAR1-related sequence 4 | FAR1-related sequence 3 | FAR1-related sequence 9 | far-red elongated hypocotyls 3 | FAR1-related sequence 5 | FAR1-related sequence 10 | FAR1-related sequence 6 | FAR1-related sequence 2 | FAR1-related sequen…	MULE (PF10551) [0.738] | FAR1 (PF03101) [0.670] | SWIM (PF04434) [0.603] | GATA (PF00320) [0.016] | PEARLI-4 (PF05278) [0.003] | Lipase_GDSL (PF00657) [0.003]	MULE transposase domain (IPR018289) [0.738] | FAR1 DNA binding domain (IPR004330) [0.670] | Zinc finger, SWIM-type (IPR007527) [0.603] | Zinc finger, GATA-type (IPR000679) [0.016] | Phospholipase-like (IPR007942) [0.003] | Lipase, GDSL (IPR001087) [0.003]	zinc ion binding (GO:0008270) [0.605] | sequence-specific DNA binding (GO:0043565) [0.016] | sequence-specific DNA binding transcription factor activity (GO:0003700) [0.016] | hydrolase activity, acting on ester bonds (GO:0016788) [0.003]	regulation of transcription, DNA-templated (GO:0006355) [0.016] | lipid metabolic process (GO:0006629) [0.003]	NULL / Representative annotation below 0.1%
95	27	33	22	40	27	11	23	24	34	19	14	12	11	8	8	9	7	7	16	7	6	5	1	99	249	223	300	382	367	351	339	529	518	Glutaredoxin family protein [0.324] | Glutaredoxin [0.241] | Glutaredoxin-C3-like protein [0.064] | Glutaredoxin (Fragment) [0.056] | Glutaredoxin-C1 protein [0.042] | Glutaredoxin-C1 [0.040] | Glutaredoxin-C9 [0.034] | Glutaredoxin C4 [0.032] | Glutaredoxin-C3 [0.024] | Glutaredoxin-C7 [0.019] | Glutaredoxin-C5 [0.019] | Glutaredoxin-C6 [0.016] | Glutaredoxin-C2-like protein [0.016] | Glutaredox…	Thioredoxin superfamily protein | Glutaredoxin family protein	Glutaredoxin (PF00462) [0.952] | Lipase_3 (PF01764) [0.003]	Glutaredoxin (IPR002109) [0.952] | Lipase, class 3 (IPR002921) [0.003]	electron carrier activity (GO:0009055) [0.952] | protein disulfide oxidoreductase activity (GO:0015035) [0.952] | triglyceride lipase activity (GO:0004806) [0.003]	cell redox homeostasis (GO:0045454) [0.952] | lipid metabolic process (GO:0006629) [0.003]	NULL / Representative annotation below 0.1%
96	21	34	29	24	21	16	19	28	22	5	15	30	24	10	12	9	20	5	9	7	5	1	2	59	56	48	40	38	32	31	34	35	33	Cysteine proteinase [0.766] | Cysteine proteinases superfamily protein [0.136] | Cysteine protease, putative [0.030] | Cysteine protease [0.027] | Cysteine proteinases superfamily protein, putative [0.008] | Cysteine protease (Fragment) [0.008] | Cysteine protease 1 [0.005] | cysteine proteinase1 [0.005] | Cysteine proteinase (Fragment) [0.005] | Cysteine proteinase EP-B 2 (Fragment) [0.003] | KD…	Cysteine proteinases superfamily protein | Granulin repeat cysteine protease family protein | Papain family cysteine protease | xylem cysteine peptidase 1 | cysteine proteinase1 | xylem bark cysteine peptidase 3 | xylem cysteine peptidase 2 | senescence-associated gene 12	Peptidase_C1 (PF00112) [0.943] | Inhibitor_I29 (PF08246) [0.908] | Granulin (PF00396) [0.228]	Peptidase C1A, papain C-terminal (IPR000668) [0.943] | Proteinase inhibitor I29, cathepsin propeptide (IPR013201) [0.908] | Granulin (IPR000118) [0.228]	cysteine-type peptidase activity (GO:0008234) [0.943]	proteolysis (GO:0006508) [0.943]	NULL / Representative annotation below 0.1%
97	0	0	0	0	0	0	0	0	0	0	0	0	0	0	0	0	0	0	2	87	267	12	0	2	4	5	6	5	8	10	11	12	12	Pol polyprotein [0.149] | Retrovirus-related Pol polyprotein from transposon gypsy [0.062] | Retrotransposon protein, putative, Ty3-gypsy subclass [0.016] | DNA methyltransferase [0.011] | Cytosine-specific methyltransferase [0.005] | Dna (Cytosine-5)-methyltransferase drm2 [0.003] | Transposon Ty3-G Gag-Pol polyprotein [0.003] | Cold shock protein 1 [0.003]	Unkown protein(s) / No TAIR description(s)	DNA_methylase (PF00145) [0.168] | RVT_1 (PF00078) [0.016] | Asp_protease_2 (PF13650) [0.005] | Retrotrans_gag (PF03732) [0.005] | rve (PF00665) [0.003]	C-5 cytosine methyltransferase (IPR001525) [0.168] | Reverse transcriptase domain (IPR000477) [0.016] | Retrotransposon gag domain (IPR005162) [0.005] | Integrase, catalytic core (IPR001584) [0.003]	DNA binding (GO:0003677) [0.168] | methyltransferase activity (GO:0008168) [0.168] | RNA binding (GO:0003723) [0.016] | RNA-directed DNA polymerase activity (GO:0003964) [0.016]	DNA methylation (GO:0006306) [0.168] | RNA-dependent DNA replication (GO:0006278) [0.016] | DNA integration (GO:0015074) [0.003]	NULL / Representative annotation below 0.1%
98	22	23	19	16	18	15	21	21	23	20	13	17	33	28	7	7	11	15	10	6	7	7	3	1	10	8	11	119	148	136	128	125	117	Endoglucanase [0.939] | Endoglucanase 16 [0.030] | Endoglucanase (Fragment) [0.017] | Endoglucanase 22 [0.006] | Endoglucanase 3 [0.003] | Endoglucanase 5 [0.003] | Endoglucanase 20 [0.003]	cellulase 2 | glycosyl hydrolase 9C3 | glycosyl hydrolase 9C2 | glycosyl hydrolase 9B18 | glycosyl hydrolase 9B12 | cellulase 5 | glycosyl hydrolase 9B11 | glycosyl hydrolase 9B7 | glycosyl hydrolase 9A4 | glycosyl hydrolase 9B8 | glycosyl hydrolase 9B9 | glycosyl hydrolase 9B13 | glycosyl hydrolase 9B14 | glycosyl hydrolase 9B17 | cellulase 3 | glycosyl hydrolase 9B16 | glycosyl hydrolase 9B5 | …	Glyco_hydro_9 (PF00759) [0.997] | CBM49 (PF09478) [0.166] | PAP2 (PF01569) [0.003] | CP12 (PF02672) [0.003] | Chitin_bind_3 (PF03067) [0.003]	Glycoside hydrolase, family 9 (IPR001701) [0.997] | Carbohydrate binding domain CBM49 (IPR019028) [0.166] | Chitin-binding, domain 3 (IPR004302) [0.003] | Phosphatidic acid phosphatase type 2/haloperoxidase (IPR000326) [0.003] | Domain of unknown function CP12 (IPR003823) [0.003]	hydrolase activity, hydrolyzing O-glycosyl compounds (GO:0004553) [0.997] | carbohydrate binding (GO:0030246) [0.166] | catalytic activity (GO:0003824) [0.003]	carbohydrate metabolic process (GO:0005975) [0.997]	membrane (GO:0016020) [0.003] | viral capsid (GO:0019028) [0.003]
99	26	42	27	18	12	23	32	28	16	8	10	17	22	26	6	8	10	8	9	1	5	1	1	1	10	8	263	237	368	352	340	322	316	P-loop containing nucleoside triphosphate hydrolases superfamily protein [0.858] | P-loop containing nucleoside triphosphate hydrolases superfamilyprotein [0.073] | P-loop containing nucleoside triphosphate hydrolases superfamily protein, putative [0.031] | ATPase, AAA family protein [0.017] | AAA-ATPase [0.014] | Cysteine-rich receptor-like protein kinase 10 [0.003] | Cytochrome P450 superfamily…	P-loop containing nucleoside triphosphate hydrolases superfamily protein | BCS1 AAA-type ATPase | AAA-ATPase 1 | cytochrome BC1 synthesis	AAA (PF00004) [0.899] | AAA_assoc (PF14363) [0.791] | BCS1_N (PF08740) [0.008] | Cation_efflux (PF01545) [0.003] | Pkinase_Tyr (PF07714) [0.003] | Ribosomal_S7 (PF00177) [0.003] | p450 (PF00067) [0.003] | Sec7 (PF01369) [0.003]	ATPase, AAA-type, core (IPR003959) [0.899] | AAA-type ATPase, N-terminal domain (IPR025753) [0.791] | BCS1, N-terminal (IPR014851) [0.008] | Ribosomal protein S7 domain (IPR023798) [0.003] | Cation efflux protein (IPR002524) [0.003] | Serine-threonine/tyrosine-protein kinase catalytic domain (IPR001245) [0.003] | Sec7 domain (IPR000904) [0.003] | Cytochrome P450 (IPR001128) [0.003]	ATP binding (GO:0005524) [0.899] | iron ion binding (GO:0005506) [0.003] | heme binding (GO:0020037) [0.003] | ARF guanyl-nucleotide exchange factor activity (GO:0005086) [0.003] | protein kinase activity (GO:0004672) [0.003] | cation transmembrane transporter activity (GO:0008324) [0.003] | oxidoreductase activity, acting on paired donors, with incorporation or reduction of molecular oxygen (GO:…	protein phosphorylation (GO:0006468) [0.003] | cation transport (GO:0006812) [0.003] | regulation of ARF protein signal transduction (GO:0032012) [0.003] | transmembrane transport (GO:0055085) [0.003] | oxidation-reduction process (GO:0055114) [0.003]	integral component of membrane (GO:0016021) [0.003]
100	4	154	73	48	1	0	3	0	2	12	0	6	30	15	0	0	0	6	0	1	1	0	0	112	102	78	72	72	152	157	146	138	134	zinc ion binding;nucleic acid binding [0.270] | Transposon TX1 uncharacterized [0.171] | Zinc knuckle (CCHC-type) family protein [0.090] | Endonuclease/exonuclease/phosphatase [0.031] | Zinc ion binding,nucleic acid binding-like protein [0.028] | Retrovirus-related Pol polyprotein LINE-1 [0.022] | TSA: Wollemia nobilis Ref_Wollemi_Transcript_18637_1149 transcribed RNA sequence [0.014] | Retrotran…	Zinc knuckle (CCHC-type) family protein | zinc ion binding;nucleic acid binding	DUF4283 (PF14111) [0.680] | zf-CCHC_4 (PF14392) [0.376] | Exo_endo_phos (PF03372) [0.031] | RVT_3 (PF13456) [0.017] | Exo_endo_phos_2 (PF14529) [0.006] | RRM_1 (PF00076) [0.006] | ubiquitin (PF00240) [0.003] | Glyco_hydro_9 (PF00759) [0.003] | zf-CCHC (PF00098) [0.003] | Tubulin (PF00091) [0.003] | zf-RVT (PF13966) [0.003] | Peptidase_M3 (PF01432) [0.003]	Domain of unknown function DUF4283 (IPR025558) [0.680] | Zinc knuckle CX2CX4HX4C (IPR025836) [0.376] | Endonuclease/exonuclease/phosphatase (IPR005135) [0.031] | RNA recognition motif domain (IPR000504) [0.006] | Ubiquitin domain (IPR000626) [0.003] | Reverse transcriptase zinc-binding domain (IPR026960) [0.003] | Tubulin/FtsZ, GTPase domain (IPR003008) [0.003] | Glycoside hydrolase, family 9 (IP…	nucleic acid binding (GO:0003676) [0.008] | protein binding (GO:0005515) [0.003] | hydrolase activity, hydrolyzing O-glycosyl compounds (GO:0004553) [0.003] | metalloendopeptidase activity (GO:0004222) [0.003] | zinc ion binding (GO:0008270) [0.003]	carbohydrate metabolic process (GO:0005975) [0.003] | proteolysis (GO:0006508) [0.003]	NULL / Representative annotation below 0.1%
101	26	32	38	22	21	21	28	25	41	13	18	12	11	15	8	8	4	2	4	1	1	0	0	33	281	264	288	933	754	757	745	736	714	Auxin-responsive protein [0.986] | Auxin-responsive protein (Fragment) [0.014]	AUX/IAA transcriptional regulator family protein | indole-3-acetic acid inducible | indole-3-acetic acid 7 | indoleacetic acid-induced protein 16 | auxin-induced protein 13 | indole-3-acetic acid 6 | phytochrome-associated protein 2 | indole-3-acetic acid inducible 2 | indole-3-acetic acid inducible 14 | indoleacetic acid-induced protein 8 | indole-3-acetic acid inducible 9 | indole-3-acetic acid…	AUX_IAA (PF02309) [0.994]	AUX/IAA protein (IPR003311) [0.994]	NULL / Representative annotation below 0.1%	regulation of transcription, DNA-templated (GO:0006355) [0.994]	nucleus (GO:0005634) [0.994]
102	24	29	25	21	17	11	24	20	17	15	14	18	36	25	8	7	10	12	7	5	5	0	0	1	1	1	1	1	2	1	1	1	221	Bifunctional inhibitor/lipid-transfer protein/seed storage 2S albumin superfamily protein [0.591] | Lipid transfer protein [0.140] | Bifunctional inhibitor/lipid-transfer protein/seed storage 2S albumin superfamily protein, putative [0.131] | Bifunctional inhibitor/lipid-transfer protein/seed storage 2S albumin-like protein [0.026] | Protease inhibitor/seed storage/lipid transfer family protein […	Bifunctional inhibitor/lipid-transfer protein/seed storage 2S albumin superfamily protein | glycosylphosphatidylinositol-anchored lipid protein transfer 1	LTP_2 (PF14368) [0.989] | LRR_1 (PF00560) [0.009] | LRR_8 (PF13855) [0.009]	Bifunctional inhibitor/plant lipid transfer protein/seed storage helical domain (IPR016140) [0.989] | Leucine-rich repeat (IPR001611) [0.009]	protein binding (GO:0005515) [0.009]	NULL / Representative annotation below 0.1%	NULL / Representative annotation below 0.1%
103	16	26	26	19	23	19	19	18	32	15	15	14	3	12	15	15	9	24	19	3	5	2	1	10	464	489	1119	1210	1289	1335	1353	1369	1382	Myb family transcription factor family protein [0.454] | Myb-like transcription factor family protein [0.206] | MYB transcription factor [0.089] | Myb family transcription factor [0.077] | Myb family transcription factor-related protein [0.060] | myb-like transcription factor family protein [0.043] | Myb family transcription factor-like [0.014] | MYB/HD-like transcription factor [0.009] | Two-com…	Homeodomain-like superfamily protein | myb-like HTH transcriptional regulator family protein | myb-related protein 1 | phosphate starvation response 1	Myb_DNA-binding (PF00249) [0.946] | Myb_CC_LHEQLE (PF14379) [0.897]	SANT/Myb domain (IPR001005) [0.946] | MYB-CC type transcription factor, LHEQLE-containing domain (IPR025756) [0.897]	chromatin binding (GO:0003682) [0.946]	NULL / Representative annotation below 0.1%	NULL / Representative annotation below 0.1%
104	14	20	15	17	12	11	14	12	18	9	10	2	63	23	6	5	6	17	10	9	6	14	35	12	729	842	879	1657	1779	1867	1939	1986	2024	Histone superfamily protein [0.369] | Histone H3 [0.337] | Histone H3.3 [0.226] | Histone H3.2 [0.034] | Histone H3 (Fragment) [0.020] | Histone H3, putative, expressed [0.003] | Histone h3 (Fragment) [0.003] | Histone H3, putative [0.003]	Histone superfamily protein | male-gamete-specific histone H3 | histone 3 11	Histone (PF00125) [0.866] | ubiquitin (PF00240) [0.003] | zf-RING_2 (PF13639) [0.003]	Histone core (IPR007125) [0.866] | Ubiquitin domain (IPR000626) [0.003] | Zinc finger, RING-type (IPR001841) [0.003]	DNA binding (GO:0003677) [0.866] | protein binding (GO:0005515) [0.006] | zinc ion binding (GO:0008270) [0.003]	NULL / Representative annotation below 0.1%	NULL / Representative annotation below 0.1%
105	13	27	26	20	14	18	26	29	23	12	11	16	13	11	13	7	11	18	12	7	10	6	5	11	107	82	76	63	56	56	69	70	70	Potassium transporter [0.974] | Potassium transporter (Fragment) [0.026]	Potassium transporter family protein | K+ uptake permease 6 | high affinity K+ transporter 5 | K+ uptake permease 7 | K+ uptake permease 9 | K+ uptake permease 10 | K+ uptake permease 5 | potassium transporter 2 | K+ uptake permease 11 | K+ uptake transporter 3 | potassium transporter 1	K_trans (PF02705) [1.000] | Ras (PF00071) [0.003]	K+ potassium transporter (IPR003855) [1.000] | Small GTPase superfamily (IPR001806) [0.003]	potassium ion transmembrane transporter activity (GO:0015079) [1.000] | GTP binding (GO:0005525) [0.003]	potassium ion transmembrane transport (GO:0071805) [1.000] | small GTPase mediated signal transduction (GO:0007264) [0.003]	membrane (GO:0016020) [1.000]
106	13	88	13	10	12	48	24	7	17	37	42	9	5	8	3	3	5	2	1	0	1	0	0	1	1	1	1	1	2	1	1	1	1	receptor kinase 2 [0.213] | Receptor-like protein kinase [0.175] | Leucine-rich repeat receptor-like protein kinase family protein [0.124] | Cysteine-rich RLK (Receptor-like kinase) protein [0.092] | receptor kinase 1 [0.072] | Leucine-rich repeat transmembrane protein kinase [0.057] | receptor kinase 3 [0.037] | Protein kinase superfamily protein [0.026] | Leucine-rich repeat transmembrane prote…	Leucine-rich repeat transmembrane protein kinase | receptor-like kinase in flowers 1	Malectin (PF11721) [0.845] | Pkinase_Tyr (PF07714) [0.520] | LRR_1 (PF00560) [0.417] | LRR_8 (PF13855) [0.256] | Pkinase (PF00069) [0.227] | LRR_6 (PF13516) [0.103] | LRR_4 (PF12799) [0.080] | LRR_7 (PF13504) [0.020] | COPI_C (PF06957) [0.003] | RALF (PF05498) [0.003] | RVT_2 (PF07727) [0.003]	Malectin (IPR021720) [0.845] | Serine-threonine/tyrosine-protein kinase catalytic domain (IPR001245) [0.520] | Leucine-rich repeat (IPR001611) [0.417] | Protein kinase domain (IPR000719) [0.227] | Leucine rich repeat 4 (IPR025875) [0.080] | Reverse transcriptase, RNA-dependent DNA polymerase (IPR013103) [0.003] | Coatomer, alpha subunit, C-terminal (IPR010714) [0.003] | Rapid ALkalinization Facto…	protein kinase activity (GO:0004672) [0.741] | protein binding (GO:0005515) [0.417] | ATP binding (GO:0005524) [0.227] | structural molecule activity (GO:0005198) [0.003]	protein phosphorylation (GO:0006468) [0.741] | intracellular protein transport (GO:0006886) [0.003] | vesicle-mediated transport (GO:0016192) [0.003]	COPI vesicle coat (GO:0030126) [0.003]
107	13	24	24	15	11	16	16	16	53	18	12	10	11	11	15	13	10	12	13	3	3	2	24	4	85	419	1520	1717	1856	1950	2031	2083	2126	SQUAMOSA promoter-binding protein-like protein [0.084] | Squamosa promoter binding protein (Fragment) [0.052] | Squamosa promoter-binding-like protein [0.046] | SQUAMOSA promoter-binding-like 10 [0.038] | Squamosa promoter-binding-like protein 6 [0.038] | Squamosa promoter-binding-like protein 7 [0.032] | SQUAMOSA promoter-binding-like 7 [0.032] | Squamosa promoter binding protein 1 [0.029] | Squ…	Squamosa promoter-binding protein-like (SBP domain) transcription factor family protein | squamosa promoter binding protein-like 8 | squamosa promoter binding protein-like 3 | squamosa promoter binding protein-like 4 | squamosa promoter binding protein-like 7 | squamosa promoter binding protein-like 15 | squamosa promoter-like 11 | squamosa promoter binding protein-like 9 | squamosa promoter bind…	SBP (PF03110) [0.954] | BTB (PF00651) [0.012] | BACK (PF07707) [0.003] | ALMT (PF11744) [0.003] | Y_phosphatase2 (PF03162) [0.003]	Transcription factor, SBP-box (IPR004333) [0.954] | BTB/POZ (IPR013069) [0.012] | Aluminum-activated malate transporter (IPR020966) [0.003] | Protein-tyrosine phosphatase, SIW14-like (IPR004861) [0.003] | BTB/Kelch-associated (IPR011705) [0.003]	DNA binding (GO:0003677) [0.954] | protein binding (GO:0005515) [0.012]	malate transport (GO:0015743) [0.003]	nucleus (GO:0005634) [0.954]
108	25	30	20	23	20	14	20	26	38	17	17	15	9	10	12	14	6	8	7	2	1	2	7	10	209	208	204	273	256	245	236	224	218	GATA transcription factor, putative [0.113] | GATA transcription factor 21 [0.084] | GATA transcription factor 9 [0.084] | GATA transcription factor [0.055] | GATA transcription factor 5 [0.052] | GATA transcription factor 11 [0.046] | GATA transcription factor 19 [0.043] | GATA transcription factor 9, putative [0.041] | GATA transcription factor 16 [0.041] | GATA transcription factor 12-like pro…	GATA type zinc finger transcription factor family protein | GATA transcription factor 16 | GATA transcription factor 11 | GATA transcription factor 12 | GATA transcription factor 4 | GATA transcription factor 15 | GATA transcription factor 14 | GATA transcription factor 19 | GATA transcription factor 7 | GATA transcription factor 1 | GATA transcription factor 5 | GATA transcription factor 6 | GAT…	GATA (PF00320) [0.983] | BAH (PF01426) [0.006] | CCT (PF06203) [0.003] | zf-B_box (PF00643) [0.003]	Zinc finger, GATA-type (IPR000679) [0.983] | Bromo adjacent homology (BAH) domain (IPR001025) [0.006] | Zinc finger, B-box (IPR000315) [0.003] | CCT domain (IPR010402) [0.003]	sequence-specific DNA binding (GO:0043565) [0.983] | sequence-specific DNA binding transcription factor activity (GO:0003700) [0.983] | zinc ion binding (GO:0008270) [0.983] | chromatin binding (GO:0003682) [0.006] | protein binding (GO:0005515) [0.003]	regulation of transcription, DNA-templated (GO:0006355) [0.983]	intracellular (GO:0005622) [0.003]
109	36	31	27	18	32	12	16	17	28	21	10	11	27	14	9	9	13	4	5	0	2	0	0	17	36	42	44	54	34	27	28	32	34	Carbohydrate-binding X8 domain superfamily protein [0.412] | Carbohydrate-binding X8 domain protein [0.231] | Carbohydrate-binding X8 domain-containing protein [0.137] | Carbohydrate-binding X8 domain superfamily protein, putative [0.102] | Glucan endo-1,3-beta-glucosidase, putative [0.041] | Glucan endo-1,3-beta-glucosidase-like protein [0.020] | Glucan endo-1,3-beta-glucosidase 2 [0.009] | Gluc…	Carbohydrate-binding X8 domain superfamily protein | glucan endo-1,3-beta-glucosidase-like protein 3 | plasmodesmata callose-binding protein 4 | O-Glycosyl hydrolases family 17 protein | plasmodesmata callose-binding protein 5 | plasmodesmata callose-binding protein 3 | plasmodesmata callose-binding protein 1	X8 (PF07983) [0.956] | Glyco_hydro_17 (PF00332) [0.108] | 2OG-FeII_Oxy_2 (PF13532) [0.006]	X8 (IPR012946) [0.956] | Glycoside hydrolase, family 17 (IPR000490) [0.108] | Alpha-ketoglutarate-dependent dioxygenase AlkB-like (IPR027450) [0.006]	hydrolase activity, hydrolyzing O-glycosyl compounds (GO:0004553) [0.108]	carbohydrate metabolic process (GO:0005975) [0.108]	NULL / Representative annotation below 0.1%
110	12	20	13	29	12	15	22	25	17	9	9	14	48	42	5	4	9	8	6	5	7	4	3	12	72	265	248	269	291	275	266	256	252	Alpha/beta-Hydrolases superfamily protein [0.467] | Phospholipase A1 [0.331] | alpha/beta-Hydrolases superfamily protein [0.071] | Phospholipase A1-II 1 [0.036] | Phospholipase A1-II 7 [0.033] | Phospholipase A1-II 3 [0.012] | Phospholipase A1-II 5 [0.012] | Alpha/beta-Hydrolases superfamily protein, putative [0.009] | Phospholipase A1-II 2 [0.006] | Phospholipase A1-II 6 [0.006] | Phospholipase …	alpha/beta-Hydrolases superfamily protein	Lipase_3 (PF01764) [0.935]	Lipase, class 3 (IPR002921) [0.935]	triglyceride lipase activity (GO:0004806) [0.935]	lipid metabolic process (GO:0006629) [0.935]	NULL / Representative annotation below 0.1%
111	25	27	22	25	21	11	17	18	34	20	15	13	7	15	13	10	7	13	12	4	4	1	1	16	33	28	22	16	15	17	39	39	41	RAB GTPase homolog A3 [0.284] | RAS 5 [0.275] | Rab family GTPase [0.266] | Ras-related protein Rab-25 [0.063] | Ras-related protein Rab-2-B [0.054] | Ras-related protein Rab-2-A [0.045] | Ras-related protein, expressed [0.009] | Ras family [0.003] | Ras protein Rab11C [0.003]	RAB GTPase homolog A1H | RAB GTPase homolog A4C | RAB GTPase homolog A4B | RAB GTPase homolog A6A | RAB GTPase homolog A4A | P-loop containing nucleoside triphosphate hydrolases superfamily protein | RAB GTPase homolog A5E | RAB GTPase homolog A1G | RAB GTPase homolog A4D | RAB GTPase homolog A1I | RAB GTPase homolog A1C | RAB GTPase homolog A2B | RAB GTPase 11C | Ras-related small GTP-binding fa…	Ras (PF00071) [1.000]	Small GTPase superfamily (IPR001806) [1.000]	GTP binding (GO:0005525) [1.000]	small GTPase mediated signal transduction (GO:0007264) [1.000]	NULL / Representative annotation below 0.1%
112	0	1	16	5	4	0	22	0	0	30	0	2	2	0	0	2	0	4	236	0	5	1	5	45	31	25	25	23	16	34	30	30	37	Transposon protein, putative, CACTA, En/Spm sub-class [0.603] | Transposon protein, putative, CACTA, En/Spm sub-class, expressed [0.224] | Transposase [0.039] | Transposase-like protein [0.006] | Ankyrin repeat-containing protein family [0.003] | Plant transposase (Ptta/En/Spm family) [0.003] | Retrovirus-related Pol polyprotein from transposon 17.6 (Fragment) [0.003] | Phosphatidylcholine:diacyl…	Unkown protein(s) / No TAIR description(s)	DUF4218 (PF13960) [0.507] | Transposase_21 (PF02992) [0.364] | DUF4216 (PF13952) [0.275] | Transpos_assoc (PF13963) [0.075] | Phosphodiest (PF01663) [0.009] | Transposase_24 (PF03004) [0.006] | Peptidase_C48 (PF02902) [0.003] | PAP2_3 (PF14378) [0.003] | Peptidase_S10 (PF00450) [0.003] | Ribosomal_L18p (PF00861) [0.003]	Domain of unknown function DUF4218 (IPR025452) [0.507] | Transposon, En/Spm-like (IPR004242) [0.364] | Domain of unknown function DUF4216 (IPR025312) [0.275] | Type I phosphodiesterase/nucleotide pyrophosphatase/phosphate transferase (IPR002591) [0.009] | Probable transposase, Ptta/En/Spm, plant (IPR004252) [0.006] | Peptidase S10, serine carboxypeptidase (IPR001563) [0.003] | Peptidase C48, SUMO…	catalytic activity (GO:0003824) [0.009] | serine-type carboxypeptidase activity (GO:0004185) [0.003] | cysteine-type peptidase activity (GO:0008234) [0.003] | structural constituent of ribosome (GO:0003735) [0.003]	proteolysis (GO:0006508) [0.006] | translation (GO:0006412) [0.003]	intracellular (GO:0005622) [0.003] | ribosome (GO:0005840) [0.003]
113	1	1	1	1	1	1	302	7	1	1	1	1	0	0	1	1	1	1	1	1	1	1	1	2	539	834	869	922	946	956	953	717	696	Retrotransposon protein, putative, Ty3-gypsy subclass [0.765] | Retrotransposon protein, putative, unclassified [0.165] | Cw7 protein, putative [0.030] | CW7 protein, putative [0.018] | CW7 [0.018] | Protein cw7 (Fragment) [0.003]	CW7	Transposase_28 (PF04195) [0.854] | DUF2045 (PF09741) [0.070] | DUF1263 (PF06882) [0.003] | DUF834 (PF05754) [0.003]	Transposase (putative), gypsy type (IPR007321) [0.854] | Protein of unknown function DUF2045 (IPR019141) [0.070] | Domain of unknown function DUF834 (IPR008552) [0.003] | Domain of unknown function DUF1263 (IPR010685) [0.003]	NULL / Representative annotation below 0.1%	NULL / Representative annotation below 0.1%	NULL / Representative annotation below 0.1%
114	24	22	25	28	26	17	20	16	18	24	13	4	22	22	6	3	3	4	10	12	6	2	0	1	1	1	1	3	3	4	4	697	677	F-box protein PP2-B1 [0.465] | F-box protein PP2-A13 [0.107] | Phloem protein 2-B5 [0.043] | Phloem protein 2-B2 [0.037] | F-box protein PP2 [0.034] | F-box protein PP2-B3 [0.034] | phloem protein 2-B2 [0.021] | Phloem protein 2-like protein [0.018] | phloem protein 2-B8 [0.018] | F-box protein PP2-B7 [0.018] | SKP1-interacting-like protein (Fragment) [0.015] | F-box family protein [0.015] | F-bo…	phloem protein 2-A13 | phloem protein 2-B2 | phloem protein 2-B14 | phloem protein 2-A7 | SKP1 interacting partner 3 | phloem protein 2-B13 | phloem protein 2-A11 | F-box family protein | phloem protein 2-A1 | phloem protein 2-B4 | phloem protein 2-B12 | phloem protein 2-A12 | phloem protein 2-B8 | phloem protein 2-A4 | lectin-related | phloem protein 2-A15 | phloem protein 2-A14 | phloem protein…	PP2 (PF14299) [0.933] | F-box (PF00646) [0.232] | F-box-like (PF12937) [0.092] | C1_3 (PF07649) [0.006] | LRR_8 (PF13855) [0.003] | NB-ARC (PF00931) [0.003] | Pkinase (PF00069) [0.003] | TIR (PF01582) [0.003]	Phloem protein 2-like (IPR025886) [0.933] | F-box domain (IPR001810) [0.232] | C1-like (IPR011424) [0.006] | Protein kinase domain (IPR000719) [0.003] | NB-ARC (IPR002182) [0.003] | Toll/interleukin-1 receptor homology (TIR) domain (IPR000157) [0.003]	protein binding (GO:0005515) [0.235] | protein-disulfide reductase activity (GO:0047134) [0.006] | ATP binding (GO:0005524) [0.003] | protein kinase activity (GO:0004672) [0.003] | ADP binding (GO:0043531) [0.003]	oxidation-reduction process (GO:0055114) [0.006] | signal transduction (GO:0007165) [0.003] | protein phosphorylation (GO:0006468) [0.003]	NULL / Representative annotation below 0.1%
115	10	24	26	12	16	11	13	16	25	9	12	12	29	37	8	10	7	9	8	7	12	4	5	1	23	18	29	36	31	38	33	38	39	Chaperone DnaJ domain protein [0.141] | Chaperone DnaJ-domain superfamily protein [0.107] | Chaperone protein dnaJ 20 [0.095] | Chaperone protein dnaJ [0.083] | Chaperone DnaJ-domain superfamily protein, putative [0.076] | Chaperone protein DNAj, putative [0.070] | Chaperone protein dnaJ 11 [0.052] | DnaJ-like protein [0.037] | DnaJ like subfamily B member 6 [0.031] | Chaperone protein DnaJ 11 [0…	Chaperone DnaJ-domain superfamily protein | DNAJ-like 20	DnaJ (PF00226) [0.966] | CTDII (PF01556) [0.006] | DVL (PF08137) [0.003] | UCR_UQCRX_QCR9 (PF05365) [0.003] | Polyketide_cyc2 (PF10604) [0.003] | NB-ARC (PF00931) [0.003]	DnaJ domain (IPR001623) [0.966] | Chaperone DnaJ, C-terminal (IPR002939) [0.006] | Polyketide cyclase/dehydrase (IPR019587) [0.003] | DVL (IPR012552) [0.003] | NB-ARC (IPR002182) [0.003] | Cytochrome b-c1 complex subunit 9 (IPR008027) [0.003]	ADP binding (GO:0043531) [0.003]	mitochondrial electron transport, ubiquinol to cytochrome c (GO:0006122) [0.003]	mitochondrial envelope (GO:0005740) [0.003] | mitochondrial respiratory chain complex III (GO:0005750) [0.003]
116	1	0	0	324	0	0	0	0	0	0	0	2	0	0	0	0	0	0	0	0	0	0	0	12	55	79	95	486	1348	1028	1032	1028	1037	Ulp1 protease family, C-terminal catalytic domain containing protein [0.719] | Ulp1 protease family protein [0.006] | UB-like protease 1A [0.006] | Lysine ketoglutarate reductase/saccharopine dehydrogenase [0.003] | Polynucleotidyl transferase, ribonuclease H-like superfamily protein [0.003] | BnaC02g27170D protein [0.003] | BnaC05g51750D protein [0.003] | cysteine-type peptidases;cysteine-type p…	cysteine-type peptidases;cysteine-type peptidases	Peptidase_C48 (PF02902) [0.446] | DUF1985 (PF09331) [0.128] | LMBR1 (PF04791) [0.003] | MIP-T3 (PF10243) [0.003]	Peptidase C48, SUMO/Sentrin/Ubl1 (IPR003653) [0.446] | Domain of unknown function DUF1985 (IPR015410) [0.128] | LMBR1-like membrane protein (IPR006876) [0.003]	cysteine-type peptidase activity (GO:0008234) [0.446]	proteolysis (GO:0006508) [0.446]	NULL / Representative annotation below 0.1%
117	17	29	30	25	22	8	32	35	32	24	19	12	1	6	2	12	5	8	2	2	3	0	0	6	486	518	511	505	495	481	466	446	436	Ovate family protein [0.279] | Ovate family protein 13 [0.086] | Ovate family protein 8, putative [0.083] | Ovate family protein 13, putative [0.064] | Ovate protein [0.052] | Ovate family protein 4, putative [0.040] | Ovate family protein 14, putative [0.037] | Ovate family protein 6, putative [0.028] | Ovate family protein, putative [0.028] | Ovate family protein 12, putative (Fragment) [0.021]…	Ovate family protein | ovate family protein 1 | ovate family protein 11 | ovate family protein 5 | ovate family protein 18 | ovate family protein 7 | ovate family protein 8 | ovate family protein 15 | ovate family protein 12 | ovate family protein 13 | ovate family protein 2 | ovate family protein 6 | ovate family protein 14 | ovate family protein 16 | ovate family protein 4 | ovate family protei…	Ovate (PF04844) [0.969] | DNA_binding_2 (PF13724) [0.104]	Ovate protein family, C-terminal (IPR006458) [0.969] | DNA-binding domain, ovate family-like (IPR025830) [0.104]	DNA binding (GO:0003677) [0.104]	NULL / Representative annotation below 0.1%	NULL / Representative annotation below 0.1%
118	3	22	22	9	30	12	31	16	2	2	9	12	75	44	0	0	16	1	4	10	4	1	1	32	26	24	20	18	17	18	17	16	16	HXXXD-type acyl-transferase family protein [0.672] | Benzyl alcohol O-benzoyltransferase [0.061] | Acyl transferase 1 [0.052] | Alcohol acyl transferase [0.046] | Transferase family protein [0.021] | 10-deacetylbaccatin III-10-O-acetyl transferase [0.021] | Transferase [0.015] | Acyl transferase [0.015] | Alcohol acyl transferase (Fragment) [0.012] | HXXXD-type acyl-transferase family protein, pu…	HXXXD-type acyl-transferase family protein | acetyl CoA:(Z)-3-hexen-1-ol acetyltransferase	Transferase (PF02458) [0.994] | LigB (PF02900) [0.006] | ICMT (PF04140) [0.003] | HSP90 (PF00183) [0.003] | MatE (PF01554) [0.003] | Lectin_legB (PF00139) [0.003]	Transferase (IPR003480) [0.994] | Extradiol ring-cleavage dioxygenase, class III enzyme, subunit B (IPR004183) [0.006] | Multi antimicrobial extrusion protein (IPR002528) [0.003] | Isoprenylcysteine carboxyl methyltransferase (IPR007269) [0.003] | Heat shock protein Hsp90 family (IPR001404) [0.003] | Legume lectin domain (IPR001220) [0.003]	transferase activity, transferring acyl groups other than amino-acyl groups (GO:0016747) [0.994] | ferrous iron binding (GO:0008198) [0.006] | oxidoreductase activity (GO:0016491) [0.006] | ATP binding (GO:0005524) [0.003] | drug transmembrane transporter activity (GO:0015238) [0.003] | antiporter activity (GO:0015297) [0.003] | protein C-terminal S-isoprenylcysteine carboxyl O-methyltransferase …	cellular aromatic compound metabolic process (GO:0006725) [0.006] | drug transmembrane transport (GO:0006855) [0.003] | response to stress (GO:0006950) [0.003] | C-terminal protein methylation (GO:0006481) [0.003] | protein folding (GO:0006457) [0.003] | transmembrane transport (GO:0055085) [0.003]	integral component of membrane (GO:0016021) [0.003] | membrane (GO:0016020) [0.003]
119	27	77	30	37	27	19	20	17	9	1	3	8	14	12	2	1	0	2	4	3	3	4	2	1	1	1	1	1	2	14	6	9	6	FAD-binding Berberine family protein [0.491] | FAD-binding berberine family protein [0.092] | FAD-binding Berberine family protein, putative [0.083] | Berberine bridge enzyme-like protein [0.064] | Berberine bridge enzyme [0.049] | Berberine bridge enzyme-like 22 [0.040] | Berberine bridge enzyme-like 13 [0.025] | Berberine bridge enzyme-like 24 [0.015] | Berberine bridge enzyme-like 15 [0.015] |…	FAD-binding Berberine family protein	BBE (PF08031) [0.816] | FAD_binding_4 (PF01565) [0.798] | PAN_2 (PF08276) [0.003] | Peptidase_S8 (PF00082) [0.003] | S_locus_glycop (PF00954) [0.003] | Pkinase_Tyr (PF07714) [0.003] | B_lectin (PF01453) [0.003]	Berberine/berberine-like (IPR012951) [0.816] | FAD linked oxidase, N-terminal (IPR006094) [0.798] | PAN-2 domain (IPR013227) [0.003] | Peptidase S8/S53 domain (IPR000209) [0.003] | Serine-threonine/tyrosine-protein kinase catalytic domain (IPR001245) [0.003] | Bulb-type lectin domain (IPR001480) [0.003] | S-locus glycoprotein (IPR000858) [0.003]	flavin adenine dinucleotide binding (GO:0050660) [0.933] | oxidoreductase activity (GO:0016491) [0.933] | UDP-N-acetylmuramate dehydrogenase activity (GO:0008762) [0.798] | protein kinase activity (GO:0004672) [0.003] | serine-type endopeptidase activity (GO:0004252) [0.003]	oxidation-reduction process (GO:0055114) [0.933] | recognition of pollen (GO:0048544) [0.003] | protein phosphorylation (GO:0006468) [0.003] | proteolysis (GO:0006508) [0.003]	NULL / Representative annotation below 0.1%
120	14	32	18	18	28	12	22	18	28	9	8	12	21	12	12	10	12	5	13	9	7	1	0	6	40	33	28	32	40	46	41	43	44	Sugar transporter, putative [0.425] | Major facilitator superfamily protein [0.166] | sugar transporter protein 7 [0.126] | sugar transporter 1 [0.071] | Sugar transporter 2 [0.037] | Sugar transporter 12 [0.025] | Sugar transporter 3 [0.022] | Sugar transporter 7 (Fragment) [0.018] | Sugar transporter [0.015] | Sugar transporter family protein [0.015] | sugar transporter 9 [0.012] | Sugar transp…	Major facilitator superfamily protein | sugar transporter 4 | sugar transporter 1 | sugar transporter 11 | sugar transporter 2 | sugar transporter 9 | sugar transporter protein 12 | sugar transporter 14 | sugar transporter protein 7 | sugar transporter 6	Sugar_tr (PF00083) [1.000] | MFS_1 (PF07690) [0.003]	General substrate transporter (IPR005828) [1.000] | Major facilitator superfamily (IPR011701) [0.003]	transmembrane transporter activity (GO:0022857) [1.000]	transmembrane transport (GO:0055085) [1.000]	integral component of membrane (GO:0016021) [1.000]
121	19	27	15	24	19	19	21	20	40	11	13	14	10	17	11	12	7	8	9	3	1	2	2	14	89	162	148	129	201	192	182	178	167	Heat stress transcription factor B-4 [0.179] | Heat shock transcription factor [0.096] | Heat shock transcription factor family protein [0.062] | Heat stress transcription factor A-6b [0.049] | Heat stress transcription factor B-2b-like protein [0.043] | Heat Stress Transcription Factor family protein [0.040] | Heat stress transcription factor A-4b [0.037] | Heat stress transcription factor A-2 […	winged-helix DNA-binding transcription factor family protein | heat shock transcription factor B2A | heat shock transcription factor A3 | heat shock transcription factor B3 | heat shock transcription factor A7A | heat shock factor 3 | heat shock transcription factor C1 | heat shock transcription factor B4 | heat shock factor 4 | heat shock transcription factor A6B | heat shock transcription facto…	HSF_DNA-bind (PF00447) [0.969] | Cauli_DNA-bind (PF03310) [0.003] | AP2 (PF00847) [0.003]	Heat shock factor (HSF)-type, DNA-binding (IPR000232) [0.969] | Caulimovirus virion-associated protein (IPR004986) [0.003] | AP2/ERF domain (IPR001471) [0.003]	sequence-specific DNA binding (GO:0043565) [0.969] | sequence-specific DNA binding transcription factor activity (GO:0003700) [0.969] | DNA binding (GO:0003677) [0.003]	regulation of transcription, DNA-templated (GO:0006355) [0.969]	nucleus (GO:0005634) [0.969]
122	13	19	38	18	11	13	14	15	14	13	8	11	26	17	13	9	16	15	14	8	9	7	1	150	383	375	365	350	335	1079	1081	1081	1090	Major facilitator superfamily protein [0.612] | Major facilitator superfamily [0.124] | Major facilitator protein [0.115] | Major facilitator family protein [0.068] | Nodulin-like / Major Facilitator Superfamily protein [0.034] | Major facilitator superfamily (Fragment) [0.028] | Nodulin / Major Facilitator Superfamily protein [0.012] | Major facilitator superfamily protein, putative [0.006]	Major facilitator superfamily protein | Nodulin-like / Major Facilitator Superfamily protein	Nodulin-like (PF06813) [0.960] | MFS_1 (PF07690) [0.211]	Nodulin-like (IPR010658) [0.960] | Major facilitator superfamily (IPR011701) [0.211]	NULL / Representative annotation below 0.1%	transmembrane transport (GO:0055085) [0.211]	integral component of membrane (GO:0016021) [0.211]
123	22	21	16	20	13	19	17	29	21	12	9	13	24	19	6	6	16	11	8	5	12	1	1	17	96	69	64	61	58	57	53	51	49	serine carboxypeptidase-like 40 [0.143] | Serine carboxypeptidase 24 [0.131] | Serine carboxypeptidase-like 42 [0.069] | serine carboxypeptidase-like 25 [0.065] | Serine carboxypeptidase-like 34 [0.065] | Serine carboxypeptidase-like 33 [0.065] | Serine carboxypeptidase-like 27 [0.050] | serine carboxypeptidase-like 31 [0.044] | serine carboxypeptidase-like 27 [0.040] | serine carboxypeptidase-li…	serine carboxypeptidase-like 43 | serine carboxypeptidase-like 40 | serine carboxypeptidase-like 25 | serine carboxypeptidase-like 23 | serine carboxypeptidase-like 44 | serine carboxypeptidase-like 38 | serine carboxypeptidase-like 42 | serine carboxypeptidase-like 31 | serine carboxypeptidase-like 32 | serine carboxypeptidase-like 28 | alpha/beta-Hydrolases superfamily protein | serine carboxyp…	Peptidase_S10 (PF00450) [0.997]	Peptidase S10, serine carboxypeptidase (IPR001563) [0.997]	serine-type carboxypeptidase activity (GO:0004185) [0.997]	proteolysis (GO:0006508) [0.997]	NULL / Representative annotation below 0.1%
124	6	8	7	5	5	5	111	110	8	4	6	4	4	4	2	5	3	6	2	3	3	3	7	15	35	41	36	35	39	44	46	49	47	BTB/POZ and MATH domain-containing protein 1 [0.174] | BTB/POZ and MATH domain-containing protein 2 [0.143] | BTB/POZ domain containing protein [0.131] | BTB/POZ domain-containing protein [0.109] | BTB/POZ domain containing protein, expressed [0.097] | BTB-POZ and MATH domain 2 [0.090] | BTB/POZ and MATH domain-containing protein 3 [0.065] | BTB-POZ and MATH domain protein [0.047] | BTB-POZ and M…	BTB-POZ and MATH domain 5 | BTB/POZ/MATH-domains containing protein | BTB-POZ and MATH domain 4 | BTB-POZ and MATH domain 1 | BTB-POZ and MATH domain 6 | BTB-POZ and MATH domain 2	BTB (PF00651) [0.897] | MATH (PF00917) [0.629] | NHL (PF01436) [0.006] | Rad60-SLD (PF11976) [0.003] | BACK (PF07707) [0.003]	BTB/POZ (IPR013069) [0.897] | MATH (IPR002083) [0.629] | NHL repeat (IPR001258) [0.006] | Rad60/SUMO-like domain (IPR022617) [0.003] | BTB/Kelch-associated (IPR011705) [0.003]	protein binding (GO:0005515) [0.969]	NULL / Representative annotation below 0.1%	NULL / Representative annotation below 0.1%
125	0	0	0	0	0	0	0	0	0	0	0	0	0	0	0	1	1	0	1	2	316	0	0	2	4	5	6	5	1012	1036	1041	1039	1048	Tubulin gamma chain [0.003] | Pol polyprotein [0.003]	Unkown protein(s) / No TAIR description(s)	NULL / Representative annotation below 0.1%	NULL / Representative annotation below 0.1%	NULL / Representative annotation below 0.1%	NULL / Representative annotation below 0.1%	NULL / Representative annotation below 0.1%
126	15	27	24	17	23	18	12	14	24	13	11	12	42	8	7	7	13	11	5	4	7	1	3	1	1	1	46	559	547	529	508	488	479	MLO-like protein [0.921] | MLO-like protein (Fragment) [0.050] | MLO-like protein 5 [0.009] | Mlo-related protein [0.006] | MLO-like protein 1 (Fragment) [0.003] | Beta-galactosidase [0.003]	Seven transmembrane MLO family protein	Mlo (PF03094) [1.000] | GFO_IDH_MocA (PF01408) [0.003] | Cyclin_N (PF00134) [0.003] | Cyclin_C (PF02984) [0.003] | Sec61_beta (PF03911) [0.003] | PAP_fibrillin (PF04755) [0.003]	Mlo-related protein (IPR004326) [1.000] | Oxidoreductase, N-terminal (IPR000683) [0.003] | Cyclin, N-terminal (IPR006671) [0.003] | Cyclin, C-terminal domain (IPR004367) [0.003] | Protein transport protein SecG/Sec61-beta/Sbh1 (IPR016482) [0.003] | Plastid lipid-associated protein/fibrillin conserved domain (IPR006843) [0.003]	structural molecule activity (GO:0005198) [0.003] | oxidoreductase activity (GO:0016491) [0.003]	defense response (GO:0006952) [1.000]	integral component of membrane (GO:0016021) [1.000] | chloroplast (GO:0009507) [0.003] | nucleus (GO:0005634) [0.003]
127	18	27	24	14	15	11	27	32	45	15	14	7	23	20	6	9	2	2	4	1	1	1	0	1	1	125	104	92	930	941	935	929	930	Pre-mRNA cleavage complex 2 protein Pcf11, putative isoform 2 [0.009] | Senescence-associated protein SAG102 [0.006] | Pre-mRNA cleavage complex 2 protein Pcf11, putative isoform 5 [0.006] | Protein kinase superfamily protein [0.003] | DUF581 family protein [0.003] | Mitochondrial distribution and morphology 12 [0.003] | Pre-mRNA cleavage complex 2 protein Pcf11, putative isoform 7 [0.003] | Pre-…	Protein of unknown function (DUF581)	DUF581 (PF04570) [0.969] | Pkinase_Tyr (PF07714) [0.003]	Protein of unknown function DUF581 (IPR007650) [0.969] | Serine-threonine/tyrosine-protein kinase catalytic domain (IPR001245) [0.003]	protein kinase activity (GO:0004672) [0.003]	protein phosphorylation (GO:0006468) [0.003]	NULL / Representative annotation below 0.1%
128	22	19	8	19	7	12	40	13	13	12	17	15	17	18	3	3	12	10	4	35	0	2	9	1	1	1	1	1	2	1	6	9	6	CAP (Cysteine-rich secretory proteins, Antigen 5, and Pathogenesis-related 1 protein) superfamily protein [0.994] | Cysteine-rich receptor-like protein kinase 29 [0.003]	CAP (Cysteine-rich secretory proteins, Antigen 5, and Pathogenesis-related 1 protein) superfamily protein | pathogenesis-related protein-1-like | basic pathogenesis-related protein 1 | pathogenesis-related gene 1	CAP (PF00188) [0.968] | Pkinase (PF00069) [0.003] | PMSR (PF01625) [0.003]	CAP domain (IPR014044) [0.968] | Protein kinase domain (IPR000719) [0.003] | Peptide methionine sulphoxide reductase MsrA (IPR002569) [0.003]	ATP binding (GO:0005524) [0.003] | protein kinase activity (GO:0004672) [0.003] | peptide-methionine (S)-S-oxide reductase activity (GO:0008113) [0.003]	protein phosphorylation (GO:0006468) [0.003] | oxidation-reduction process (GO:0055114) [0.003]	NULL / Representative annotation below 0.1%
129	18	23	22	19	18	12	17	19	20	17	14	12	7	12	21	16	7	14	12	3	2	2	3	7	167	159	143	142	114	106	106	101	94	3-ketoacyl-CoA synthase [0.961] | 3-ketoacyl-CoA synthase 1 [0.010] | 3-ketoacyl-CoA synthase 11 [0.006] | 3-ketoacyl-CoA synthase 5 [0.003] | 3-ketoacyl-CoA synthase 13 [0.003] | 3-ketoacyl-CoA synthase 4 [0.003] | 3-ketoacyl-CoA synthase 7 [0.003] | 3-ketoacyl-CoA synthase 15 [0.003] | 3-ketoacyl-CoA synthase 9 [0.003] | 3-ketoacyl-CoA synthase 14 [0.003]	3-ketoacyl-CoA synthase 7 | 3-ketoacyl-CoA synthase 15 | 3-ketoacyl-CoA synthase 16 | 3-ketoacyl-CoA synthase 10 | 3-ketoacyl-CoA synthase 9 | 3-ketoacyl-CoA synthase 21 | 3-ketoacyl-CoA synthase 11 | 3-ketoacyl-CoA synthase 5 | 3-ketoacyl-CoA synthase 6 | 3-ketoacyl-CoA synthase 20 | 3-ketoacyl-CoA synthase 13 | 3-ketoacyl-CoA synthase 14 | 3-ketoacyl-CoA synthase 4 | 3-ketoacyl-CoA synthase 2 |…	FAE1_CUT1_RppA (PF08392) [1.000] | ACP_syn_III_C (PF08541) [0.932] | Chal_sti_synt_C (PF02797) [0.035]	FAE1/Type III polyketide synthase-like protein (IPR013601) [1.000] | 3-Oxoacyl-[acyl-carrier-protein (ACP)] synthase III C-terminal (IPR013747) [0.932] | Chalcone/stilbene synthase, C-terminal (IPR012328) [0.035]	transferase activity, transferring acyl groups other than amino-acyl groups (GO:0016747) [1.000] | transferase activity, transferring acyl groups (GO:0016746) [0.035]	fatty acid biosynthetic process (GO:0006633) [1.000] | lipid biosynthetic process (GO:0008610) [0.932]	membrane (GO:0016020) [1.000]
130	14	35	21	12	20	17	25	26	19	23	8	6	46	37	0	0	0	0	0	0	0	0	0	64	64	46	39	42	35	36	1405	1424	1443	Heavy metal transport/detoxification superfamily protein [0.531] | Heavy metal transport/detoxification superfamily protein, putative [0.149] | Heavy metal-associated domain, putative [0.049] | Heavy metal-associated domain protein [0.032] | Disease resistance protein [0.026] | Heavy metal-associated isoprenylated plant protein 46 [0.019] | Heavy metal-associated isoprenylated plant protein 47 [0…	Heavy metal transport/detoxification superfamily protein | Copper transport protein family	HMA (PF00403) [0.631] | Actin (PF00022) [0.003]	Heavy metal-associated domain, HMA (IPR006121) [0.631] | Actin-related protein (IPR004000) [0.003]	metal ion binding (GO:0046872) [0.631]	metal ion transport (GO:0030001) [0.631]	NULL / Representative annotation below 0.1%
131	6	21	30	19	11	13	15	12	17	5	11	9	33	21	15	8	15	14	11	16	3	2	1	1	134	118	106	93	112	105	105	100	93	Lipoxygenase [0.751] | Lipoxygenase 1 [0.074] | Lipoxygenase 2 [0.068] | Lipoxygenase-2 [0.023] | Lipoxygenase-6 [0.023] | Lipoxygenase-7 [0.013] | Lipoxygenase-5 [0.013] | Lipoxygenase-4 [0.006] | Lipoxygenase (Fragment) [0.006] | lipoxygenase 3 [0.003] | Lipoxygenase-like [0.003] | lipoxygenase 1 [0.003] | lipoxygenase 2 [0.003] | Lipoxygenase-3 [0.003] | Lipoxygenase-1 [0.003] | Linoleate 9S-l…	PLAT/LH2 domain-containing lipoxygenase family protein | lipoxygenase 3 | lipoxygenase 1 | lipoxygenase 2	Lipoxygenase (PF00305) [0.997] | PLAT (PF01477) [0.676] | ClpB_D2-small (PF10431) [0.003] | MCD (PF05292) [0.003] | RVT_2 (PF07727) [0.003]	Lipoxygenase, C-terminal (IPR013819) [0.997] | PLAT/LH2 domain (IPR001024) [0.676] | Reverse transcriptase, RNA-dependent DNA polymerase (IPR013103) [0.003] | Malonyl-CoA decarboxylase (IPR007956) [0.003] | Clp ATPase, C-terminal (IPR019489) [0.003]	metal ion binding (GO:0046872) [0.997] | oxidoreductase activity, acting on single donors with incorporation of molecular oxygen, incorporation of two atoms of oxygen (GO:0016702) [0.997] | protein binding (GO:0005515) [0.676] | malonyl-CoA decarboxylase activity (GO:0050080) [0.003]	oxidation-reduction process (GO:0055114) [0.997] | fatty acid biosynthetic process (GO:0006633) [0.003]	NULL / Representative annotation below 0.1%
132	3	41	13	108	9	5	19	0	0	6	9	78	0	0	8	3	0	4	0	0	1	0	0	21	13	56	71	64	59	58	62	69	69	MuDR family transposase [0.391] | Mutator-like transposase [0.127] | Transposon protein, putative, Mutator sub-class [0.127] | Mutator-like transposase-like protein [0.055] | MuDR family transposase isoform 1 [0.039] | MuDR family transposase, putative isoform 1 [0.026] | Transposon protein, putative, mutator sub-class [0.020] | Transposon protein, putative, Mutator sub-class, expressed [0.016] |…	MuDR family transposase	MULE (PF10551) [0.414] | DBD_Tnp_Mut (PF03108) [0.349] | SWIM (PF04434) [0.322] | PB1 (PF00564) [0.081] | DUF1979 (PF09322) [0.029] | PMD (PF10536) [0.010] | Citrate_synt (PF00285) [0.007]	MULE transposase domain (IPR018289) [0.414] | Transposase, MuDR, plant (IPR004332) [0.349] | Zinc finger, SWIM-type (IPR007527) [0.322] | Phox/Bem1p (IPR000270) [0.081] | Transposase, MuDR, N-terminal (IPR015401) [0.029] | Aminotransferase-like, plant mobile domain (IPR019557) [0.010] | Citrate synthase-like (IPR002020) [0.007]	zinc ion binding (GO:0008270) [0.322] | protein binding (GO:0005515) [0.081] | transferase activity, transferring acyl groups, acyl groups converted into alkyl on transfer (GO:0046912) [0.007]	cellular carbohydrate metabolic process (GO:0044262) [0.007]	NULL / Representative annotation below 0.1%
133	17	18	35	50	20	10	12	14	21	19	13	8	23	6	13	8	1	4	8	1	2	1	0	67	202	696	713	753	765	767	756	748	729	Homeobox leucine zipper protein [0.441] | Homeobox-leucine zipper family protein [0.414] | Homeobox-leucine zipper protein 3 [0.049] | Homeobox-leucine zipper protein [0.036] | Homeobox-leucine zipper protein family [0.013] | Homeobox-leucine zipper protein HDG2 [0.010] | Homeobox leucine zipper protein ROC2 [0.003] | Homeobox leucine zipper protein, putative [0.003] | Homeobox-leucine zipper MER…	Homeobox-leucine zipper family protein / lipid-binding START domain-containing protein | homeodomain GLABROUS 12 | homeodomain GLABROUS 3 | protodermal factor 2 | homeodomain GLABROUS 7 | homeodomain GLABROUS 9 | homeobox-7 | homeodomain GLABROUS 4 | HD-ZIP IV family of homeobox-leucine zipper protein with lipid-binding START domain | homeodomain GLABROUS 8 | FLOWERING WAGENINGEN | homeodomain GL…	START (PF01852) [0.822] | Homeobox (PF00046) [0.714] | PORR (PF11955) [0.003] | EMP70 (PF02990) [0.003]	START domain (IPR002913) [0.822] | Homeobox domain (IPR001356) [0.714] | Nonaspanin (TM9SF) (IPR004240) [0.003] | Plant organelle RNA recognition domain (IPR021099) [0.003]	lipid binding (GO:0008289) [0.822] | sequence-specific DNA binding (GO:0043565) [0.714] | sequence-specific DNA binding transcription factor activity (GO:0003700) [0.714]	regulation of transcription, DNA-templated (GO:0006355) [0.714]	integral component of membrane (GO:0016021) [0.003]
134	16	31	26	11	24	10	20	23	17	6	9	32	30	36	1	3	2	0	0	1	1	0	1	1	52	95	87	73	67	65	57	83	79	Mitochondrial transcription termination factor family protein, putative [0.343] | Mitochondrial transcription termination factor family protein [0.300] | Mitochondrial transcription termination factor-like [0.190] | Mitochondrial transcription termination factor-like family-1 [0.047] | mTERF1 (Fragment) [0.033] | Mitochondrial transcription termination factor-like family-2 [0.027] | Mitochondrial…	Mitochondrial transcription termination factor family protein	mTERF (PF02536) [0.933] | LRR_6 (PF13516) [0.003] | LTP_2 (PF14368) [0.003] | LRR_1 (PF00560) [0.003] | LRR_8 (PF13855) [0.003] | DUF2356 (PF10189) [0.003]	Mitochodrial transcription termination factor-related (IPR003690) [0.933] | Bifunctional inhibitor/plant lipid transfer protein/seed storage helical domain (IPR016140) [0.003] | Integrator complex subunit 3 (IPR019333) [0.003] | Leucine-rich repeat (IPR001611) [0.003]	protein binding (GO:0005515) [0.003]	NULL / Representative annotation below 0.1%	NULL / Representative annotation below 0.1%
135	19	22	17	24	15	12	16	13	35	14	6	8	18	15	13	11	4	17	12	1	1	5	0	67	250	277	340	322	307	291	279	270	SINGLETON	Homeobox associated leucine zipper protein [0.235] | Homeobox-leucine zipper family protein [0.178] | Homeobox-leucine zipper-like protein [0.148] | Homeobox leucine zipper family protein [0.124] | Homeobox leucine zipper protein [0.107] | Homeobox-leucine zipper protein family [0.081] | Homeobox-leucine zipper protein [0.077] | Homeobox-leucine zipper protein 1 [0.007] | Homeobox-leucine zipper …	homeobox-leucine zipper protein-related | Homeobox-leucine zipper protein family | homeobox 51 | homeobox protein 16 | homeobox protein 40 | homeobox 7 | homeobox protein 20 | homeobox protein 21 | homeobox protein 5 | homeobox protein 6 | homeobox 3 | homeobox protein 22 | homeobox protein 52 | homeobox protein 23 | homeobox 53 | homeobox 1 | homeobox 12	Homeobox (PF00046) [0.963] | HALZ (PF02183) [0.735] | Ino80_Iec3 (PF14612) [0.003] | DUF740 (PF05340) [0.003] | PRA1 (PF03208) [0.003]	Homeobox domain (IPR001356) [0.963] | Leucine zipper, homeobox-associated (IPR003106) [0.735] | Prenylated rab acceptor PRA1 (IPR004895) [0.003] | Uncharacterised protein family UPF0503 (IPR008004) [0.003]	sequence-specific DNA binding (GO:0043565) [0.963] | sequence-specific DNA binding transcription factor activity (GO:0003700) [0.963] | DNA binding (GO:0003677) [0.735]	regulation of transcription, DNA-templated (GO:0006355) [0.980]	nucleus (GO:0005634) [0.735]
136	45	16	4	3	0	19	42	12	26	23	74	12	1	0	8	5	0	1	0	1	4	0	0	1	1	1	1	1	2	1	1	1	1	Leucine-rich repeat protein kinase family protein [0.544] | protein kinase family protein [0.135] | Leucine-rich repeat protein kinase family protein, putative [0.105] | Leucine-rich repeat protein kinase [0.054] | Protein kinase, putative [0.047] | Leucine-rich repeat protein kinase-like protein [0.027] | Kinase-like protein [0.024] | Leucine-rich repeat protein kinase-like [0.017] | Receptor-li…	Leucine-rich repeat protein kinase family protein | Leucine-rich repeat transmembrane protein kinase protein | protein kinase-related | Protein kinase superfamily protein | protein kinase family protein | Interleukin-1 receptor-associated kinase 4 protein | FLG22-induced receptor-like kinase 1 | root hair specific 6 | root hair specific 16	Malectin_like (PF12819) [0.858] | Pkinase_Tyr (PF07714) [0.459] | LRR_8 (PF13855) [0.361] | Pkinase (PF00069) [0.294] | LRR_4 (PF12799) [0.115] | LRR_1 (PF00560) [0.098] | LRR_6 (PF13516) [0.014] | UBN2 (PF14223) [0.003] | Hat1_N (PF10394) [0.003] | LRRNT_2 (PF08263) [0.003] | LRR_7 (PF13504) [0.003]	Malectin-like carbohydrate-binding domain (IPR024788) [0.858] | Serine-threonine/tyrosine-protein kinase catalytic domain (IPR001245) [0.459] | Protein kinase domain (IPR000719) [0.294] | Leucine rich repeat 4 (IPR025875) [0.115] | Leucine-rich repeat (IPR001611) [0.098] | Leucine-rich repeat-containing N-terminal, type 2 (IPR013210) [0.003] | Histone acetyl transferase HAT1 N-terminal (IPR019467…	protein kinase activity (GO:0004672) [0.730] | ATP binding (GO:0005524) [0.294] | protein binding (GO:0005515) [0.098] | histone acetyltransferase activity (GO:0004402) [0.003]	protein phosphorylation (GO:0006468) [0.730] | chromatin modification (GO:0016568) [0.003]	NULL / Representative annotation below 0.1%
137	25	25	20	18	22	25	20	15	21	14	13	14	22	9	5	5	9	3	4	2	3	0	1	1	78	65	55	48	41	41	37	54	51	Pectin lyase-like superfamily protein [0.713] | Pectin lyase-like superfamily protein, putative [0.128] | Pectin lyase superfamily protein [0.095] | Pectin lyase-like protein [0.047] | Polygalacturonase [0.003] | Polygalacturonase 7 [0.003] | Pectin lyase superfamily protein, putative [0.003]	Pectin lyase-like superfamily protein | polygalacturonase abscission zone A. thaliana	Glyco_hydro_28 (PF00295) [0.986] | Pectate_lyase_3 (PF12708) [0.010] | PPR (PF01535) [0.003]	Glycoside hydrolase, family 28 (IPR000743) [0.986] | Pentatricopeptide repeat (IPR002885) [0.003]	polygalacturonase activity (GO:0004650) [0.986]	carbohydrate metabolic process (GO:0005975) [0.986]	NULL / Representative annotation below 0.1%
138	12	29	16	17	14	15	23	14	13	2	13	12	42	26	7	5	6	2	6	13	4	3	0	2	37	19	8	10	27	37	208	530	697	NAD(P)-binding Rossmann-fold superfamily protein [0.915] | Short-chain dehydrogenase/reductase family protein [0.020] | Short-chain dehydrogenase/reductase [0.017] | Short-chain dehydrogenase/reductase protein (Fragment) [0.010] | Short chain alcohol dehydrogenase [0.007] | NAC domain protein [0.003] | Caffeoyl CoA O-methyltransferase [0.003] | NAD(P)-binding rossmann-fold protein [0.003] | Alcoh…	NAD(P)-binding Rossmann-fold superfamily protein | TAPETUM 1	adh_short (PF00106) [0.681] | adh_short_C2 (PF13561) [0.332] | Methyltransf_3 (PF01596) [0.003] | NAM (PF02365) [0.003]	Short-chain dehydrogenase/reductase SDR (IPR002198) [0.681] | O-methyltransferase, family 3 (IPR002935) [0.003] | NAC domain (IPR003441) [0.003]	oxidoreductase activity (GO:0016491) [0.681] | DNA binding (GO:0003677) [0.003] | O-methyltransferase activity (GO:0008171) [0.003]	metabolic process (GO:0008152) [0.681] | regulation of transcription, DNA-templated (GO:0006355) [0.003]	NULL / Representative annotation below 0.1%
139	21	24	22	18	16	10	24	15	22	22	13	7	12	16	13	10	4	9	9	2	2	2	1	19	38	72	96	79	74	72	80	75	74	Exocyst subunit exo70 family protein D2 [0.163] | Exocyst subunit EXO70 family protein [0.139] | Exocyst subunit exo70 family protein [0.119] | Exocyst subunit exo70 family protein A1 [0.102] | Exocyst subunit exo70 family protein B1 [0.058] | Exocyst subunit exo70 family protein F1 [0.051] | Exocyst subunit exo70 family protein H7, putative [0.051] | Exocyst subunit exo70 family protein C2, puta…	exocyst subunit exo70 family protein B1 | exocyst subunit exo70 family protein H7 | exocyst subunit exo70 family protein F1 | exocyst subunit exo70 family protein A2 | exocyst subunit exo70 family protein C1 | exocyst subunit exo70 family protein H2 | exocyst subunit exo70 family protein H6 | exocyst subunit exo70 family protein A3 | exocyst subunit exo70 family protein H8 | exocyst subunit exo70…	Exo70 (PF03081) [0.993] | WRKY (PF03106) [0.003]	Exocyst complex protein Exo70 (IPR004140) [0.993] | DNA-binding WRKY (IPR003657) [0.003]	sequence-specific DNA binding (GO:0043565) [0.003] | sequence-specific DNA binding transcription factor activity (GO:0003700) [0.003]	exocytosis (GO:0006887) [0.993] | regulation of transcription, DNA-templated (GO:0006355) [0.003]	exocyst (GO:0000145) [0.993]
140	8	22	17	9	6	21	14	8	8	4	6	16	60	53	1	3	9	0	12	4	7	4	1	298	77	64	61	SINGLETON	SINGLETON	SINGLETON	SINGLETON	SINGLETON	SINGLETON	Isoflavone reductase-like protein [0.286] | pinoresinol reductase 1 [0.163] | Isoflavone reductase, putative [0.075] | Isoflavone reductase family protein [0.051] | pinoresinol reductase 2 [0.051] | Eugenol synthase [0.044] | Isoflavone reductase [0.041] | Eugenol synthase 1 [0.037] | Isoflavone reductase related protein [0.031] | Leucoanthocyanidin reductase [0.027] | Isoflavone reductase-like p…	NmrA-like negative transcriptional regulator family protein | pinoresinol reductase 2 | pinoresinol reductase 1 | NAD(P)-binding Rossmann-fold superfamily protein	NmrA (PF05368) [0.983] | NAD_binding_10 (PF13460) [0.003] | NAD-GH (PF10712) [0.003]	NmrA-like (IPR008030) [0.983] | Glutamate dehydrogenase, NAD-specific (IPR019651) [0.003]	NULL / Representative annotation below 0.1%	NULL / Representative annotation below 0.1%	NULL / Representative annotation below 0.1%
141	32	20	28	27	21	10	18	22	16	12	8	6	14	3	10	9	5	7	11	2	9	2	0	1	23	18	212	188	173	188	178	174	163	DnaJ domain-containing protein [0.322] | DnaJ domain containing protein, expressed [0.147] | Chaperone DnaJ-domain superfamily protein [0.127] | DNAJ heat shock N-terminal domain-containing protein, putative [0.086] | DNAJ heat shock N-terminal domain-containing protein [0.068] | Chaperone DnaJ-domain protein [0.051] | Chaperone DnaJ-domain containing protein [0.034] | DNAJ heat shock N-terminal …	Chaperone DnaJ-domain superfamily protein | DNAJ heat shock N-terminal domain-containing protein | Domain of unknown function (DUF3444) | Molecular chaperone Hsp40/DnaJ family protein	DnaJ (PF00226) [0.723] | DUF3444 (PF11926) [0.634] | AT_hook (PF02178) [0.010] | RAMP4 (PF06624) [0.003] | USP7_ICP0_bdg (PF12436) [0.003] | WWE (PF02825) [0.003] | USP7_C2 (PF14533) [0.003] | WCCH (PF03716) [0.003] | Chromo (PF00385) [0.003]	DnaJ domain (IPR001623) [0.723] | Domain of unknown function DUF3444 (IPR024593) [0.634] | AT hook, DNA-binding motif (IPR017956) [0.010] | Chromo domain (IPR023780) [0.003] | ICP0-binding domain of Ubiquitin-specific protease 7 (IPR024729) [0.003] | WCCH motif (IPR005159) [0.003] | WWE domain (IPR004170) [0.003] | Stress-associated endoplasmic reticulum protein (IPR010580) [0.003]	DNA binding (GO:0003677) [0.010]	NULL / Representative annotation below 0.1%	endoplasmic reticulum (GO:0005783) [0.003]
142	11	22	14	18	12	8	21	18	24	7	9	8	22	23	3	7	10	10	12	7	9	6	5	1	22	20	19	233	219	292	280	271	266	U-box domain-containing family protein [0.266] | U-box domain-containing protein [0.171] | U-box domain-containing protein 23 [0.122] | U-box domain-containing protein 21 [0.098] | U-box domain-containing protein 26 [0.059] | U-box domain-containing protein 22 [0.045] | U-box domain containing protein [0.035] | U-box domain-containing protein 20 [0.028] | U-box domain-containing protein 23 (Fragm…	ARM repeat superfamily protein | plant U-box 22 | CYS, MET, PRO, and GLY protein 1 | plant U-box 25 | CYS, MET, PRO, and GLY protein 2 | plant U-box 24 | plant U-box 26 | plant U-box 23 | plant U-box 29	U-box (PF04564) [0.878] | Neurochondrin (PF05536) [0.014] | KAP (PF05804) [0.007] | Sel1 (PF08238) [0.007] | DUF3681 (PF12442) [0.003] | Proteasom_PSMB (PF10508) [0.003]	U box domain (IPR003613) [0.878] | Sel1-like (IPR006597) [0.007] | 26S proteasome non-ATPase regulatory subunit 5 (IPR019538) [0.003] | Protein of unknown function DUF3681 (IPR022149) [0.003]	ubiquitin-protein ligase activity (GO:0004842) [0.878] | protein binding involved in protein folding (GO:0044183) [0.003]	protein ubiquitination (GO:0016567) [0.878]	ubiquitin ligase complex (GO:0000151) [0.878]
143	8	20	12	13	10	9	12	13	17	9	6	11	46	18	11	6	7	17	13	18	9	1	0	1	84	112	459	456	450	425	410	394	389	EXORDIUM like 2 [0.552] | EXORDIUM like 3 [0.129] | Protein EXORDIUM [0.087] | EXORDIUM like 5 [0.059] | Phosphate-responsive 1 family protein [0.049] | EXORDIUM like 1 [0.021] | Protein EXORDIUM-like 3 [0.017] | Protein EXORDIUM-like 5 [0.010] | Protein EXORDIUM-like 1 [0.010] | Phosphate-responsive family protein [0.010] | EXORDIUM like 2, putative [0.007] | EXORDIUM like 4 [0.007] | Phosphate-…	Phosphate-responsive 1 family protein | EXORDIUM like 3 | EXORDIUM like 2 | EXORDIUM like 4 | EXORDIUM like 1 | EXORDIUM like 6 | EXORDIUM like 5	Phi_1 (PF04674) [1.000] | Ion_trans_2 (PF07885) [0.003] | Pkinase_Tyr (PF07714) [0.003] | ACT (PF01842) [0.003] | BOP1NT (PF08145) [0.003]	Phosphate-induced protein 1 (IPR006766) [1.000] | Serine-threonine/tyrosine-protein kinase catalytic domain (IPR001245) [0.003] | BOP1, N-terminal domain (IPR012953) [0.003] | Two pore domain potassium channel domain (IPR013099) [0.003] | ACT domain (IPR002912) [0.003]	protein kinase activity (GO:0004672) [0.003] | amino acid binding (GO:0016597) [0.003]	metabolic process (GO:0008152) [0.003] | protein phosphorylation (GO:0006468) [0.003] | rRNA processing (GO:0006364) [0.003]	NULL / Representative annotation below 0.1%
144	14	22	14	14	16	12	15	15	28	12	8	4	4	6	7	8	8	24	16	13	5	10	10	16	65	50	51	55	52	51	344	328	322	ADP-ribosylation factor [0.344] | ADP-ribosylation factor 2 [0.200] | ADP ribosylation factor [0.088] | ADP-ribosylation factor family protein [0.084] | ADP-ribosylation factor-like protein 5 [0.067] | ADP-ribosylation factor 1 [0.063] | ADP-ribosylation factor 3 [0.032] | ADP-ribosylation factor-like protein 2 [0.025] | ADP ribosylation factor-like 3 [0.025] | ADP-ribosylation factor, putative […	Ras-related small GTP-binding family protein | ADP-ribosylation factor B1A | ADP-ribosylation factor D1B | ADP-ribosylation factor family protein | ADP-ribosylation factor A1E | ADP-ribosylation factor 1 | ADP-ribosylation factor B1B | ADP-ribosylation factor D1A | ADP-ribosylation factor A1F | ADP-ribosylation factor C1 | ADP-ribosylation factor A1B | ADP-ribosylation factor B1C | ADP-ribosylati…	Arf (PF00025) [1.000] | EamA (PF00892) [0.004] | zf-RING_2 (PF13639) [0.004]	Small GTPase superfamily, ARF/SAR type (IPR006689) [1.000] | Drug/metabolite transporter (IPR000620) [0.004] | Zinc finger, RING-type (IPR001841) [0.004]	GTP binding (GO:0005525) [1.000] | protein binding (GO:0005515) [0.004] | zinc ion binding (GO:0008270) [0.004]	NULL / Representative annotation below 0.1%	membrane (GO:0016020) [0.004]
145	14	13	38	12	11	11	11	12	20	16	8	13	8	12	22	10	10	20	10	3	3	2	6	90	282	266	289	270	253	241	231	221	215	Callose synthase-like protein [0.186] | Callose synthase 3 [0.186] | Callose synthase 5 [0.168] | Callose synthase 12 [0.091] | Callose synthase 9 [0.081] | Callose synthase 10 [0.077] | Callose synthase 7 [0.053] | Callose synthase 11 [0.021] | Callose synthase 2 [0.018] | Callose synthase 12-like protein [0.018] | Callose synthase 4 [0.011] | GLUCAN SYNTHASE-LIKE 11 family protein [0.011] | Cal…	glucan synthase-like 10 | glucan synthase-like 5 | glucan synthase-like 1 | glucan synthase-like 12 | callose synthase 5 | glucan synthase-like 7 | glucan synthase-like 11 | callose synthase 1 | glucan synthase-like 3 | glucan synthase-like 8 | glucan synthase-like 9 | glucan synthase-like 4	Glucan_synthase (PF02364) [0.814] | FKS1_dom1 (PF14288) [0.695] | DUF605 (PF04652) [0.263] | UBN2_3 (PF14244) [0.004] | Transposase_24 (PF03004) [0.004]	Glycosyl transferase, family 48 (IPR003440) [0.814] | 1,3-beta-glucan synthase subunit FKS1-like, domain-1 (IPR026899) [0.695] | Probable transposase, Ptta/En/Spm, plant (IPR004252) [0.004]	1,3-beta-D-glucan synthase activity (GO:0003843) [0.814]	(1->3)-beta-D-glucan biosynthetic process (GO:0006075) [0.814]	1,3-beta-D-glucan synthase complex (GO:0000148) [0.814] | membrane (GO:0016020) [0.814]
146	20	29	17	28	10	16	19	13	14	5	6	11	9	23	3	3	11	12	12	15	8	0	0	203	726	692	589	1203	1280	1326	1342	1358	1371	Methyl esterase 10, putative [0.187] | Methyl esterase 17 [0.176] | Methyl esterase 1, putative [0.109] | methyl esterase 11 [0.085] | methyl esterase 13 [0.077] | methyl esterase 15 [0.046] | methyl esterase 12 [0.046] | Methyl esterase 11 [0.035] | Methyl esterase 1 [0.032] | Methyl esterase 14 [0.028] | Methyl esterase 6, putative [0.025] | methyl esterase 1 [0.025] | methyl esterase 3 [0.021]…	methyl esterase 4 | methyl esterase 6 | methyl esterase 13 | methyl esterase 15 | methyl esterase 18 | methyl esterase 9 | methyl esterase 14 | methyl esterase 5 | methyl esterase 19 | methyl esterase 7 | methyl esterase 8 | methyl esterase 3 | alpha/beta-Hydrolases superfamily protein | methyl esterase 17 | methyl esterase 12 | methyl esterase 10 | acetone-cyanohydrin lyase | methyl esterase 1 |…	Abhydrolase_6 (PF12697) [0.898] | Abhydrolase_1 (PF00561) [0.004]	Alpha/beta hydrolase fold-1 (IPR000073) [0.004]	NULL / Representative annotation below 0.1%	NULL / Representative annotation below 0.1%	NULL / Representative annotation below 0.1%
147	16	28	27	19	14	15	15	19	44	15	16	9	5	5	4	6	5	7	9	3	2	1	0	28	137	293	281	257	243	233	224	213	209	Zinc finger family protein [0.137] | indeterminate(ID)-domain 4 [0.102] | indeterminate(ID)-domain 14 [0.081] | indeterminate(ID)-domain 2 [0.077] | Indeterminate(ID)-domain 7, putative [0.077] | Indeterminate(ID)-domain 12 [0.070] | indeterminate(ID)-domain 5 [0.070] | Protein indeterminate-domain 2 [0.049] | Zinc finger protein [0.049] | Indeterminate(ID)-domain 2 [0.046] | C2H2-like zinc finge…	C2H2-like zinc finger protein | C2H2 and C2HC zinc fingers superfamily protein | indeterminate(ID)-domain 16 | indeterminate(ID)-domain 7 | indeterminate(ID)-domain 4 | indeterminate(ID)-domain 2 | indeterminate(ID)-domain 11 | indeterminate(ID)-domain 5 | indeterminate(ID)-domain 14 | indeterminate(ID)-domain 12	zf-C2H2 (PF00096) [0.627] | zf-C2H2_jaz (PF12171) [0.155] | zf-C2H2_4 (PF13894) [0.085] | zf-met (PF12874) [0.021] | zf-H2C2_2 (PF13465) [0.004] | zf-C2H2_6 (PF13912) [0.004] | CAF1C_H4-bd (PF12265) [0.004] | Glyco_hydro_35 (PF01301) [0.004] | KH_1 (PF00013) [0.004]	Zinc finger, C2H2 (IPR007087) [0.627] | Zinc finger, double-stranded RNA binding (IPR022755) [0.155] | K Homology domain, type 1 (IPR004088) [0.004] | Glycoside hydrolase, family 35 (IPR001944) [0.004] | Histone-binding protein RBBP4, N-terminal (IPR022052) [0.004]	metal ion binding (GO:0046872) [0.627] | RNA binding (GO:0003723) [0.004] | hydrolase activity, hydrolyzing O-glycosyl compounds (GO:0004553) [0.004]	carbohydrate metabolic process (GO:0005975) [0.004]	NULL / Representative annotation below 0.1%
148	13	12	28	13	11	8	10	11	20	9	9	11	16	8	10	11	6	11	9	8	22	8	9	18	24	27	50	49	81	78	115	114	106	ATP-dependent RNA helicase, putative [0.584] | RNA helicase family protein [0.320] | RNA helicase-like [0.036] | ATP-dependent RNA helicase family protein [0.028] | Helicase, IBR and zinc finger protein [0.007] | helicase domain-containing protein / IBR domain-containing protein / zinc finger protein-related [0.007] | ATP-dependent RNA helicase (Fragment) [0.004] | RNA helicase family protein iso…	RNA helicase family protein | helicase domain-containing protein / IBR domain-containing protein / zinc finger protein-related | P-loop containing nucleoside triphosphate hydrolases superfamily protein | helicase associated (HA2) domain-containing protein | helicase domain-containing protein | ATP-dependent RNA helicase, putative	HA2 (PF04408) [0.804] | OB_NTP_bind (PF07717) [0.790] | Helicase_C (PF00271) [0.751] | DEAD (PF00270) [0.580] | S1 (PF00575) [0.096] | IBR (PF01485) [0.071] | zf-C3HC4 (PF00097) [0.025] | AAA_22 (PF13401) [0.018] | T2SE (PF00437) [0.007] | MFS_1 (PF07690) [0.007] | Hep_59 (PF07052) [0.004] | polyprenyl_synt (PF00348) [0.004] | NT5C (PF06941) [0.004] | HrpB_C (PF08482) [0.004] | PWI (PF01480) [0.0…	Helicase-associated domain (IPR007502) [0.804] | Domain of unknown function DUF1605 (IPR011709) [0.790] | Helicase, C-terminal (IPR001650) [0.751] | DNA/RNA helicase, DEAD/DEAH box type, N-terminal (IPR011545) [0.580] | Ribosomal protein S1, RNA-binding domain (IPR003029) [0.096] | Zinc finger, C6HC-type (IPR002867) [0.071] | Zinc finger, C3HC4 RING-type (IPR018957) [0.025] | Major facilitator su…	helicase activity (GO:0004386) [0.833] | ATP binding (GO:0005524) [0.790] | nucleic acid binding (GO:0003676) [0.786] | ATP-dependent helicase activity (GO:0008026) [0.580] | RNA binding (GO:0003723) [0.100] | zinc ion binding (GO:0008270) [0.071] | metal ion binding (GO:0046872) [0.025] | phosphatase activity (GO:0016791) [0.004]	transport (GO:0006810) [0.007] | transmembrane transport (GO:0055085) [0.007] | isoprenoid biosynthetic process (GO:0008299) [0.004] | mRNA processing (GO:0006397) [0.004]	integral component of membrane (GO:0016021) [0.007]
149	15	24	17	14	20	11	13	17	36	15	14	7	2	6	14	7	10	13	8	4	5	4	4	37	32	22	23	22	36	40	35	36	35	Myb domain protein 105 [0.161] | Myb transcription factor [0.121] | Myb domain protein 25, putative [0.096] | Myb domain protein 73, putative [0.093] | MYB-related transcription factor [0.075] | MYB transcription factor [0.061] | Myb domain protein 73 [0.043] | Myb domain protein 52 [0.036] | MYB/HD-like transcription factor [0.032] | Myb domain protein 77 [0.029] | myb domain protein 70 [0.025] …	myb domain protein 105 | myb domain protein 117 | myb domain protein 110 | myb domain protein 109 | myb domain protein 25 | myb domain protein 52 | myb domain protein 54 | myb domain protein r1 | myb domain protein 70 | myb domain protein 69 | myb domain protein 73 | myb domain protein 56 | myb domain protein 89 | myb domain protein 77 | myb domain protein 1	Myb_DNA-bind_6 (PF13921) [0.661] | Myb_DNA-binding (PF00249) [0.339] | DUF617 (PF04759) [0.004]	SANT/Myb domain (IPR001005) [0.339] | Protein of unknown function DUF617, plant (IPR006460) [0.004]	chromatin binding (GO:0003682) [0.339]	NULL / Representative annotation below 0.1%	NULL / Representative annotation below 0.1%
150	0	3	4	4	3	3	3	2	2	1	1	2	0	0	2	6	7	7	82	36	24	3	43	1	1	45	35	1147	49	39	32	33	31	Ankyrin repeat protein [0.256] | Ankyrin repeat-containing protein [0.184] | Ankyrin repeat [0.097] | Ankyrin repeat-containing protein, putative [0.087] | Ankyrin repeat family protein [0.076] | Ankyrin repeat RF-like protein, putative [0.036] | Ankyrin repeat-containing protein family [0.029] | Ankyrin-repeat protein (Fragment) [0.029] | ankyrin repeat family protein [0.018] | Ankyrin-repeat pr…	Unkown protein(s) / No TAIR description(s)	Ank_2 (PF12796) [0.906] | Ank (PF00023) [0.408] | PGG (PF13962) [0.310] | Ank_4 (PF13637) [0.231] | Ank_5 (PF13857) [0.137] | Motile_Sperm (PF00635) [0.094] | Ank_3 (PF13606) [0.036] | HET (PF06985) [0.029] | NACHT (PF05729) [0.025] | SPRY (PF00622) [0.018] | zf-C3HC4_3 (PF13920) [0.011] | AAA_16 (PF13191) [0.011] | Pkinase (PF00069) [0.011] | U-box (PF04564) [0.007] | HeLo (PF14479) [0.004] | WD…	Ankyrin repeat-containing domain (IPR020683) [0.906] | Ankyrin repeat (IPR002110) [0.426] | PGG domain (IPR026961) [0.310] | MSP domain (IPR000535) [0.094] | Heterokaryon incompatibility (IPR010730) [0.029] | SPla/RYanodine receptor SPRY (IPR003877) [0.018] | Protein kinase domain (IPR000719) [0.011] | U box domain (IPR003613) [0.007] | Peptidase C14, caspase domain (IPR011600) [0.004] | Peptidas…	protein binding (GO:0005515) [0.433] | structural molecule activity (GO:0005198) [0.094] | ATP binding (GO:0005524) [0.011] | protein kinase activity (GO:0004672) [0.011] | ubiquitin-protein ligase activity (GO:0004842) [0.007] | cysteine-type endopeptidase activity (GO:0004197) [0.004] | cysteine-type peptidase activity (GO:0008234) [0.004] | metal ion binding (GO:0046872) [0.004]	protein phosphorylation (GO:0006468) [0.011] | protein ubiquitination (GO:0016567) [0.007] | proteolysis (GO:0006508) [0.007] | metal ion transport (GO:0030001) [0.004]	ubiquitin ligase complex (GO:0000151) [0.007]
151	17	21	29	21	19	11	14	15	27	9	8	9	10	22	7	6	9	10	6	1	2	4	0	112	599	654	670	693	698	691	676	660	638	Zinc finger homeodomain protein 1 [0.368] | Zinc finger-homeodomain protein 1 [0.170] | Zinc finger-homeodomain protein 2 [0.101] | Zinc finger-homeodomain protein 1 (Fragment) [0.090] | zinc finger homeodomain 1 [0.079] | Zinc finger-homeodomain protein 3 (Fragment) [0.036] | Zinc-finger homeodomain protein 1 [0.022] | Zinc-finger homeodomain protein 8 [0.018] | Zinc-finger homeodomain 1 [0.018]…	homeobox protein 25 | homeobox protein 26 | homeobox protein 24 | homeobox protein 30 | mini zinc finger 2 | homeobox protein 34 | homeobox protein 21 | homeobox protein 33 | zinc finger homeodomain 1 | homeobox protein 32 | mini zinc finger 1 | homeobox protein 22 | homeobox protein 28 | homeobox protein 23 | mini zinc finger | homeobox protein 27 | homeobox protein 31	ZF-HD_dimer (PF04770) [0.949] | Homeobox (PF00046) [0.007] | DUF4283 (PF14111) [0.004]	ZF-HD homeobox protein, Cys/His-rich dimerisation domain (IPR006456) [0.949] | Homeobox domain (IPR001356) [0.007] | Domain of unknown function DUF4283 (IPR025558) [0.004]	sequence-specific DNA binding (GO:0043565) [0.007] | sequence-specific DNA binding transcription factor activity (GO:0003700) [0.007]	regulation of transcription, DNA-templated (GO:0006355) [0.007]	NULL / Representative annotation below 0.1%
152	12	19	6	18	4	11	15	16	12	2	9	10	36	23	11	3	24	12	12	13	6	2	0	1	1	400	391	376	451	426	411	395	390	Chitinase [0.464] | Endochitinase (Chitinase) [0.145] | Chitinase 7 [0.054] | Chitinase family protein [0.051] | Chitinase A [0.047] | Chitinase 10 [0.036] | Chitinase 1 [0.025] | Chitinase (Fragment) [0.025] | Basic endochitinase-like protein (Fragment) [0.018] | Chitinase 4 [0.018] | Chitinase C [0.011] | Class II chitinase 2-1 [0.011] | Chitinase 6 [0.011] | Chitinase family protein (Fragment)…	Chitinase family protein | chitinase, putative | basic chitinase | homolog of carrot EP3-3 chitinase	Glyco_hydro_19 (PF00182) [0.989] | Chitin_bind_1 (PF00187) [0.424] | CBM_14 (PF01607) [0.007] | UBN2_3 (PF14244) [0.004]	Glycoside hydrolase, family 19, catalytic (IPR000726) [0.989] | Chitin-binding, type 1 (IPR001002) [0.424] | Chitin binding domain (IPR002557) [0.007]	chitinase activity (GO:0004568) [0.989] | chitin binding (GO:0008061) [0.431]	cell wall macromolecule catabolic process (GO:0016998) [0.989] | chitin catabolic process (GO:0006032) [0.989] | chitin metabolic process (GO:0006030) [0.007]	extracellular region (GO:0005576) [0.007]
153	2	23	6	28	16	1	0	0	1	4	0	9	16	1	3	42	0	24	66	2	32	0	0	1	1	11	10	11	209	206	198	193	181	Retrovirus-related Pol polyprotein from transposon TNT 1-94 [0.486] | Retrovirus-related Pol polyprotein from transposon TNT 1-94 (Fragment) [0.123] | Retrotransposon protein, putative, Ty1-copia subclass [0.083] | CCHC-type integrase (Fragment) [0.007] | Retrotransposon protein, putative, unclassified [0.007] | Nuclear transcription factor Y subunit C-3 [0.004] | Integrase core domain containing…	Unkown protein(s) / No TAIR description(s)	UBN2 (PF14223) [0.507] | UBN2_3 (PF14244) [0.134] | UBN2_2 (PF14227) [0.123] | DUF4219 (PF13961) [0.062] | zf-CCHC (PF00098) [0.033] | gag_pre-integrs (PF13976) [0.011] | rve (PF00665) [0.004] | eIF3g (PF12353) [0.004] | HIT (PF01230) [0.004]	Domain of unknown function DUF4219 (IPR025314) [0.062] | Zinc finger, CCHC-type (IPR001878) [0.033] | GAG-pre-integrase domain (IPR025724) [0.011] | Histidine triad (HIT) protein (IPR001310) [0.004] | Integrase, catalytic core (IPR001584) [0.004] | Eukaryotic translation initiation factor 3 subunit G, N-terminal (IPR024675) [0.004]	nucleic acid binding (GO:0003676) [0.033] | zinc ion binding (GO:0008270) [0.033]	DNA integration (GO:0015074) [0.004]	NULL / Representative annotation below 0.1%
154	12	26	20	15	21	14	18	19	28	14	12	9	4	7	7	7	6	10	11	2	8	2	3	5	12	361	347	332	275	367	353	277	272	AP2-like ethylene-responsive transcription factor [0.862] | AP2-like ethylene-responsive transcription factor family [0.076] | Ethylene-responsive transcription factor 10 [0.029] | AP2-like ethylene-responsive transcription factor ANT [0.007] | Ethylene-responsive transcription factor 1B [0.004] | Ethylene-responsive transcription factor 11 [0.004] | Ethylene-responsive transcription factor 9 [0.…	Integrase-type DNA-binding superfamily protein | AINTEGUMENTA-like 5 | ARIA-interacting double AP2 domain protein | AINTEGUMENTA-like 7 | AINTEGUMENTA-like 6	AP2 (PF00847) [0.945]	AP2/ERF domain (IPR001471) [0.945]	sequence-specific DNA binding transcription factor activity (GO:0003700) [0.945]	regulation of transcription, DNA-templated (GO:0006355) [0.945]	NULL / Representative annotation below 0.1%
155	12	20	16	13	13	12	12	12	22	9	9	8	26	17	20	13	9	12	11	2	3	3	0	1	22	20	19	28	25	23	21	21	24	U-box domain-containing protein 13 [0.259] | U-box domain-containing protein 14 [0.120] | U-box domain-containing protein 17 [0.069] | U-box domain-containing protein 16 [0.066] | U-box domain-containing 13-like protein [0.062] | U-box domain-containing protein 15 [0.047] | U-box domain-containing protein [0.040] | U-box domain-containing 15-like protein [0.036] | U-box domain-containing protein …	ARM repeat superfamily protein | plant U-box 17 | plant U-box 18 | Plant U-Box 15 | plant U-box 14 | plant U-box 8 | PLANT U-BOX 12 | plant U-box 13	U-box (PF04564) [0.810] | Arm (PF00514) [0.766] | Neurochondrin (PF05536) [0.029] | HEAT_2 (PF13646) [0.011] | Ndc1_Nup (PF09531) [0.004] | KAP (PF05804) [0.004] | PTPLA (PF04387) [0.004] | Arm_2 (PF04826) [0.004] | Ribosomal_L16 (PF00252) [0.004]	U box domain (IPR003613) [0.810] | Armadillo (IPR000225) [0.766] | Ribosomal protein L10e/L16 (IPR016180) [0.004] | Protein-tyrosine phosphatase-like, PTPLA (IPR007482) [0.004] | Nucleoporin protein Ndc1-Nup (IPR019049) [0.004] | Armadillo repeat-containing domain (IPR006911) [0.004]	ubiquitin-protein ligase activity (GO:0004842) [0.810] | protein binding (GO:0005515) [0.766] | structural constituent of ribosome (GO:0003735) [0.004]	protein ubiquitination (GO:0016567) [0.810] | translation (GO:0006412) [0.004]	ubiquitin ligase complex (GO:0000151) [0.810] | ribosome (GO:0005840) [0.004]
156	16	14	14	16	14	12	12	13	16	7	8	9	14	14	15	13	9	10	11	6	9	9	6	1	1	1	1	3	3	4	4	4	4	Thioredoxin [0.352] | Thioredoxin h [0.066] | thioredoxin F2 [0.048] | Thioredoxin f [0.048] | Thioredoxin, putative [0.040] | Thioredoxin-like protein (Fragment) [0.037] | Thioredoxin family protein [0.033] | Thioredoxin superfamily protein [0.026] | Thioredoxin-like protein [0.022] | Thioredoxin H1 [0.022] | Thioredoxin H4-1 [0.018] | Thioredoxin H [0.018] | Thioredoxin H2-2 [0.018] | Thioredox…	Thioredoxin superfamily protein | thioredoxin F2 | thioredoxin O2 | thioredoxin H-type 8 | thioredoxin O1 | C-terminal cysteine residue is changed to a serine 1 | thioredoxin F-type 1 | thioredoxin H-type 5 | thioredoxin H-type 1 | C-terminal cysteine residue is changed to a serine 2 | thioredoxin H-type 9 | thioredoxin 3 | thioredoxin H-type 7 | thioredoxin 2	Thioredoxin (PF00085) [0.978] | DUF810 (PF05664) [0.007] | PPR (PF01535) [0.004] | DUF2763 (PF10961) [0.004] | Sugar_tr (PF00083) [0.004] | Pkinase (PF00069) [0.004] | Glyco_hydro_71 (PF03659) [0.004] | PITH (PF06201) [0.004] | NB-ARC (PF00931) [0.004]	Thioredoxin domain (IPR013766) [0.978] | Protein of unknown function DUF810 (IPR008528) [0.007] | Glycoside hydrolase, family 71 (IPR005197) [0.004] | PITH domain (IPR010400) [0.004] | General substrate transporter (IPR005828) [0.004] | Selenoprotein SelK/SelG (IPR024491) [0.004] | Pentatricopeptide repeat (IPR002885) [0.004] | Protein kinase domain (IPR000719) [0.004] | NB-ARC (IPR002182) [0.004]	ATP binding (GO:0005524) [0.004] | transmembrane transporter activity (GO:0022857) [0.004] | protein kinase activity (GO:0004672) [0.004] | ADP binding (GO:0043531) [0.004]	cell redox homeostasis (GO:0045454) [0.978] | protein phosphorylation (GO:0006468) [0.004] | transmembrane transport (GO:0055085) [0.004]	integral component of membrane (GO:0016021) [0.004]
157	13	16	13	14	11	9	13	15	21	6	6	5	57	18	4	3	3	9	11	17	3	5	0	10	175	137	119	110	100	97	91	92	84	Aquaporin [0.426] | Aquaporin-like protein [0.180] | Aquaporin 1 [0.048] | Aquaporin 7 [0.044] | Aquaporin PIP2-7 [0.033] | Plasma membrane intrinsic protein [0.029] | Aquaporin PIP2 [0.026] | plasma membrane intrinsic protein 2;8 [0.018] | Aquaporin 2 [0.015] | Aquaporin PIP2 3b [0.015] | Aquaporin (Fragment) [0.015] | Aquaporin protein 7 [0.015] | Aquaporin protein 11 [0.015] | Aquaporin PIP2 3…	plasma membrane intrinsic protein 1B | plasma membrane intrinsic protein 1C | plasma membrane intrinsic protein 2A | plasma membrane intrinsic protein 1;4 | plasma membrane intrinsic protein 1A | plasma membrane intrinsic protein 2E | plasma membrane intrinsic protein 2;8 | plasma membrane intrinsic protein 3 | plasma membrane intrinsic protein 2;4 | Aquaporin-like superfamily protein | plasma me…	MIP (PF00230) [1.000] | PRONE (PF03759) [0.004]	Major intrinsic protein (IPR000425) [1.000] | PRONE domain (IPR005512) [0.004]	transporter activity (GO:0005215) [1.000] | Rho guanyl-nucleotide exchange factor activity (GO:0005089) [0.004]	transport (GO:0006810) [1.000]	membrane (GO:0016020) [1.000]
158	20	15	16	17	15	21	17	13	22	21	11	6	16	8	15	7	4	8	3	2	7	1	5	2	54	93	88	106	154	141	132	129	122	Myosin XI, putative [0.283] | Myosin-related family protein [0.147] | Myosin XI [0.140] | Myosin [0.044] | Myosin XI-F [0.040] | Myosin-2 (Fragment) [0.037] | myosin 2 [0.033] | Myosin XI-2 [0.033] | Myosin XI B [0.026] | Myosin-1 [0.018] | Myosin 1 [0.018] | myosin 1 [0.018] | myosin XI A [0.015] | Myosin-11 [0.015] | Myosin-12 [0.011] | Myosin XI-K [0.011] | Myosin XI K [0.011] | Myosin family …	P-loop containing nucleoside triphosphate hydrolases superfamily protein | Myosin family protein with Dil domain | myosin 2 | myosin, putative | myosin 1 | myosin XI B | myosin XI A | myosin-like protein XIG | myosin-like protein XIF | myosin XI D	Myosin_head (PF00063) [0.801] | IQ (PF00612) [0.695] | DIL (PF01843) [0.500] | Myosin_N (PF02736) [0.393] | zf-CCCH (PF00642) [0.007] | KH_1 (PF00013) [0.007] | E1-E2_ATPase (PF00122) [0.004] | Skp1 (PF01466) [0.004] | NAM (PF02365) [0.004] | Myosin_TH1 (PF06017) [0.004] | SH3_1 (PF00018) [0.004]	Myosin head, motor domain (IPR001609) [0.801] | IQ motif, EF-hand binding site (IPR000048) [0.695] | Dil domain (IPR018444) [0.500] | Myosin, N-terminal, SH3-like (IPR004009) [0.393] | K Homology domain, type 1 (IPR004088) [0.007] | Zinc finger, CCCH-type (IPR000571) [0.007] | Src homology-3 domain (IPR001452) [0.004] | SKP1 component, dimerisation (IPR016072) [0.004] | NAC domain (IPR003441) [0.…	ATP binding (GO:0005524) [0.801] | motor activity (GO:0003774) [0.801] | protein binding (GO:0005515) [0.699] | metal ion binding (GO:0046872) [0.011] | RNA binding (GO:0003723) [0.007] | DNA binding (GO:0003677) [0.004] | nucleotide binding (GO:0000166) [0.004]	ubiquitin-dependent protein catabolic process (GO:0006511) [0.004] | regulation of transcription, DNA-templated (GO:0006355) [0.004]	myosin complex (GO:0016459) [0.801]
159	0	26	18	12	15	19	10	14	6	0	2	6	30	23	10	6	10	13	27	20	5	0	0	25	215	544	533	536	521	504	843	834	828	Major pollen allergen Bet v 1-M/N [0.206] | Major pollen allergen Bet v 1-D/H [0.125] | Major pollen allergen Bet v 1-G [0.081] | S-norcoclaurine synthase [0.074] | PR10 protein [0.051] | MLP-like protein 423 [0.048] | Major pollen allergen Bet v 1-L [0.044] | Major pollen allergen Bet v 1-B [0.037] | Major pollen allergen Bet v 1k family protein [0.037] | Major pollen allergen Bet v 1-A [0.029] …	Unkown protein(s) / No TAIR description(s)	Bet_v_1 (PF00407) [0.989] | Polyketide_cyc2 (PF10604) [0.011] | Glutaredoxin (PF00462) [0.004]	Bet v I domain (IPR000916) [0.989] | Polyketide cyclase/dehydrase (IPR019587) [0.011] | Glutaredoxin (IPR002109) [0.004]	electron carrier activity (GO:0009055) [0.004] | protein disulfide oxidoreductase activity (GO:0015035) [0.004]	response to biotic stimulus (GO:0009607) [0.989] | defense response (GO:0006952) [0.989] | cell redox homeostasis (GO:0045454) [0.004]	NULL / Representative annotation below 0.1%
160	18	24	18	35	38	7	19	10	5	10	11	19	13	28	9	6	1	0	0	0	0	0	0	87	405	683	870	923	947	957	954	947	949	Non-specific lipid-transfer protein [0.878] | Non-specific lipid-transfer protein 13 [0.022] | Non-specific lipid-transfer protein (Fragment) [0.018] | Lipid transfer protein [0.015] | Bifunctional inhibitor/lipid-transfer protein/seed storage 2S albumin superfamily protein [0.011] | Lipid transfer-like protein (Fragment) [0.007] | Non-specific lipid-transfer protein 1 [0.007] | Non-specific lipi…	Bifunctional inhibitor/lipid-transfer protein/seed storage 2S albumin superfamily protein | lipid transfer protein 1 | lipid transfer protein | lipid transfer protein 12 | lipid transfer protein 5 | lipid transfer protein 2 | lipid transfer protein 3 | lipid transfer protein 6 | lipid transfer protein 4	Tryp_alpha_amyl (PF00234) [0.598] | LTP_2 (PF14368) [0.170]	Bifunctional inhibitor/plant lipid transfer protein/seed storage helical domain (IPR016140) [0.768]	NULL / Representative annotation below 0.1%	NULL / Representative annotation below 0.1%	NULL / Representative annotation below 0.1%
161	15	40	26	22	14	11	19	16	24	12	11	9	10	9	10	6	3	5	7	1	1	0	0	1	1	6	5	8	5	692	501	483	473	Kinase family protein [0.450] | Kinase, putative [0.247] | Protein kinase superfamily protein [0.052] | Kinase [0.048] | Kinase superfamily protein [0.044] | Receptor-like protein kinase [0.033] | Protein kinase [0.030] | Receptor-like kinase [0.022] | protein kinase family protein [0.018] | Receptor-like kinase, putative [0.015] | Protein kinase family protein [0.011] | Receptor-like protein kin…	Malectin/receptor-like protein kinase family protein | Protein kinase superfamily protein | hercules receptor kinase 2 | hercules receptor kinase 1 | protein kinase family protein	Pkinase_Tyr (PF07714) [0.878] | Malectin_like (PF12819) [0.871] | Pkinase (PF00069) [0.107] | Malectin (PF11721) [0.007] | HSF_DNA-bind (PF00447) [0.004] | p450 (PF00067) [0.004]	Serine-threonine/tyrosine-protein kinase catalytic domain (IPR001245) [0.878] | Malectin-like carbohydrate-binding domain (IPR024788) [0.871] | Protein kinase domain (IPR000719) [0.107] | Malectin (IPR021720) [0.007] | Cytochrome P450 (IPR001128) [0.004] | Heat shock factor (HSF)-type, DNA-binding (IPR000232) [0.004]	protein kinase activity (GO:0004672) [0.963] | ATP binding (GO:0005524) [0.107] | iron ion binding (GO:0005506) [0.004] | sequence-specific DNA binding (GO:0043565) [0.004] | heme binding (GO:0020037) [0.004] | sequence-specific DNA binding transcription factor activity (GO:0003700) [0.004] | oxidoreductase activity, acting on paired donors, with incorporation or reduction of molecular oxygen (GO…	protein phosphorylation (GO:0006468) [0.963] | regulation of transcription, DNA-templated (GO:0006355) [0.004] | oxidation-reduction process (GO:0055114) [0.004]	nucleus (GO:0005634) [0.004]
162	6	15	21	4	13	5	10	26	17	6	8	5	15	11	9	8	24	12	9	19	23	4	0	32	26	24	20	18	17	18	17	16	16	HXXXD-type acyl-transferase family protein [0.733] | Hydroxycinnamoyl-CoA:shikimate/quinate hydroxycinnamoyl transferase [0.081] | Hydroxycinnamoyl-CoA shikimate/quinate hydroxycinnamoyl transferase [0.048] | Hydroxycinnamoyl CoA shikimate/quinate hydroxycinnamoyl transferase [0.019] | Hydroxycinnamoyl-CoA shikimate/quinate hydroxycinnamoyl-transferase [0.019] | HXXXD-type acyl-transferase-like p…	HXXXD-type acyl-transferase family protein | spermidine hydroxycinnamoyl transferase | hydroxycinnamoyl-CoA shikimate/quinate hydroxycinnamoyl transferase	Transferase (PF02458) [1.000]	Transferase (IPR003480) [1.000]	transferase activity, transferring acyl groups other than amino-acyl groups (GO:0016747) [1.000]	NULL / Representative annotation below 0.1%	NULL / Representative annotation below 0.1%
163	1	1	8	2	0	1	3	0	1	0	13	1	1	0	3	5	1	1	0	0	221	6	0	2	4	5	6	5	8	10	11	12	12	Transposon Ty3-G Gag-Pol polyprotein [0.108] | Retrovirus-related Pol polyprotein from transposon 17.6 [0.071] | Transposon Ty3-I Gag-Pol polyprotein (Fragment) [0.067] | Transposon Ty3-I Gag-Pol polyprotein [0.059] | Pol polyprotein [0.033] | Retrovirus-related Pol polyprotein from transposon 412 family [0.030] | RNA-directed DNA polymerase (Reverse transcriptase), Ribonuclease H [0.019] | Retro…	GAG/POL/ENV polyprotein	rve (PF00665) [0.219] | RVT_3 (PF13456) [0.015] | Retrotrans_gag (PF03732) [0.015] | RVT_1 (PF00078) [0.004] | HSP70 (PF00012) [0.004] | zf-CCHC (PF00098) [0.004]	Integrase, catalytic core (IPR001584) [0.219] | Retrotransposon gag domain (IPR005162) [0.015] | Heat shock protein 70 family (IPR013126) [0.004] | Reverse transcriptase domain (IPR000477) [0.004] | Zinc finger, CCHC-type (IPR001878) [0.004]	RNA binding (GO:0003723) [0.004] | nucleic acid binding (GO:0003676) [0.004] | RNA-directed DNA polymerase activity (GO:0003964) [0.004] | zinc ion binding (GO:0008270) [0.004]	DNA integration (GO:0015074) [0.219] | RNA-dependent DNA replication (GO:0006278) [0.004]	NULL / Representative annotation below 0.1%
164	10	12	12	9	7	6	13	16	31	8	8	4	40	42	12	14	5	10	6	1	1	0	0	51	121	81	82	80	171	163	174	170	159	Protein TIFY 3B [0.131] | Jasmonate ZIM-domain protein 2 [0.056] | Jasmonate ZIM domain-containing protein (Fragment) [0.049] | Protein TIFY 3A [0.045] | Jasmonate-zim-domain protein 1 [0.041] | TSA: Wollemia nobilis Ref_Wollemi_Transcript_19644_942 transcribed RNA sequence [0.037] | Jasmonate-zim-domain protein 3 [0.037] | Jasmonate-zim-domain protein 10, putative [0.037] | Jasmonate zim-domain …	TIFY domain/Divergent CCT motif family protein | jasmonate-zim-domain protein 12 | jasmonate-zim-domain protein 4 | jasmonate-zim-domain protein 3 | jasmonate-zim-domain protein 5 | jasmonate-zim-domain protein 6 | jasmonate-zim-domain protein 11 | jasmonate-zim-domain protein 10 | jasmonate-zim-domain protein 1	tify (PF06200) [0.936] | CCT_2 (PF09425) [0.794]	Tify (IPR010399) [0.936] | CO/COL/TOC1, conserved site (IPR018467) [0.794]	NULL / Representative annotation below 0.1%	NULL / Representative annotation below 0.1%	NULL / Representative annotation below 0.1%
165	27	21	15	30	16	6	33	38	14	12	18	8	8	10	3	4	0	0	0	0	0	0	0	12	82	85	85	122	107	SINGLETON	SINGLETON	SINGLETON	SINGLETON	Bifunctional inhibitor/lipid-transfer protein/seed storage 2S albumin superfamily protein [0.928] | Bifunctional inhibitor/lipid-transfer protein/seed storage 2S albumin-like protein [0.015] | Lipid transfer protein family protein [0.008] | pEARLI1-like lipid transfer protein 1 [0.008] | Cortical cell delineating protein, putative, expressed [0.004] | Cortical cell-delineating protein [0.004] | L…	Bifunctional inhibitor/lipid-transfer protein/seed storage 2S albumin superfamily protein | protease inhibitor/seed storage/lipid transfer protein (LTP) family protein | cell wall-plasma membrane linker protein | Auxin-Induced in Root cultures 1 | extensin-like protein | azelaic acid induced 1	Hydrophob_seed (PF14547) [0.992]	Hydrophobic seed protein (IPR027923) [0.992]	NULL / Representative annotation below 0.1%	NULL / Representative annotation below 0.1%	NULL / Representative annotation below 0.1%
166	9	18	21	12	14	14	12	13	18	13	11	5	5	6	14	11	10	14	20	5	8	3	4	1	1	1	1	1	2	1	1248	1259	894	Mitogen-activated protein kinase kinase kinase 1 [0.206] | Mitogen-activated protein kinase kinase kinase [0.141] | Mitogen-activated protein kinase kinase kinase 2 [0.137] | Protein kinase superfamily protein [0.122] | Kinase superfamily protein [0.069] | Mitogen-activated protein kinase kinase kinase 3 [0.069] | Mitogen-activated protein kinase 1, putative, expressed [0.065] | Protein kinase [0…	mitogen-activated protein kinase kinase kinase 5 | NPK1-related protein kinase 3 | NPK1-related protein kinase 1 | NPK1-related protein kinase 2 | mitogen-activated protein kinase kinase kinase 3 | Protein kinase superfamily protein | mitogen-activated protein kinase kinase kinase 9 | MAPK/ERK kinase kinase 3 | MAPK/ERK kinase kinase 1	Pkinase (PF00069) [0.962] | Ank_2 (PF12796) [0.011] | FA_desaturase_2 (PF03405) [0.004] | Ras_bdg_2 (PF14847) [0.004] | Kinesin (PF00225) [0.004] | NRDE (PF05742) [0.004]	Protein kinase domain (IPR000719) [0.962] | Ankyrin repeat-containing domain (IPR020683) [0.011] | Fatty acid desaturase, type 2 (IPR005067) [0.004] | Protein of unknown function DUF833 (IPR008551) [0.004] | Kinesin, motor domain (IPR001752) [0.004]	ATP binding (GO:0005524) [0.962] | protein kinase activity (GO:0004672) [0.962] | acyl-[acyl-carrier-protein] desaturase activity (GO:0045300) [0.004] | microtubule binding (GO:0008017) [0.004] | microtubule motor activity (GO:0003777) [0.004]	protein phosphorylation (GO:0006468) [0.962] | fatty acid metabolic process (GO:0006631) [0.004] | microtubule-based movement (GO:0007018) [0.004] | oxidation-reduction process (GO:0055114) [0.004]	NULL / Representative annotation below 0.1%
167	12	15	30	14	12	11	11	10	23	13	8	8	8	8	11	9	8	10	14	7	7	6	4	1	41	77	724	764	987	1002	1006	1000	1009	Phospholipid-transporting ATPase [0.942] | Phospholipid-transporting ATPase (Fragment) [0.046] | Phospholipid-transporting ATPase 2 [0.008] | Phospholipid-transporting ATPase 1 [0.004]	ATPase E1-E2 type family protein / haloacid dehalogenase-like hydrolase family protein | autoinhibited Ca2+/ATPase II | aminophospholipid ATPase 1 | aminophospholipid ATPase 3 | aminophospholipid ATPase 2	E1-E2_ATPase (PF00122) [0.865] | HAD (PF12710) [0.742] | Hydrolase (PF00702) [0.096] | Hydrolase_like2 (PF13246) [0.085] | Hydrolase_3 (PF08282) [0.004]	P-type ATPase, A domain (IPR008250) [0.865] | HAD-like domain (IPR023214) [0.096]	metal ion binding (GO:0046872) [0.865] | nucleotide binding (GO:0000166) [0.865]	NULL / Representative annotation below 0.1%	NULL / Representative annotation below 0.1%
168	13	21	21	14	13	10	12	9	16	8	9	8	27	20	7	5	6	20	9	3	2	1	6	93	345	372	509	501	399	380	298	286	279	DUF506 family protein [0.023] | TSA: Wollemia nobilis Ref_Wollemi_Transcript_29090_1358 transcribed RNA sequence [0.004]	Protein of unknown function (DUF506)	DUF506 (PF04720) [0.988] | LRR_6 (PF13516) [0.004] | Tim17 (PF02466) [0.004]	Protein of unknown function DUF506, plant (IPR006502) [0.988] | Mitochondrial inner membrane translocase subunit Tim17/Tim22/Tim23/peroxisomal protein PMP24 (IPR003397) [0.004]	NULL / Representative annotation below 0.1%	NULL / Representative annotation below 0.1%	NULL / Representative annotation below 0.1%
169	12	24	16	11	12	7	17	18	17	14	12	8	2	62	1	1	1	6	10	5	3	0	0	50	203	255	307	333	317	303	288	278	273	Multidrug resistance protein ABC transporter family protein, putative [0.012] | TSA: Wollemia nobilis Ref_Wollemi_Transcript_13498_1080 transcribed RNA sequence [0.012] | DUF4228 domain protein [0.008] | Multidrug resistance protein ABC transporter family protein [0.008] | TSA: Wollemia nobilis Ref_Wollemi_Transcript_13344_1216 transcribed RNA sequence [0.004] | Lysine-specific histone demethylas…	Unkown protein(s) / No TAIR description(s)	DUF4228 (PF14009) [0.973] | Nuf2 (PF03800) [0.004] | Amino_oxidase (PF01593) [0.004]	Protein of unknown function DUF4228, plant (IPR025322) [0.973] | Amine oxidase (IPR002937) [0.004] | Kinetochore protein Nuf2 (IPR005549) [0.004]	oxidoreductase activity (GO:0016491) [0.004]	mitosis (GO:0007067) [0.004] | oxidation-reduction process (GO:0055114) [0.004]	chromosome, centromeric region (GO:0000775) [0.004]
170	14	20	21	14	15	10	12	12	24	14	7	7	4	10	18	14	9	12	10	6	4	1	0	65	95	80	74	59	55	54	60	66	65	Protein IQ-DOMAIN 1 [0.543] | IQ-domain 6 [0.105] | Protein IQ-DOMAIN 14 [0.101] | IQ domain-containing protein [0.043] | IQ-domain 1 [0.023] | IQ-domain 17, putative [0.019] | IQ-domain 10 [0.019] | Iq-domain 1 [0.016] | Protein IQ-DOMAIN 1-like protein [0.012] | Protein IQ-DOMAIN 31 (Fragment) [0.012] | Protein IQ-DOMAIN 31 [0.012] | IQ-domain 17 [0.008] | IQ-domain 7, putative [0.008] | Protei…	IQ-domain 4 | IQ-domain 20 | IQ-domain 17 | IQ-domain 3 | IQ-domain 18 | IQ-domain 2 | IQ-domain 10 | IQ-domain 8 | IQ-domain 6 | IQ-domain 7 | IQ-domain 1 | IQ-domain 16 | IQ-domain 5 | IQ-domain 9	IQ (PF00612) [0.853] | DUF4005 (PF13178) [0.430]	IQ motif, EF-hand binding site (IPR000048) [0.853] | Domain of unknown function DUF4005 (IPR025064) [0.430]	protein binding (GO:0005515) [0.853]	NULL / Representative annotation below 0.1%	NULL / Representative annotation below 0.1%
171	16	21	36	17	23	20	14	12	24	15	9	10	8	6	5	4	3	4	2	3	4	1	0	28	137	406	534	538	525	507	486	467	457	Beta-galactosidase [0.922] | Beta-galactosidase (Fragment) [0.023] | Beta-galactosidase 11 [0.008] | beta-galactosidase 4 [0.004] | beta-galactosidase 12 [0.004] | beta-galactosidase 7 [0.004] | beta-galactosidase 16 [0.004] | Beta-galactosidase 2 [0.004] | beta-galactosidase 15 [0.004] | beta-galactosidase 5 [0.004] | beta-galactosidase 8 [0.004] | beta-galactosidase 10 [0.004] | beta galactosid…	beta-galactosidase 4 | beta-galactosidase 5 | beta-galactosidase 3 | beta-galactosidase 8 | beta-galactosidase 12 | beta-galactosidase 10 | beta-galactosidase 11 | beta-galactosidase 7 | Glycosyl hydrolase family 35 protein | beta galactosidase 9 | beta galactosidase 1 | beta-galactosidase 16 | glycosyl hydrolase family 35 protein | beta-galactosidase 14 | beta-galactosidase 15 | beta-galactosida…	Glyco_hydro_35 (PF01301) [0.992] | Gal_Lectin (PF02140) [0.673] | BetaGal_dom4_5 (PF13364) [0.097] | Glyco_hydro_2_N (PF02837) [0.089] | KIP1 (PF07765) [0.004] | PRP1_N (PF06424) [0.004]	Glycoside hydrolase, family 35 (IPR001944) [0.992] | D-galactoside/L-rhamnose binding SUEL lectin domain (IPR000922) [0.673] | Beta-galactosidase jelly roll domain (IPR025300) [0.097] | Glycosyl hydrolases family 2, sugar binding domain (IPR006104) [0.089] | KIP1-like (IPR011684) [0.004] | PRP1 splicing factor, N-terminal (IPR010491) [0.004]	hydrolase activity, hydrolyzing O-glycosyl compounds (GO:0004553) [0.992] | carbohydrate binding (GO:0030246) [0.673]	carbohydrate metabolic process (GO:0005975) [0.992] | mRNA splicing, via spliceosome (GO:0000398) [0.004]	nucleus (GO:0005634) [0.004]
172	11	19	15	9	11	12	11	13	26	16	11	7	7	10	13	9	11	13	18	2	5	5	2	55	264	237	202	934	958	969	969	963	971	PLATZ transcription factor family protein [0.824] | PLATZ transcription factor [0.098] | PLATZ transcription factor (Fragment) [0.039] | PLATZ transcription factor family protein, putative [0.035] | Acyl-CoA N-acyltransferase with RING/FYVE/PHD-type zinc finger protein [0.004]	PLATZ transcription factor family protein	PLATZ (PF04640) [1.000] | zf-B_box (PF00643) [0.043] | GATA-N (PF05349) [0.004] | Acetyltransf_1 (PF00583) [0.004] | PHD (PF00628) [0.004]	Protein of unknown function DUF597 (IPR006734) [1.000] | Zinc finger, B-box (IPR000315) [0.043] | GATA-type transcription activator, N-terminal (IPR008013) [0.004] | Zinc finger, PHD-finger (IPR019787) [0.004] | GNAT domain (IPR000182) [0.004]	zinc ion binding (GO:0008270) [0.043] | protein binding (GO:0005515) [0.004] | DNA binding (GO:0003677) [0.004] | N-acetyltransferase activity (GO:0008080) [0.004]	positive regulation of transcription, DNA-templated (GO:0045893) [0.004]	intracellular (GO:0005622) [0.043] | nucleus (GO:0005634) [0.004]
173	1	0	7	0	0	0	0	0	0	0	0	0	1	0	111	119	11	0	0	0	0	0	5	1	1	1	1	1	2	14	6	930	931	Retrotransposon, unclassified-like protein [0.027] | BnaA03g45400D protein [0.023] | Reverse transcriptase [0.020] | Ribonuclease H [0.012] | RNA-directed DNA polymerase (reverse transcriptase)-related family protein [0.008] | Ribonuclease H-like superfamily protein [0.008] | Retrovirus-related Pol polyprotein LINE-1 [0.008] | Retrotransposon protein, putative, unclassified [0.008] | Disease resi…	RNA-directed DNA polymerase (reverse transcriptase)-related family protein	zf-RVT (PF13966) [0.125] | WRKY (PF03106) [0.004] | Pkinase (PF00069) [0.004] | Ycf9 (PF01737) [0.004] | Lectin_legB (PF00139) [0.004]	Reverse transcriptase zinc-binding domain (IPR026960) [0.125] | Protein kinase domain (IPR000719) [0.004] | Photosystem II PsbZ, reaction centre (IPR002644) [0.004] | DNA-binding WRKY (IPR003657) [0.004] | Legume lectin domain (IPR001220) [0.004]	sequence-specific DNA binding (GO:0043565) [0.004] | ATP binding (GO:0005524) [0.004] | protein kinase activity (GO:0004672) [0.004] | carbohydrate binding (GO:0030246) [0.004] | sequence-specific DNA binding transcription factor activity (GO:0003700) [0.004]	regulation of transcription, DNA-templated (GO:0006355) [0.004] | protein phosphorylation (GO:0006468) [0.004] | photosynthesis (GO:0015979) [0.004] | photosystem II stabilization (GO:0042549) [0.004]	photosystem II (GO:0009523) [0.004] | photosystem II reaction center (GO:0009539) [0.004]
174	10	24	25	16	16	16	14	14	37	11	9	8	10	11	7	10	3	2	5	1	1	1	4	1	1	1	46	57	54	628	609	595	579	Cyclin d, putative [0.169] | Cyclin-D3-1 [0.157] | Cyclin D2 [0.075] | Cyclin-D2-2 [0.039] | Cyclin-D4-1 [0.039] | Cyclin-D1-1 [0.031] | Cyclin D [0.031] | Cyclin-D2-1 [0.031] | Cyclin d2 family protein [0.031] | Cyclin-D6-1 [0.027] | Cyclin D1 [0.027] | Cyclin family protein [0.024] | Cyclin D3-2 family protein [0.024] | Cyclin-D5-1 [0.020] | Cyclin-D3-2 [0.020] | Cyclin D3.2 protein [0.020] | C…	CYCLIN D3;1 | cyclin d4;2 | CYCLIN D4;1 | CYCLIN D3;2 | CYCLIN D1;1 | CYCLIN D7;1 | CYCLIN D3;3 | Cyclin D6;1 | Cyclin D2;1 | cyclin d5;1	Cyclin_N (PF00134) [0.933] | Cyclin_C (PF02984) [0.757] | DUF761 (PF05553) [0.004]	Cyclin, N-terminal (IPR006671) [0.933] | Cyclin, C-terminal domain (IPR004367) [0.757] | Protein of unknown function DUF761, plant (IPR008480) [0.004]	NULL / Representative annotation below 0.1%	NULL / Representative annotation below 0.1%	nucleus (GO:0005634) [0.757]
175	9	21	10	10	9	9	8	8	24	11	11	8	14	12	11	7	32	11	13	5	6	2	2	5	12	23	21	15	175	165	154	147	141	Tubulin beta chain [0.929] | Tubulin beta-1 chain (Fragment) [0.035] | Tubulin beta chain (Fragment) [0.031]	tubulin beta 8 | tubulin beta-1 chain | tubulin beta chain 4 | beta-6 tubulin | tubulin beta-7 chain | tubulin beta-9 chain | tubulin beta chain 2 | tubulin beta-5 chain | tubulin beta chain 3	Tubulin (PF00091) [0.894] | Tubulin_C (PF03953) [0.831] | Misat_Tub_SegII (PF10644) [0.004] | tRNA_Me_trans (PF03054) [0.004]	Tubulin/FtsZ, GTPase domain (IPR003008) [0.894] | Tubulin/FtsZ, 2-layer sandwich domain (IPR018316) [0.831] | Misato Segment II tubulin-like domain (IPR019605) [0.004] | tRNA-specific 2-thiouridylase (IPR004506) [0.004]	GTPase activity (GO:0003924) [0.831] | GTP binding (GO:0005525) [0.831] | transferase activity (GO:0016740) [0.004]	protein polymerization (GO:0051258) [0.831] | GTP catabolic process (GO:0006184) [0.831] | tRNA processing (GO:0008033) [0.004]	protein complex (GO:0043234) [0.831] | cytoplasm (GO:0005737) [0.004]
176	20	13	21	29	12	8	13	13	17	8	10	6	17	10	11	7	23	2	3	2	5	4	0	12	55	79	1127	1220	1299	1350	1371	1386	1402	Auxin-responsive GH3 family protein [0.874] | Auxin-responsive GH3-8 protein [0.055] | Auxin-responsive GH3-like [0.024] | Auxin responsive GH3-like protein (Fragment) [0.012] | Auxin-responsive GH3 product [0.012] | Indole-3-acetic acid-amido synthetase GH3.6 [0.008] | GH3.1 [0.004] | Auxin-responsive GH3-like protein [0.004] | Indole-3-acetic acid-amido synthetase GH3.6-like protein [0.004] | I…	Auxin-responsive GH3 family protein | putative indole-3-acetic acid-amido synthetase GH3.9 | auxin-responsive GH3 family protein	GH3 (PF03321) [0.992] | DUF1985 (PF09331) [0.004]	GH3 auxin-responsive promoter (IPR004993) [0.992] | Domain of unknown function DUF1985 (IPR015410) [0.004]	NULL / Representative annotation below 0.1%	NULL / Representative annotation below 0.1%	NULL / Representative annotation below 0.1%
177	17	19	20	17	19	13	19	16	29	9	10	9	9	9	12	6	4	5	7	2	3	0	0	1	1	1	2	892	346	522	502	376	373	D6 protein kinase like 2 [0.339] | Protein kinase superfamily protein [0.157] | Kinase superfamily protein [0.138] | Protein kinase [0.138] | Kinase family protein [0.098] | Protein kinase, putative, expressed [0.039] | D6 protein kinase like 1 [0.035] | Kinase 1 family protein [0.031] | D6 protein kinase [0.008] | Protein kinase family protein, putative, expressed [0.004] | Protein kinase family…	Protein kinase superfamily protein | AGC kinase 1.5 | root hair specific 3 | D6 protein kinase like 2 | D6 protein kinase | WAG 1 | D6 protein kinase like 1 | AGC (cAMP-dependent, cGMP-dependent and protein kinase C) kinase family protein | KCBP-interacting protein kinase | AGC kinase 1.7	Pkinase (PF00069) [1.000] | Pkinase_Tyr (PF07714) [0.008] | Keratin_B2_2 (PF13885) [0.008]	Protein kinase domain (IPR000719) [1.000] | Serine-threonine/tyrosine-protein kinase catalytic domain (IPR001245) [0.008]	ATP binding (GO:0005524) [1.000] | protein kinase activity (GO:0004672) [1.000]	protein phosphorylation (GO:0006468) [1.000]	NULL / Representative annotation below 0.1%
178	9	10	5	17	10	9	10	13	13	7	7	7	29	23	10	7	5	9	11	5	8	3	27	74	370	411	402	323	308	293	244	232	225	Histone H2A [0.898] | Histone H2A (Fragment) [0.094] | histone H2A 6 [0.004] | Histone H2AX [0.004]	Histone superfamily protein | histone H2A 7 | histone H2A 2 | histone H2A 10 | histone H2A 12 | histone H2A 13 | gamma histone variant H2AX | histone H2A 6	Histone (PF00125) [0.984] | RVT_1 (PF00078) [0.004]	Histone core (IPR007125) [0.984] | Reverse transcriptase domain (IPR000477) [0.004]	DNA binding (GO:0003677) [0.984] | RNA binding (GO:0003723) [0.004] | RNA-directed DNA polymerase activity (GO:0003964) [0.004]	RNA-dependent DNA replication (GO:0006278) [0.004]	NULL / Representative annotation below 0.1%
179	7	11	10	11	7	5	4	8	8	4	4	8	24	17	5	11	6	42	35	7	3	5	9	95	126	1014	1071	1148	1213	1246	1249	1260	1271	Glyoxal oxidase-related protein [0.661] | Glyoxal oxidase [0.112] | Glyoxal oxidase-related family protein [0.088] | glyoxal oxidase-related protein [0.028] | Glyoxal or galactose oxidase [0.028] | Glyoxal oxidase-like [0.024] | Glyoxal oxidase 5 [0.020] | Galactose oxidase [0.008] | Glyoxal or galactose oxidase (Fragment) [0.008] | Glyoxal oxidase-related protein, putative [0.004] | xyloglucan e…	glyoxal oxidase-related protein	Glyoxal_oxid_N (PF07250) [0.968] | DUF1929 (PF09118) [0.928] | Glyco_hydro_16 (PF00722) [0.004] | KH_1 (PF00013) [0.004] | ADH_N (PF08240) [0.004] | AKAP7_NLS (PF10469) [0.004]	Glyoxal oxidase, N-terminal (IPR009880) [0.968] | Domain of unknown function DUF1929 (IPR015202) [0.928] | Glycoside hydrolase, family 16 (IPR000757) [0.004] | Protein kinase A anchor protein, nuclear localisation signal domain (IPR019510) [0.004] | K Homology domain, type 1 (IPR004088) [0.004] | Alcohol dehydrogenase GroES-like (IPR013154) [0.004]	RNA binding (GO:0003723) [0.004] | hydrolase activity, hydrolyzing O-glycosyl compounds (GO:0004553) [0.004] | oxidoreductase activity (GO:0016491) [0.004]	carbohydrate metabolic process (GO:0005975) [0.004] | oxidation-reduction process (GO:0055114) [0.004]	NULL / Representative annotation below 0.1%
180	13	22	30	14	11	14	14	13	37	12	13	6	8	7	7	9	2	4	3	1	2	4	1	1	10	8	11	286	265	254	338	321	401	BEL1-like homeodomain protein 1 [0.155] | BEL1-like homeodomain protein 2 [0.112] | BEL1-like homeodomain protein 6 [0.104] | BEL1-like homeodomain protein 9 [0.096] | Homeobox protein BEL1 like [0.052] | BEL1-like homeodomain protein 11 [0.052] | BEL1 homeodomain 1, putative [0.048] | BEL1-like homeodomain protein 7 [0.044] | BEL1-like homeodomain 8, putative [0.040] | BEL1-like homeodomain prot…	POX (plant homeobox) family protein | BEL1-like homeodomain 10 | BEL1-like homeodomain 4 | BEL1-like homeodomain 2 | BEL1-like homeodomain 3 | BEL1-like homeodomain 7 | homeobox gene 1 | BEL1-like homeodomain 5 | BEL1-like homeodomain 6 | BEL1-like homeodomain 8 | BEL1-like homeodomain 11 | BEL1-like homeodomain 1	POX (PF07526) [0.892] | Homeobox_KN (PF05920) [0.849] | HTH_Tnp_Tc5 (PF03221) [0.004] | zf-C2H2_4 (PF13894) [0.004] | zf-RVT (PF13966) [0.004]	POX domain (IPR006563) [0.892] | Homeobox KN domain (IPR008422) [0.849] | HTH CenpB-type DNA-binding domain (IPR006600) [0.004] | Reverse transcriptase zinc-binding domain (IPR026960) [0.004]	DNA binding (GO:0003677) [0.849]	regulation of transcription, DNA-templated (GO:0006355) [0.849]	NULL / Representative annotation below 0.1%
181	8	21	28	8	14	17	20	21	17	15	8	11	14	14	6	8	4	2	4	5	5	0	0	7	150	36	891	953	985	999	1003	998	1007	Amino acid permease 3 [0.228] | Amino acid permease [0.144] | Amino acid permease 2 [0.116] | Amino acid permease 6 [0.104] | Amino acid permease 3-like protein [0.104] | Amino acid permease 6 (Fragment) [0.052] | Amino acid permease 8 [0.048] | Amino acid transporter, putative [0.032] | Amino acid permease 1 [0.032] | Amino acid permease I, putative, expressed [0.024] | Amino acid permease 6-lik…	amino acid permease 3 | amino acid permease 8 | amino acid permease 6 | amino acid permease 4 | amino acid permease 7 | amino acid permease 2 | amino acid permease 1 | amino acid permease 5	Aa_trans (PF01490) [0.996] | PMEI (PF04043) [0.004] | Pectinesterase (PF01095) [0.004]	Amino acid transporter, transmembrane (IPR013057) [0.996] | Pectinesterase, catalytic (IPR000070) [0.004] | Pectinesterase inhibitor domain (IPR006501) [0.004]	enzyme inhibitor activity (GO:0004857) [0.004] | pectinesterase activity (GO:0030599) [0.004]	cell wall modification (GO:0042545) [0.004]	cell wall (GO:0005618) [0.004]
182	17	24	21	16	14	13	14	13	19	9	10	8	18	8	6	12	4	6	8	1	5	1	2	5	127	232	548	554	540	523	503	484	474	C2 calcium/lipid-binding plant phosphoribosyltransferase family protein [0.618] | C2 calcium/lipid-binding plant phosphoribosyltransferase familyprotein [0.229] | Calcium-dependent lipid-binding (CaLB domain) plant phosphoribosyltransferase family protein [0.120] | C2 calcium/lipid-binding plant phosphoribosyltransferase-likeprotein [0.032]	C2 calcium/lipid-binding plant phosphoribosyltransferase family protein | Calcium-dependent lipid-binding (CaLB domain) plant phosphoribosyltransferase family protein | Ca2+dependent plant phosphoribosyltransferase family protein | C2 domain-containing protein	C2 (PF00168) [0.924] | PRT_C (PF08372) [0.871] | Nol1_Nop2_Fmu (PF01189) [0.004] | Cpn60_TCP1 (PF00118) [0.004]	C2 domain (IPR000008) [0.924] | Phosphoribosyltransferase C-terminal (IPR013583) [0.871] | Chaperonin Cpn60/TCP-1 (IPR002423) [0.004] | Bacterial Fmu (Sun)/eukaryotic nucleolar NOL1/Nop2p (IPR001678) [0.004]	protein binding (GO:0005515) [0.924] | ATP binding (GO:0005524) [0.004]	cellular protein metabolic process (GO:0044267) [0.004]	NULL / Representative annotation below 0.1%
183	8	12	5	12	10	7	11	11	13	7	10	9	25	24	8	5	3	14	8	8	4	3	31	34	59	55	56	50	69	79	74	SINGLETON	SINGLETON	Histone H4 [0.988] | Histone H4 (Fragment) [0.008] | D-3-phosphoglycerate dehydrogenase [0.004]	Histone superfamily protein | histone H4	Histone (PF00125) [0.968] | 2-Hacid_dh (PF00389) [0.004] | Acetyltransf_3 (PF13302) [0.004]	Histone core (IPR007125) [0.968] | GNAT domain (IPR000182) [0.004] | D-isomer specific 2-hydroxyacid dehydrogenase, catalytic domain (IPR006139) [0.004]	DNA binding (GO:0003677) [0.968] | oxidoreductase activity, acting on the CH-OH group of donors, NAD or NADP as acceptor (GO:0016616) [0.004] | NAD binding (GO:0051287) [0.004] | N-acetyltransferase activity (GO:0008080) [0.004]	metabolic process (GO:0008152) [0.004] | oxidation-reduction process (GO:0055114) [0.004]	NULL / Representative annotation below 0.1%
184	14	19	27	15	16	12	16	13	18	13	10	8	4	7	10	12	7	11	7	3	5	0	0	1	1	1	1	1	2	1	1	1	1	Leucine-rich receptor-like protein kinase family protein [0.255] | Leucine-rich repeat protein kinase family protein [0.247] | Receptor-like kinase 1 [0.174] | Receptor-like kinase [0.126] | receptor-like kinase 1 [0.073] | receptor-like kinase 902 [0.036] | Receptor-like protein kinase 1-like [0.032] | Leucine-rich repeat protein kinase family protein, putative [0.016] | Receptor-like protein ki…	Leucine-rich repeat protein kinase family protein | leucine-rich repeat transmembrane protein kinase family protein | receptor-like kinase 1 | receptor-like kinase 902	Pkinase (PF00069) [0.830] | LRRNT_2 (PF08263) [0.757] | LRR_1 (PF00560) [0.518] | LRR_8 (PF13855) [0.312] | LRR_4 (PF12799) [0.231] | Pkinase_Tyr (PF07714) [0.162] | LRR_6 (PF13516) [0.012] | AP2 (PF00847) [0.004] | zf-RING_2 (PF13639) [0.004] | LRR_7 (PF13504) [0.004]	Protein kinase domain (IPR000719) [0.830] | Leucine-rich repeat-containing N-terminal, type 2 (IPR013210) [0.757] | Leucine-rich repeat (IPR001611) [0.518] | Leucine rich repeat 4 (IPR025875) [0.231] | Serine-threonine/tyrosine-protein kinase catalytic domain (IPR001245) [0.162] | Zinc finger, RING-type (IPR001841) [0.004] | AP2/ERF domain (IPR001471) [0.004]	protein kinase activity (GO:0004672) [0.992] | ATP binding (GO:0005524) [0.830] | protein binding (GO:0005515) [0.522] | sequence-specific DNA binding transcription factor activity (GO:0003700) [0.004] | zinc ion binding (GO:0008270) [0.004]	protein phosphorylation (GO:0006468) [0.992] | regulation of transcription, DNA-templated (GO:0006355) [0.004]	NULL / Representative annotation below 0.1%
185	0	18	5	7	11	2	6	8	9	10	6	0	0	1	18	16	14	15	6	65	25	5	0	1	62	844	710	1670	1794	1882	1955	2006	2047	Polyphenol oxidase [0.834] | Polyphenol oxidase-5 [0.057] | Polyphenol oxidase (Fragment) [0.016] | Polyphenol oxidase 1/4 [0.016] | Polyphenol oxidase family protein [0.012] | Polyphenol oxidase-9 [0.012] | Polyphenol oxidase 2 [0.008] | Polyphenol oxidase-like protein [0.008] | Polyphenol oxidase 1 [0.008] | Polyphenol oxidase IV [0.004] | TSA: Wollemia nobilis Ref_Wollemi_Transcript_13395_916 …	Unkown protein(s) / No TAIR description(s)	Tyrosinase (PF00264) [0.939] | PPO1_DWL (PF12142) [0.891] | PPO1_KFDV (PF12143) [0.794]	Tyrosinase (IPR002227) [0.939] | Polyphenol oxidase, central domain (IPR022739) [0.891] | Polyphenol oxidase, C-terminal (IPR022740) [0.794]	oxidoreductase activity (GO:0016491) [0.939] | catechol oxidase activity (GO:0004097) [0.927]	metabolic process (GO:0008152) [0.939] | oxidation-reduction process (GO:0055114) [0.927]	NULL / Representative annotation below 0.1%
186	13	20	19	17	22	15	10	10	11	5	2	7	43	13	7	6	2	6	6	3	6	2	1	4	148	379	370	355	340	327	308	294	285	Aluminum-activated malate transporter 9 [0.220] | Aluminum-activated malate transporter 12 [0.142] | Aluminum activated malate transporter family protein, putative [0.102] | Aluminum activated malate transporter family protein [0.077] | Aluminum-activated malate transporter 2 [0.057] | Aluminum-activated malate transporter 4 [0.057] | Aluminum-activated malate transporter 10 [0.057] | Aluminum-ac…	Aluminium activated malate transporter family protein | aluminum-activated, malate transporter 12 | aluminum-activated malate transporter 9 | aluminum-activated malate transporter 1	ALMT (PF11744) [0.996] | FUSC_2 (PF13515) [0.012] | RNase_P_p30 (PF01876) [0.004] | Usp (PF00582) [0.004] | PC-Esterase (PF13839) [0.004] | TLD (PF07534) [0.004] | PK (PF00224) [0.004] | DUF3537 (PF12056) [0.004]	Aluminum-activated malate transporter (IPR020966) [0.996] | UspA (IPR006016) [0.004] | PC-Esterase (IPR026057) [0.004] | RNase P subunit p30 (IPR002738) [0.004] | TLDc (IPR006571) [0.004] | Protein of unknown function DUF3537 (IPR021924) [0.004] | Pyruvate kinase, barrel (IPR015793) [0.004]	potassium ion binding (GO:0030955) [0.004] | magnesium ion binding (GO:0000287) [0.004] | pyruvate kinase activity (GO:0004743) [0.004] | ribonuclease activity (GO:0004540) [0.004]	malate transport (GO:0015743) [0.996] | tRNA processing (GO:0008033) [0.004] | response to stress (GO:0006950) [0.004] | glycolysis (GO:0006096) [0.004]	NULL / Representative annotation below 0.1%
187	10	24	16	19	7	12	16	15	35	15	8	8	5	9	5	6	6	17	9	2	1	0	0	10	50	107	152	1598	1714	1783	1844	1879	1904	Myb family transcription factor-like protein [0.143] | Two-component response regulator ORR21 [0.135] | myb-like transcription factor family protein [0.127] | Myb family transcription factor family protein [0.114] | MYB transcription factor-like [0.106] | MYB-like transcription factor family protein [0.082] | Two-component response regulator ORR23 [0.061] | Two-component response regulator ORR24 …	Homeodomain-like superfamily protein | myb-like HTH transcriptional regulator family protein	Myb_DNA-binding (PF00249) [0.951]	SANT/Myb domain (IPR001005) [0.951]	chromatin binding (GO:0003682) [0.951]	NULL / Representative annotation below 0.1%	NULL / Representative annotation below 0.1%
188	8	8	10	4	8	4	7	11	9	4	3	4	46	6	11	9	7	20	18	11	29	7	0	11	107	82	76	63	56	56	966	960	968	Galactosyl transferase GMA12/MNN10 family protein [0.434] | Xyloglucan 6-xylosyltransferase, putative [0.230] | Xyloglucan 6-xylosyltransferase [0.209] | Xyloglucan xylosyltransferase-like protein [0.061] | xyloglucan xylosyltransferase 5 [0.020] | Galactomannan galactosyltransferase 1 [0.020] | Xyloglucan 6-xylosyltransferase (Fragment) [0.012] | Protein kinase superfamily protein [0.004] | TSA:…	Galactosyl transferase GMA12/MNN10 family protein | UDP-xylosyltransferase 2 | xylosyltransferase 1 | xyloglucan xylosyltransferase 5	Glyco_transf_34 (PF05637) [0.988] | K_trans (PF02705) [0.004] | Pkinase_Tyr (PF07714) [0.004]	Galactosyl transferase (IPR008630) [0.988] | K+ potassium transporter (IPR003855) [0.004] | Serine-threonine/tyrosine-protein kinase catalytic domain (IPR001245) [0.004]	transferase activity, transferring hexosyl groups (GO:0016758) [0.988] | protein kinase activity (GO:0004672) [0.004] | potassium ion transmembrane transporter activity (GO:0015079) [0.004]	potassium ion transmembrane transport (GO:0071805) [0.004] | protein phosphorylation (GO:0006468) [0.004]	integral component of membrane (GO:0016021) [0.988] | membrane (GO:0016020) [0.004]
189	9	15	24	11	13	12	9	14	18	3	7	13	17	22	10	10	3	9	12	5	3	1	0	23	34	63	54	62	60	59	55	53	52	basic helix-loop-helix (bHLH) DNA-binding superfamily protein [0.708] | Basic helix loop helix (BHLH) DNA-binding family protein [0.125] | Basic helix-loop-helix transcription factor [0.033] | Transcription factor, putative [0.013] | Transcription factor Inducer of CBF expression 1 (Fragment) [0.013] | Transcription factor ABORTED MICROSPORES [0.013] | BHLH transcription factor [0.008] | Basic he…	basic helix-loop-helix (bHLH) DNA-binding superfamily protein | FER-like regulator of iron uptake	HLH (PF00010) [0.863] | bHLH-MYC_N (PF14215) [0.017] | ACT (PF01842) [0.004]	Myc-type, basic helix-loop-helix (bHLH) domain (IPR011598) [0.863] | Transcription factor MYC/MYB N-terminal (IPR025610) [0.017] | ACT domain (IPR002912) [0.004]	protein dimerization activity (GO:0046983) [0.863] | amino acid binding (GO:0016597) [0.004]	metabolic process (GO:0008152) [0.004]	NULL / Representative annotation below 0.1%
190	137	24	2	14	38	2	2	1	0	0	1	5	3	1	2	2	0	3	0	0	0	0	1	4	1	1	1	3	3	209	200	816	808	Cysteine/histidine-rich C1 domain-containing protein [0.462] | Cysteine/Histidine-rich C1 domain family protein [0.244] | Cysteine/Histidine-rich C1 domain family protein, putative [0.239] | Cysteine/histidine-rich C1-like domain-containing protein [0.025] | Cysteine/histidine-rich C1 domain family protein [0.013] | Cysteine/histidine-rich c1 domain-containing protein [0.008] | Cysteine/histidine…	Cysteine/Histidine-rich C1 domain family protein | DC1 domain-containing protein | protein kinase C-like zinc finger protein | zinc ion binding	C1_3 (PF07649) [0.933] | C1_2 (PF03107) [0.718] | Usp (PF00582) [0.004] | C1_1 (PF00130) [0.004]	C1-like (IPR011424) [0.933] | DC1 (IPR004146) [0.718] | UspA (IPR006016) [0.004] | Protein kinase C-like, phorbol ester/diacylglycerol binding (IPR002219) [0.004]	protein-disulfide reductase activity (GO:0047134) [0.933]	oxidation-reduction process (GO:0055114) [0.933] | response to stress (GO:0006950) [0.004] | intracellular signal transduction (GO:0035556) [0.004]	NULL / Representative annotation below 0.1%
191	19	22	25	18	21	5	10	8	12	12	8	11	32	24	0	4	1	2	2	0	0	0	0	9	49	36	34	37	29	33	45	64	72	Plant invertase/pectin methylesterase inhibitor superfamily protein [0.339] | Plant invertase/pectin methylesterase inhibitor [0.212] | Pectinesterase [0.161] | Plant invertase/pectin methylesterase inhibitor superfamily protein, putative [0.127] | Plant invertase/pectin methylesterase inhibitor superfamily protein (Fragment) [0.072] | Plant invertase/pectin methylesterase inhibitor family protei…	Plant invertase/pectin methylesterase inhibitor superfamily protein | pectin methylesterase inhibitor 1	PMEI (PF04043) [0.979] | Pectinesterase (PF01095) [0.030] | ketoacyl-synt (PF00109) [0.004]	Pectinesterase inhibitor domain (IPR006501) [0.979] | Pectinesterase, catalytic (IPR000070) [0.030] | Beta-ketoacyl synthase, N-terminal (IPR014030) [0.004]	enzyme inhibitor activity (GO:0004857) [0.979] | pectinesterase activity (GO:0030599) [0.979]	cell wall modification (GO:0042545) [0.030]	cell wall (GO:0005618) [0.030]
192	34	12	16	8	11	17	18	12	22	10	7	8	6	3	6	9	17	5	9	2	2	1	0	53	159	170	153	133	123	113	112	161	153	Unkown protein / Representative AHRD below 0.1%	Protein of Unknown Function (DUF239) | NEP-interacting protein 1	DUF239 (PF03080) [0.979] | DUF4409 (PF14365) [0.847]	Domain of unknown function DUF239 (IPR004314) [0.979] | Domain of unknown function DUF4409 (IPR025521) [0.847]	NULL / Representative annotation below 0.1%	NULL / Representative annotation below 0.1%	NULL / Representative annotation below 0.1%
193	13	11	10	5	6	11	21	20	10	14	7	8	21	7	5	4	1	11	17	15	7	3	3	30	214	506	497	769	781	784	773	766	749	Glutathione S-transferase [0.294] | Glutathione S-transferase-like protein [0.179] | Glutathione S-transferase F9 [0.051] | Glutathione S-transferase-like protein (Fragment) [0.047] | Glutathione transferase [0.043] | Glutathione S-transferase F8 [0.038] | Glutathione S transferase 1 [0.026] | Glutathione S-transferase family protein [0.026] | Glutathione S-transferase F4 [0.021] | Glutathione S-…	glutathione S-transferase (class phi) 14 | glutathione S-transferase F3 | glutathione S-transferase PHI 2 | glutathione S-transferase phi 12 | glutathione S-transferase PHI 9 | glutathione S-transferase PHI 10 | glutathione S-transferase phi 8 | glutathione S-transferase (class phi) 5 | glutathione S-transferase 6 | Glutathione S-transferase family protein | glutathione S-transferase F4 | glutath…	GST_C (PF00043) [0.898] | GST_N (PF02798) [0.609] | GST_N_3 (PF13417) [0.234] | DUF260 (PF03195) [0.017] | peroxidase (PF00141) [0.004]	Glutathione S-transferase, C-terminal (IPR004046) [0.898] | Glutathione S-transferase, N-terminal (IPR004045) [0.843] | Lateral organ boundaries, LOB (IPR004883) [0.017] | Haem peroxidase, plant/fungal/bacterial (IPR002016) [0.004]	protein binding (GO:0005515) [0.843] | peroxidase activity (GO:0004601) [0.004] | heme binding (GO:0020037) [0.004]	oxidation-reduction process (GO:0055114) [0.004] | response to oxidative stress (GO:0006979) [0.004]	NULL / Representative annotation below 0.1%
194	0	2	1	12	0	1	1	0	1	0	1	1	5	0	0	2	7	141	57	1	1	1	0	1	1	1	1	3	3	4	4	4	4	Kinase family protein [0.217] | Protein kinase superfamily protein [0.191] | Disease resistance-like protein (Fragment) [0.149] | Protein kinase family protein [0.102] | Disease resistance protein (TIR-NBS-LRR class) [0.038] | Protein kinase [0.038] | Disease resistance protein (TIR-NBS-LRR class), putative [0.030] | Disease resistance protein (TIR-NBS-LRR class) family [0.021] | Protein kinase, …	Unkown protein(s) / No TAIR description(s)	Pkinase (PF00069) [0.447] | Pkinase_Tyr (PF07714) [0.345] | NB-ARC (PF00931) [0.204] | Sel1 (PF08238) [0.017] | PP2C (PF00481) [0.009] | LRR_1 (PF00560) [0.004] | LRR_4 (PF12799) [0.004] | AvrRpt-cleavage (PF05627) [0.004]	Protein kinase domain (IPR000719) [0.447] | Serine-threonine/tyrosine-protein kinase catalytic domain (IPR001245) [0.345] | NB-ARC (IPR002182) [0.204] | Sel1-like (IPR006597) [0.017] | Protein phosphatase 2C (PP2C)-like domain (IPR001932) [0.009] | Pathogenic type III effector avirulence factor Avr cleavage site (IPR008700) [0.004] | Leucine rich repeat 4 (IPR025875) [0.004] | Leucine-rich repeat…	protein kinase activity (GO:0004672) [0.762] | ATP binding (GO:0005524) [0.447] | ADP binding (GO:0043531) [0.204] | catalytic activity (GO:0003824) [0.009] | protein binding (GO:0005515) [0.004]	protein phosphorylation (GO:0006468) [0.762]	NULL / Representative annotation below 0.1%
195	11	25	24	11	18	16	12	13	14	6	6	3	6	10	10	11	5	5	8	4	5	4	6	1	41	77	92	238	266	217	209	233	226	Calcium-transporting ATPase [0.983] | Calcium-transporting ATPase 8 family protein [0.004] | calcium-transporting ATPase, putative [0.004]	ATPase E1-E2 type family protein / haloacid dehalogenase-like hydrolase family protein | Cation transporter/ E1-E2 ATPase family protein | autoinhibited Ca(2+)-ATPase 9 | autoinhibited Ca(2+)-ATPase, isoform 4 | calcium ATPase 2 | autoinhibited Ca2+-ATPase 11 | autoinhibited Ca(2+)-ATPase 10 | autoinhibited Ca2+-ATPase 1 | autoinhibited Ca2+ -ATPase, isoform 8 | calcium-transporting ATPase, putat…	E1-E2_ATPase (PF00122) [0.855] | Hydrolase (PF00702) [0.821] | Cation_ATPase_C (PF00689) [0.791] | Cation_ATPase_N (PF00690) [0.769] | CaATP_NAI (PF12515) [0.504] | Hydrolase_like2 (PF13246) [0.038] | FH2 (PF02181) [0.004] | Hydrolase_3 (PF08282) [0.004]	P-type ATPase, A domain (IPR008250) [0.855] | HAD-like domain (IPR023214) [0.825] | Cation-transporting P-type ATPase, C-terminal (IPR006068) [0.791] | Cation-transporting P-type ATPase, N-terminal (IPR004014) [0.769] | Calcium-transporting P-type ATPase, N-terminal autoinhibitory domain (IPR024750) [0.504] | Formin, FH2 domain (IPR015425) [0.004]	metal ion binding (GO:0046872) [0.855] | nucleotide binding (GO:0000166) [0.855] | calmodulin binding (GO:0005516) [0.504]	NULL / Representative annotation below 0.1%	NULL / Representative annotation below 0.1%
196	11	15	41	15	13	7	26	18	17	7	2	8	2	4	9	11	7	8	6	2	5	0	0	1	261	231	218	1230	1310	1362	1382	1400	1420	Trichome birefringence-like 27 [0.175] | Trichome birefringence-like protein [0.150] | Trichome birefringence-like 19 [0.132] | Protein trichome birefringence-like 19 [0.120] | Trichome birefringence-like 22, putative [0.073] | Trichome birefringence-like 23 [0.068] | Protein trichome birefringence-like 26 [0.064] | Trichome birefringence-like 21, putative [0.047] | TRICHOME BIREFRINGENCE-LIKE 25…	TRICHOME BIREFRINGENCE-LIKE 19 | TRICHOME BIREFRINGENCE-LIKE 20 | TRICHOME BIREFRINGENCE-LIKE 27 | TRICHOME BIREFRINGENCE-LIKE 22 | TRICHOME BIREFRINGENCE-LIKE 21 | TRICHOME BIREFRINGENCE-LIKE 25 | TRICHOME BIREFRINGENCE-LIKE 18 | TRICHOME BIREFRINGENCE-LIKE 24 | TRICHOME BIREFRINGENCE-LIKE 26 | Plant protein of unknown function (DUF828) | TRICHOME BIREFRINGENCE-LIKE 23	PC-Esterase (PF13839) [1.000] | PMR5N (PF14416) [0.885] | Cyclin_N (PF00134) [0.004] | Cyclin_C (PF02984) [0.004]	PC-Esterase (IPR026057) [1.000] | PMR5 N-terminal domain (IPR025846) [0.885] | Cyclin, N-terminal (IPR006671) [0.004] | Cyclin, C-terminal domain (IPR004367) [0.004]	NULL / Representative annotation below 0.1%	NULL / Representative annotation below 0.1%	nucleus (GO:0005634) [0.004]
197	0	0	0	1	0	0	214	19	0	0	0	0	0	0	0	0	0	0	0	0	0	0	0	2	31	25	25	23	16	103	90	89	715	Retrotransposon protein, putative, unclassified [0.850] | GRF zinc finger family protein, expressed [0.064] | GRF zinc finger family protein [0.064] | cDNA clone:001-111-E10, full insert sequence [0.004]	Unkown protein(s) / No TAIR description(s)	Transposase_28 (PF04195) [0.556] | zf-GRF (PF06839) [0.103] | DUF834 (PF05754) [0.009]	Transposase (putative), gypsy type (IPR007321) [0.556] | Zinc finger, GRF-type (IPR010666) [0.103] | Domain of unknown function DUF834 (IPR008552) [0.009]	zinc ion binding (GO:0008270) [0.103]	NULL / Representative annotation below 0.1%	NULL / Representative annotation below 0.1%
198	18	21	38	19	13	13	14	12	13	10	9	8	4	5	6	5	4	6	5	3	3	3	1	77	496	531	522	519	508	492	475	453	442	Cyclic nucleotide-gated channel 15 [0.185] | Cyclic nucleotide-gated channel 20-like [0.129] | Cyclic nucleotide-gated channel C family protein [0.094] | Cyclic nucleotide-gated channel 1-like [0.060] | Cyclic nucleotide-gated channel 18 [0.056] | cyclic nucleotide-gated channel 17 [0.052] | Cyclic nucleotide-gated channel [0.047] | cyclic nucleotide-gated channel 14 [0.047] | cyclic nucleotide g…	cyclic nucleotide-gated channel 15 | cyclic nucleotide gated channel 10 | cyclic nucleotide-gated channel 12 | cyclic nucleotide gated channel 7 | cyclic nucleotide-gated channel 13 | cyclic nucleotide gated channel 3 | cyclic nucleotide-gated channel 16 | cyclic nucleotide-gated channel 6 | cyclic nucleotide gated channel 8 | cyclic nucleotide gated channel 1 | cyclic nucleotide gated channel 5 …	Ion_trans (PF00520) [0.738] | cNMP_binding (PF00027) [0.712]	Ion transport domain (IPR005821) [0.738] | Cyclic nucleotide-binding domain (IPR000595) [0.712]	ion channel activity (GO:0005216) [0.738]	ion transport (GO:0006811) [0.738] | transmembrane transport (GO:0055085) [0.738]	membrane (GO:0016020) [0.738]
199	13	14	14	11	9	7	14	12	15	12	9	10	11	12	16	8	7	11	9	6	7	3	2	1	262	233	220	220	210	175	165	159	152	Alpha/beta-Hydrolases superfamily protein [0.754] | alpha/beta-Hydrolases superfamily protein [0.237] | Esterase/lipase/thioesterase family protein [0.004] | Caffeoylshikimate esterase [0.004]	alpha/beta-Hydrolases superfamily protein | lysophospholipase 2	Hydrolase_4 (PF12146) [0.418] | Abhydrolase_6 (PF12697) [0.358] | Abhydrolase_5 (PF12695) [0.172] | Esterase (PF00756) [0.009] | FSH1 (PF03959) [0.004] | Pkinase (PF00069) [0.004] | Rib_5-P_isom_A (PF06026) [0.004]	Putative lysophospholipase (IPR022742) [0.418] | Putative esterase (IPR000801) [0.009] | Protein kinase domain (IPR000719) [0.004] | Ribose 5-phosphate isomerase, type A (IPR004788) [0.004] | Serine hydrolase FSH (IPR005645) [0.004]	ATP binding (GO:0005524) [0.004] | ribose-5-phosphate isomerase activity (GO:0004751) [0.004] | protein kinase activity (GO:0004672) [0.004]	pentose-phosphate shunt, non-oxidative branch (GO:0009052) [0.004] | protein phosphorylation (GO:0006468) [0.004]	NULL / Representative annotation below 0.1%
200	29	21	8	15	121	5	0	0	0	0	0	1	0	0	0	0	2	8	18	1	3	0	0	157	344	325	311	300	278	265	256	243	236	Plant self-incompatibility protein S1 family [0.690] | Plant self-incompatibility S1 [0.203] | Self-incompatibility protein (Fragment) [0.034] | Plant self-incompatibility protein S1 family, putative [0.026] | Plant self-incompatibility protein S1 family protein [0.017] | Leguminosin group486 secreted peptide [0.009] | S3 self-incompatibility protein [0.004] | Self-incompatibility family protein …	Plant self-incompatibility protein S1 family | self-incompatibility protein-related | S-protein homologue 1	Self-incomp_S1 (PF05938) [0.991]	Plant self-incompatibility S1 (IPR010264) [0.991]	NULL / Representative annotation below 0.1%	NULL / Representative annotation below 0.1%	NULL / Representative annotation below 0.1%
201	13	12	17	12	21	8	16	14	20	11	7	6	8	12	15	9	8	6	7	2	3	1	0	24	106	135	219	271	254	242	232	222	216	Tetraspanin-8 [0.281] | Tetraspanin family protein [0.193] | Tetraspanin [0.132] | Tetraspanin-31 [0.105] | Tetraspanin-10 [0.070] | Tetraspanin-31-A [0.053] | Tetraspanin-5 [0.039] | Tetraspanin-7 [0.039] | Tetraspanin-3 [0.039] | Tetraspanin-2 [0.035] | TETRASPANIN family protein [0.004] | Tetraspanin-12 [0.004] | Tetraspanin-13 [0.004]	Tetraspanin family protein | tetraspanin6 | tetraspanin9 | tetraspanin12 | tetraspanin3 | tetraspanin2 | tetraspanin5 | tetraspanin7 | tetraspanin13 | tetraspanin4 | tetraspanin11 | tetraspanin8 | tetraspanin10	Tetraspannin (PF00335) [0.974] | Trm112p (PF03966) [0.004] | Tic20 (PF09685) [0.004]	Tetraspanin/Peripherin (IPR018499) [0.974] | Uncharacterised protein family UPF0434/Trm112 (IPR005651) [0.004] | Protein of unknown function DUF4870 (IPR019109) [0.004]	NULL / Representative annotation below 0.1%	NULL / Representative annotation below 0.1%	integral component of membrane (GO:0016021) [0.974]
202	11	26	16	18	17	11	13	15	16	13	4	7	3	5	7	5	6	9	7	5	2	4	8	12	55	79	95	166	168	159	147	139	135	Cytochrome b561 and DOMON domain-containing protein [0.680] | Cytochrome b561 and DOMON domain-containing protein (Fragment) [0.246] | Auxin-induced in root cultures protein 12 [0.018] | Auxin induced-like protein [0.018] | Transmembrane protein [0.009] | Auxin-responsive family protein [0.009] | Cytochrome b561/ferric reductase transmembrane with DOMON related domain, putative [0.004] | Auxin-in…	Auxin-responsive family protein | Cytochrome b561/ferric reductase transmembrane with DOMON related domain | auxin-responsive family protein	Cytochrom_B561 (PF03188) [0.662] | DUF568 (PF04526) [0.588] | DOMON (PF03351) [0.276] | DM13 (PF10517) [0.004] | C2 (PF00168) [0.004]	Cytochrome b561, eukaryote (IPR004877) [0.662] | Uncharacterised conserved protein UCP037471 (IPR017214) [0.588] | DOMON domain (IPR005018) [0.276] | C2 domain (IPR000008) [0.004] | DM13 domain (IPR019545) [0.004]	protein binding (GO:0005515) [0.004]	NULL / Representative annotation below 0.1%	integral component of membrane (GO:0016021) [0.662]
203	1	6	11	28	111	5	6	8	0	31	0	16	2	2	0	0	0	0	0	0	0	0	0	1	15	14	16	14	541	524	391	377	374	F-box/RNI-like superfamily protein [0.463] | FBD-associated F-box protein [0.291] | F-box/RNI-like/FBD-like domains-containing protein [0.044] | F-box/RNI/FBD-like domain protein [0.026] | F-box/FBD/LRR-repeat protein [0.022] | F-box protein [0.013] | Ubiquitin-protein ligase, putative [0.009] | F-box family protein [0.009] | F-box protein-like [0.004] | F-box/LRR-repeat protein 13 [0.004] | F-bo…	F-box/RNI-like superfamily protein	F-box (PF00646) [0.634] | FBD (PF08387) [0.145] | LRR_2 (PF07723) [0.132] | F-box-like (PF12937) [0.004] | Dimer_Tnp_hAT (PF05699) [0.004] | DUF295 (PF03478) [0.004]	F-box domain (IPR001810) [0.634] | FBD domain (IPR006566) [0.145] | Leucine-rich repeat 2 (IPR013101) [0.132] | Protein of unknown function DUF295 (IPR005174) [0.004] | HAT dimerisation domain, C-terminal (IPR008906) [0.004]	protein binding (GO:0005515) [0.634] | protein dimerization activity (GO:0046983) [0.004]	NULL / Representative annotation below 0.1%	NULL / Representative annotation below 0.1%
204	11	12	8	10	7	4	12	14	10	7	4	7	16	8	11	8	10	18	24	5	15	6	0	36	127	232	576	592	586	568	551	531	519	Exostosin family protein [0.410] | Xyloglucan galactosyltransferase [0.330] | Xyloglucan galactosyltransferase KATAMARI1 [0.066] | Exostosin-like protein [0.057] | Exostosin family protein (Fragment) [0.035] | Xyloglucan galactosyltransferase KATAMARI1, putative [0.031] | Exostosin family protein, expressed [0.031] | Galactosyltransferase-like protein [0.018] | Galactosyltransferase-like protein …	Exostosin family protein | root hair specific 8 | galactosyltransferase 13 | glycosyltransferase 18	Exostosin (PF03016) [1.000] | PRT_C (PF08372) [0.004] | C2 (PF00168) [0.004] | AMP-binding_C (PF13193) [0.004]	Exostosin-like (IPR004263) [1.000] | Phosphoribosyltransferase C-terminal (IPR013583) [0.004] | AMP-binding enzyme C-terminal domain (IPR025110) [0.004] | C2 domain (IPR000008) [0.004]	protein binding (GO:0005515) [0.004]	NULL / Representative annotation below 0.1%	NULL / Representative annotation below 0.1%
205	15	20	19	13	11	6	13	12	27	15	9	8	13	11	10	9	4	6	4	1	1	0	0	70	84	353	341	468	462	444	427	411	402	AT-hook motif nuclear-localized protein 22 [0.370] | AT-hook motif nuclear localized protein 20 [0.198] | AT-hook motif nuclear-localized protein 17 [0.137] | AT-hook motif nuclear-localized protein 23 [0.110] | AT-hook motif nuclear-localized protein 29 [0.066] | AT-hook motif nuclear-localized protein 20 [0.044] | AT-hook motif nuclear-localized protein 18 [0.035] | AT-hook motif nuclear-locali…	Predicted AT-hook DNA-binding family protein | AT-hook motif nuclear-localized protein 20 | AT-hook motif nuclear-localized protein 19 | AT-hook protein of GA feedback 2 | AT-hook protein of GA feedback 1 | AT-hook motif nuclear-localized protein 18 | AT-hook motif nuclear-localized protein 22	DUF296 (PF03479) [0.996] | NUDIX_2 (PF13869) [0.004] | CAAD (PF14159) [0.004] | Transglut_core2 (PF13369) [0.004]	Domain of unknown function DUF296 (IPR005175) [0.996] | Cyanobacterial aminoacyl-tRNA synthetase, CAAD domain (IPR025564) [0.004] | Cleavage/polyadenylation specificity factor subunit 5 (IPR016706) [0.004]	mRNA binding (GO:0003729) [0.004]	mRNA polyadenylation (GO:0006378) [0.004]	mRNA cleavage factor complex (GO:0005849) [0.004]
206	18	30	13	36	21	17	35	19	6	13	0	8	5	4	0	0	0	0	0	0	0	0	2	61	418	431	424	413	1124	1154	1160	1169	1183	Sulfotransferase [0.947] | Sulfotransferase (Fragment) [0.026] | sulfotransferase 4C [0.004] | Tpr repeat protein [0.004] | sulfotransferase 2B [0.004] | sulfotransferase 4B [0.004] | sulfotransferase 4A [0.004] | Amino acid permease family protein, putative, expressed [0.004]	P-loop containing nucleoside triphosphate hydrolases superfamily protein | sulphotransferase 7 | sulphotransferase 12 | sulfotransferase 2B | sulfotransferase 4C | sulfotransferase 16 | sulfotransferase 4B | sulfotransferase 4A | sulfotransferase 2A | desulfo-glucosinolate sulfotransferase 18 | sulfotransferase 17	Sulfotransfer_1 (PF00685) [0.982] | Sulfotransfer_3 (PF13469) [0.004]	Sulfotransferase domain (IPR000863) [0.982]	sulfotransferase activity (GO:0008146) [0.982]	NULL / Representative annotation below 0.1%	NULL / Representative annotation below 0.1%
207	1	10	24	5	4	16	4	14	18	13	1	4	17	9	8	3	3	26	11	21	14	0	0	7	275	297	286	265	249	239	229	219	214	Chalcone synthase [0.646] | Chalcone synthase-like [0.133] | Chalcone synthase (Fragment) [0.066] | Chalcone synthase 1 [0.053] | Chalcone synthase 3 [0.027] | Chalcone synthase 2 [0.022] | Chalcone synthase 5 [0.013] | Chalcone synthase C [0.009] | Chalcone synthase-A [0.004] | Chalcone synthase-like protein [0.004] | Chalcone synthase A [0.004] | Chalcone synthase family protein [0.004] | Chalc…	Chalcone and stilbene synthase family protein	Chal_sti_synt_N (PF00195) [1.000] | Chal_sti_synt_C (PF02797) [0.836] | ACP_syn_III_C (PF08541) [0.018] | ACP_syn_III (PF08545) [0.009]	Chalcone/stilbene synthase, N-terminal (IPR001099) [1.000] | Chalcone/stilbene synthase, C-terminal (IPR012328) [0.836] | 3-Oxoacyl-[acyl-carrier-protein (ACP)] synthase III C-terminal (IPR013747) [0.018] | 3-Oxoacyl-[acyl-carrier-protein (ACP)] synthase III (IPR013751) [0.009]	transferase activity, transferring acyl groups (GO:0016746) [1.000] | transferase activity, transferring acyl groups other than amino-acyl groups (GO:0016747) [0.018] | 3-oxoacyl-[acyl-carrier-protein] synthase activity (GO:0004315) [0.009]	biosynthetic process (GO:0009058) [1.000] | lipid biosynthetic process (GO:0008610) [0.018] | fatty acid biosynthetic process (GO:0006633) [0.009]	NULL / Representative annotation below 0.1%
208	10	12	4	13	8	5	11	13	8	5	6	6	14	26	6	3	7	9	11	6	9	4	28	34	197	1515	1636	1865	2017	2136	2236	2306	2357	Histone H2B [0.587] | Histone H2B (Fragment) [0.387] | Histone H2B.2 [0.018] | Histone H2B protein (Fragment) [0.004] | Histone H2B.10 [0.004]	Histone superfamily protein | histone B2	Histone (PF00125) [0.991]	Histone core (IPR007125) [0.991]	DNA binding (GO:0003677) [0.991]	NULL / Representative annotation below 0.1%	NULL / Representative annotation below 0.1%
209	0	0	0	0	0	0	2	218	0	0	0	0	4	0	0	0	0	0	0	0	0	0	0	27	712	816	845	1149	1214	1784	1845	SINGLETON	SINGLETON	Retrotransposon protein, putative, Ty1-copia subclass [0.871] | Retrotransposon protein, putative, unclassified [0.103] | WAPL (Wings apart-like protein regulation of heterochromatin) protein [0.004] | Histone H2A [0.004] | Nucleotide-binding, alpha-beta plait (Fragment) [0.004]	Unkown protein(s) / No TAIR description(s)	zf-CCHC (PF00098) [0.871] | Histone (PF00125) [0.004] | DUF4219 (PF13961) [0.004]	Zinc finger, CCHC-type (IPR001878) [0.871] | Domain of unknown function DUF4219 (IPR025314) [0.004] | Histone core (IPR007125) [0.004]	nucleic acid binding (GO:0003676) [0.871] | zinc ion binding (GO:0008270) [0.871] | DNA binding (GO:0003677) [0.004]	NULL / Representative annotation below 0.1%	NULL / Representative annotation below 0.1%
210	13	17	13	10	11	8	14	15	26	11	10	6	3	8	10	10	6	14	8	3	3	2	2	29	176	177	159	586	580	561	542	524	514	Basic-leucine zipper (bZIP) transcription factor family protein [0.628] | Basic-leucine zipper (BZIP) transcription factor family protein, putative [0.206] | Basic-leucine zipper (BZIP) transcription factor family protein [0.152] | Basic leucine zipper 2 [0.004] | Transcription factor RF2b, putative [0.004]	Basic-leucine zipper (bZIP) transcription factor family protein | VIRE2-interacting protein 1 | basic leucine-zipper 52	bZIP_1 (PF00170) [0.682] | bZIP_2 (PF07716) [0.278]	Basic-leucine zipper domain (IPR004827) [0.960]	sequence-specific DNA binding (GO:0043565) [0.960] | sequence-specific DNA binding transcription factor activity (GO:0003700) [0.960]	regulation of transcription, DNA-templated (GO:0006355) [0.960]	NULL / Representative annotation below 0.1%
211	7	56	5	2	1	21	71	38	9	0	0	0	0	0	3	7	0	0	3	0	0	0	0	106	170	134	128	100	91	91	83	80	77	Ubiquitin carboxyl-terminal hydrolase 2 [0.004]	Protein of unknown function (DUF594)	DUF4220 (PF13968) [0.874] | DUF594 (PF04578) [0.834] | UBN2 (PF14223) [0.004]	Domain of unknown function DUF4220 (IPR025315) [0.874] | Protein of unknown function DUF594 (IPR007658) [0.834]	NULL / Representative annotation below 0.1%	NULL / Representative annotation below 0.1%	NULL / Representative annotation below 0.1%
212	10	16	11	14	11	9	10	9	25	9	9	7	4	7	13	10	6	8	21	4	4	2	3	17	36	42	44	54	34	27	28	32	34	ubiquitin conjugating enzyme 9 [0.275] | Ubiquitin conjugating enzyme 9 [0.180] | Ubiquitin-conjugating enzyme [0.113] | Ubiquitin-conjugating enzyme E2 10 [0.063] | Ubiquitin-conjugating enzyme E2 28 [0.054] | Ubiquitin-conjugating enzyme E2 T [0.036] | Ubiquitin-conjugating enzyme E2, putative [0.032] | Ubiquitin conjugating-like enzyme family protein [0.027] | Ubiquitin-conjugating enzyme 11, …	ubiquitin-conjugating enzyme 28 | ubiquitin conjugating enzyme 9 | ubiquitin conjugating enzyme 8 | ubiquitin-conjugating enzyme 11 | ubiquitin-conjugating enzyme 10 | ubiquitin-conjugating enzyme 12 | ubiquitin-conjugating enzyme 37 | ubiquitin-conjugating enzyme 30 | ubiquitin-conjugating enzyme 29 | Ubiquitin-conjugating enzyme family protein	UQ_con (PF00179) [0.986] | Glyco_hydro_17 (PF00332) [0.005] | X8 (PF07983) [0.005]	Ubiquitin-conjugating enzyme, E2 (IPR000608) [0.986] | X8 (IPR012946) [0.005] | Glycoside hydrolase, family 17 (IPR000490) [0.005]	acid-amino acid ligase activity (GO:0016881) [0.986] | hydrolase activity, hydrolyzing O-glycosyl compounds (GO:0004553) [0.005]	carbohydrate metabolic process (GO:0005975) [0.005]	NULL / Representative annotation below 0.1%
213	6	14	14	14	13	14	11	22	5	3	3	3	7	8	8	3	11	5	31	0	19	2	1	2	20	21	108	140	126	115	116	115	107	NAD(P)-binding Rossmann-fold superfamily protein [0.842] | NAD(P)-binding Rossmann-fold superfamily protein, putative [0.086] | NAD(P)-binding rossmann-fold protein [0.063] | (+)-neomenthol dehydrogenase (Fragment) [0.005] | Short-chain dehydrogenase/reductase family protein [0.005]	NAD(P)-binding Rossmann-fold superfamily protein	adh_short (PF00106) [0.910] | adh_short_C2 (PF13561) [0.005]	Short-chain dehydrogenase/reductase SDR (IPR002198) [0.910]	oxidoreductase activity (GO:0016491) [0.910]	metabolic process (GO:0008152) [0.910]	NULL / Representative annotation below 0.1%
214	15	21	16	20	22	14	11	12	17	8	5	9	16	17	4	3	10	0	0	0	0	0	0	1	5	6	5	8	5	8	9	8	9	Gibberellin-regulated family protein [0.364] | Gibberellin regulated protein [0.177] | Gibberellin-regulated protein 6 [0.055] | Gibberellin-regulated protein 1 [0.050] | Gibberellin-regulated protein 12 [0.050] | Gibberellin-regulated protein 3 [0.041] | Gibberellin-regulated 4-like protein [0.041] | Gibberellin-regulated protein 1, putative [0.032] | Gibberellin-regulated protein 2 [0.027] | Gi…	Gibberellin-regulated family protein | GAST1 protein homolog 2 | GAST1 protein homolog 1 | GAST1 protein homolog 5 | GAST1 protein homolog 3 | GAST1 protein homolog 4	GASA (PF02704) [1.000] | p450 (PF00067) [0.005]	Gibberellin regulated protein (IPR003854) [1.000] | Cytochrome P450 (IPR001128) [0.005]	iron ion binding (GO:0005506) [0.005] | heme binding (GO:0020037) [0.005] | oxidoreductase activity, acting on paired donors, with incorporation or reduction of molecular oxygen (GO:0016705) [0.005]	oxidation-reduction process (GO:0055114) [0.005]	NULL / Representative annotation below 0.1%
215	9	17	13	10	15	12	15	11	23	9	12	7	8	6	11	14	8	6	2	5	4	2	1	67	10	8	11	286	265	254	2046	2099	1501	Homeobox protein knotted-1-like 3 [0.268] | Homeobox protein knotted-1, putative [0.168] | Homeobox protein knotted-1-like 1 [0.100] | Homeobox protein knotted-1-like 2 [0.091] | Knotted-like homeobox protein [0.045] | Homeobox protein knotted-1-like 6 [0.041] | Homeobox transcription factor KN4 [0.032] | Homeobox protein knotted-1-like 4 [0.027] | Knotted-1-like homeobox protein H1 [0.027] | Hom…	KNOTTED1-like homeobox gene 6 | KNOTTED1-like homeobox gene 5 | KNOTTED1-like homeobox gene 3 | KNOTTED-like from Arabidopsis thaliana | KNOTTED1-like homeobox gene 4 | KNOX/ELK homeobox transcription factor | KNOX Arabidopsis thaliana meinox | KNOTTED-like homeobox of Arabidopsis thaliana 7 | KNOTTED-like from Arabidopsis thaliana 2	KNOX2 (PF03791) [0.800] | KNOX1 (PF03790) [0.768] | Homeobox_KN (PF05920) [0.764] | ELK (PF03789) [0.695]	KNOX2 (IPR005541) [0.800] | KNOX1 (IPR005540) [0.768] | Homeobox KN domain (IPR008422) [0.764] | ELK (IPR005539) [0.695]	DNA binding (GO:0003677) [0.977]	regulation of transcription, DNA-templated (GO:0006355) [0.764]	nucleus (GO:0005634) [0.936]
216	10	17	25	11	12	9	16	19	28	11	8	7	13	3	6	3	4	7	6	1	2	1	1	18	262	233	220	220	210	175	165	159	152	Type I inositol polyphosphate 5-phosphatase, putative [0.650] | Type I inositol polyphosphate 5-phosphatase 8 [0.073] | Type I inositol polyphosphate 5-phosphatase 4 [0.064] | Type I inositol polyphosphate 5-phosphatase 5 [0.045] | Type I inositol-1,4,5-trisphosphate 5-phosphatase CVP2 [0.036] | Type I inositol polyphosphate 5-phosphatase 10 [0.032] | Type I inositol-1,4,5-trisphosphate 5-phospha…	DNAse I-like superfamily protein | myo-inositol polyphosphate 5-phosphatase 2 | CVP2 like 1 | inositol polyphosphate 5-phosphatase I	Exo_endo_phos (PF03372) [0.941] | zf-C2H2_6 (PF13912) [0.005]	Endonuclease/exonuclease/phosphatase (IPR005135) [0.941]	NULL / Representative annotation below 0.1%	NULL / Representative annotation below 0.1%	NULL / Representative annotation below 0.1%
217	8	69	29	11	10	82	0	0	2	0	0	9	0	0	0	0	0	0	0	0	0	0	0	19	456	483	577	593	587	569	552	532	520	Ankyrin repeat-containing protein [0.423] | Ankyrin repeat family protein, putative [0.114] | Ankyrin repeat family protein [0.114] | Ankyrin repeat-containing protein (Fragment) [0.105] | Ankyrin repeat-containing protein, putative [0.095] | Ankyrin repeat protein [0.041] | Ankyrin repeat-containing protein family [0.036] | Ankyrin repeat-containing-like protein [0.023] | Ankyrin-repeat containi…	Ankyrin repeat family protein | Ankyrin-repeat containing protein	PGG (PF13962) [0.723] | Ank_2 (PF12796) [0.436] | Ank (PF00023) [0.059] | Ank_4 (PF13637) [0.041] | DUF4219 (PF13961) [0.036] | UBN2_3 (PF14244) [0.023] | Ank_3 (PF13606) [0.009] | UBN2 (PF14223) [0.005] | Ank_5 (PF13857) [0.005] | Sec61_beta (PF03911) [0.005]	PGG domain (IPR026961) [0.723] | Ankyrin repeat-containing domain (IPR020683) [0.436] | Ankyrin repeat (IPR002110) [0.068] | Domain of unknown function DUF4219 (IPR025314) [0.036] | Protein transport protein SecG/Sec61-beta/Sbh1 (IPR016482) [0.005]	protein binding (GO:0005515) [0.068]	NULL / Representative annotation below 0.1%	NULL / Representative annotation below 0.1%
218	19	20	23	20	19	13	11	10	26	9	8	8	9	7	7	5	4	1	0	0	0	0	0	1	58	47	700	596	590	572	556	536	524	Monocopper oxidase-like protein SKU5 [0.201] | L-ascorbate oxidase [0.155] | L-ascorbate oxidase like [0.146] | Laccase 11 [0.142] | Laccase 6 [0.091] | L-ascorbate oxidase-like protein [0.082] | Laccase 16 [0.046] | laccase 16 [0.027] | 1-ascorbate oxidase [0.023] | laccase 10 [0.018] | laccase 11 [0.018] | laccase 3 [0.018] | laccase 12 [0.005] | SKU5 similar 18 [0.005] | laccase 6 [0.005] | As…	SKU5 similar 1 | SKU5 similar 18 | Cupredoxin superfamily protein | SKU5-similar 6 | SKU5 similar 14 | SKU5 similar 17 | SKU5 similar 11 | SKU5 similar 12 | SKU5 similar 2 | SKU5 similar 3 | SKU5 similar 8 | SKU5 similar 13 | SKU5 similar 16 | SKU5 similar 7 | SKU5 similar 4 | SKU5 similar 5 | SKU5 similar 9 | SKU5 similar 10 | SKU5 similar 15	Cu-oxidase_2 (PF07731) [0.968] | Cu-oxidase (PF00394) [0.968] | Cu-oxidase_3 (PF07732) [0.922] | IPPT (PF01715) [0.005]	Multicopper oxidase, type 2 (IPR011706) [0.968] | Multicopper oxidase, type 1 (IPR001117) [0.968] | Multicopper oxidase, type 3 (IPR011707) [0.922] | tRNA isopentenyltransferase (IPR002627) [0.005]	oxidoreductase activity (GO:0016491) [0.991] | copper ion binding (GO:0005507) [0.986] | ATP binding (GO:0005524) [0.005]	oxidation-reduction process (GO:0055114) [0.991] | tRNA processing (GO:0008033) [0.005]	NULL / Representative annotation below 0.1%
219	12	18	26	13	11	8	10	10	13	5	6	9	5	7	7	6	8	1	2	6	5	3	27	1	1	1	1	1	2	1	1	1	SINGLETON	Kinase family protein [0.381] | Protein kinase superfamily protein [0.344] | Protein kinase family protein [0.110] | Protein kinase [0.050] | Protein kinase family protein, putative, expressed [0.046] | PAS domain-containing protein tyrosine kinase family protein [0.028] | PAS domain tyrosine kinase family protein [0.014] | Kinase-like protein [0.009] | CTR1-like protein kinase [0.005] | Protein …	Protein kinase superfamily protein | PAS domain-containing protein tyrosine kinase family protein | protein tyrosine kinase family protein | protein kinase family protein	Pkinase_Tyr (PF07714) [0.812] | EDR1 (PF14381) [0.528] | PAS_9 (PF13426) [0.188] | Pkinase (PF00069) [0.096] | PAS (PF00989) [0.037] | PAN_4 (PF14295) [0.014] | Lectin_C (PF00059) [0.014] | Ank_5 (PF13857) [0.005] | CBS (PF00571) [0.005] | LRRNT_2 (PF08263) [0.005] | DUF1618 (PF07762) [0.005] | Herpes_gE (PF02480) [0.005] | Ank_2 (PF12796) [0.005] | Ank (PF00023) [0.005] | LRR_1 (PF00560) [0.005]…	Serine-threonine/tyrosine-protein kinase catalytic domain (IPR001245) [0.812] | PAS domain (IPR000014) [0.188] | Protein kinase domain (IPR000719) [0.096] | PAS fold (IPR013767) [0.037] | C-type lectin (IPR001304) [0.014] | Domain of unknown function DUF1618 (IPR011676) [0.005] | AP180 N-terminal homology (ANTH) domain (IPR011417) [0.005] | Ankyrin repeat (IPR002110) [0.005] | Leucine-rich repeat…	protein kinase activity (GO:0004672) [0.908] | signal transducer activity (GO:0004871) [0.188] | ATP binding (GO:0005524) [0.096] | carbohydrate binding (GO:0030246) [0.014] | protein binding (GO:0005515) [0.009] | adenyl nucleotide binding (GO:0030554) [0.005] | phospholipid binding (GO:0005543) [0.005]	protein phosphorylation (GO:0006468) [0.908] | signal transduction (GO:0007165) [0.188] | regulation of transcription, DNA-templated (GO:0006355) [0.037]	membrane (GO:0016020) [0.005]
220	8	14	11	12	10	15	9	8	18	4	7	11	34	15	3	4	5	9	5	3	1	5	7	64	745	717	738	777	789	792	781	774	757	Mannan endo-1,4-beta-mannosidase 7 [0.161] | Mannan endo-1,4-beta-mannosidase 6 [0.138] | Mannan endo-1,4-beta-mannosidase 2 [0.138] | Mannan endo-1,4-beta-mannosidase 5 [0.110] | Mannan endo-1,4-beta-mannosidase 1 [0.101] | Mannan endo-1,4-beta-mannosidase-like protein [0.096] | Mannan endo-1,4-beta-mannosidase 6-like protein [0.069] | Mannan endo-1,4-beta-mannosidase 4 [0.069] | Mannan endo-1,4…	Glycosyl hydrolase superfamily protein	Cellulase (PF00150) [0.784] | Actin (PF00022) [0.005]	Glycoside hydrolase, family 5 (IPR001547) [0.784] | Actin-related protein (IPR004000) [0.005]	hydrolase activity, hydrolyzing O-glycosyl compounds (GO:0004553) [0.784]	carbohydrate metabolic process (GO:0005975) [0.784]	NULL / Representative annotation below 0.1%
221	8	19	12	15	7	5	7	6	14	6	3	4	44	37	6	5	5	4	2	1	8	0	0	1	1	1	1	1	2	62	48	46	43	Protein kinase superfamily protein [0.550] | Kinase, putative [0.174] | Kinase family protein [0.087] | Protein kinase family protein [0.060] | Kinase superfamily protein [0.055] | Kinase superfamily protein, putative [0.023] | Wall-associated receptor kinase-like 14 [0.014] | Protein kinase [0.009] | Kinase family protein (Fragment) [0.005] | LEAF RUST 10 DISEASE-RESISTANCE LOCUS RECEPTOR-LIKE P…	Protein kinase superfamily protein | Protein kinase family protein	Pkinase (PF00069) [0.734] | WAK_assoc (PF14380) [0.339] | GUB_WAK_bind (PF13947) [0.289] | Pkinase_Tyr (PF07714) [0.239] | LRR_1 (PF00560) [0.014] | LRR_6 (PF13516) [0.009] | LRR_8 (PF13855) [0.009] | LRRNT_2 (PF08263) [0.009] | LRR_4 (PF12799) [0.005] | Cu_bind_like (PF02298) [0.005]	Protein kinase domain (IPR000719) [0.734] | Wall-associated receptor kinase galacturonan-binding domain (IPR025287) [0.289] | Serine-threonine/tyrosine-protein kinase catalytic domain (IPR001245) [0.239] | Leucine-rich repeat (IPR001611) [0.014] | Leucine-rich repeat-containing N-terminal, type 2 (IPR013210) [0.009] | Plastocyanin-like (IPR003245) [0.005] | Leucine rich repeat 4 (IPR025875) [0.00…	protein kinase activity (GO:0004672) [0.954] | ATP binding (GO:0005524) [0.734] | polysaccharide binding (GO:0030247) [0.289] | protein binding (GO:0005515) [0.014] | copper ion binding (GO:0005507) [0.005] | electron carrier activity (GO:0009055) [0.005]	protein phosphorylation (GO:0006468) [0.954]	NULL / Representative annotation below 0.1%
222	11	16	20	9	16	8	13	13	13	9	3	7	14	11	9	1	7	6	8	6	8	4	4	32	26	24	20	18	1025	1049	1053	1050	1059	Phosphate transporter [0.472] | Phosphate transporter 13 [0.142] | Phosphate transporter 1 [0.046] | Phosphate transporter protein [0.041] | Phosphate transporter 1,4 [0.037] | Phosphate transporter 5 [0.032] | Phosphate transporter 2 family protein [0.028] | Phosphate transporter 2 [0.023] | Phosphate transporter 1 family protein [0.023] | Phosphate transporter 1,7 [0.018] | Phosphate transporte…	phosphate transporter 2 | phosphate transporter 1;6 | phosphate transporter 1;3 | Major facilitator superfamily protein | phosphate transporter 1;4 | phosphate transporter 1;1 | inorganic phosphate transporter family protein | phosphate transporter 1;9 | phosphate transporter 1;5 | phosphate transporter 1;8 | phosphate transporter 1;7	Sugar_tr (PF00083) [0.972] | Transferase (PF02458) [0.005] | Cpn60_TCP1 (PF00118) [0.005]	General substrate transporter (IPR005828) [0.972] | Chaperonin Cpn60/TCP-1 (IPR002423) [0.005] | Transferase (IPR003480) [0.005]	transmembrane transporter activity (GO:0022857) [0.972] | ATP binding (GO:0005524) [0.005] | transferase activity, transferring acyl groups other than amino-acyl groups (GO:0016747) [0.005]	transmembrane transport (GO:0055085) [0.972] | cellular protein metabolic process (GO:0044267) [0.005]	integral component of membrane (GO:0016021) [0.972]
223	13	19	17	13	12	15	12	14	32	8	10	11	3	4	4	7	5	4	4	2	4	2	2	29	257	282	269	750	763	765	754	745	725	ABSCISIC ACID-INSENSITIVE 5-like protein 2 [0.180] | BZIP transcription factor [0.106] | Basic-leucine zipper (bZIP) transcription factor family protein [0.060] | Abscisic acid responsive element-binding factor 1 family protein [0.060] | Abscisic acid-insensitive 5-like protein 2 [0.055] | Abscisic acid responsive element-binding factor 1 [0.041] | Protein ABSCISIC ACID-INSENSITIVE 5 [0.041] | Ab…	Basic-leucine zipper (bZIP) transcription factor family protein | abscisic acid responsive elements-binding factor 3 | abscisic acid responsive elements-binding factor 2 | ABA-responsive element binding protein 3 | G-box binding factor 4 | basic region/leucine zipper motif 27 | ABRE binding factor 4 | abscisic acid responsive element-binding factor 1	bZIP_1 (PF00170) [0.853] | bZIP_2 (PF07716) [0.046]	Basic-leucine zipper domain (IPR004827) [0.899]	sequence-specific DNA binding (GO:0043565) [0.899] | sequence-specific DNA binding transcription factor activity (GO:0003700) [0.899]	regulation of transcription, DNA-templated (GO:0006355) [0.899]	NULL / Representative annotation below 0.1%
224	11	12	20	10	11	11	15	14	28	9	6	12	16	7	6	6	3	6	5	5	3	0	0	1	320	471	460	457	452	427	412	396	391	Flavin-containing monooxygenase [0.907] | Flavin-containing monooxygenase family protein [0.037] | Flavin monooxygenase-like protein [0.028] | Flavin-containing monooxygenase, putative [0.023] | Flavin monooxygenase [0.005]	Flavin-binding monooxygenase family protein | YUCCA 9 | YUCCA 7 | YUCCA 3 | Flavin-containing monooxygenase family protein	FMO-like (PF00743) [0.833] | Pyr_redox_3 (PF13738) [0.116] | NAD_binding_8 (PF13450) [0.009] | FAD_binding_3 (PF01494) [0.005] | K_oxygenase (PF13434) [0.005] | Pkinase (PF00069) [0.005]	Flavin monooxygenase-like (IPR020946) [0.833] | Monooxygenase, FAD-binding (IPR002938) [0.005] | Protein kinase domain (IPR000719) [0.005] | L-lysine 6-monooxygenase/L-ornithine 5-monooxygenase (IPR025700) [0.005]	flavin adenine dinucleotide binding (GO:0050660) [0.833] | N,N-dimethylaniline monooxygenase activity (GO:0004499) [0.833] | NADP binding (GO:0050661) [0.833] | ATP binding (GO:0005524) [0.005] | protein kinase activity (GO:0004672) [0.005]	oxidation-reduction process (GO:0055114) [0.833] | protein phosphorylation (GO:0006468) [0.005]	NULL / Representative annotation below 0.1%
225	10	17	9	11	13	8	15	13	19	13	10	5	19	5	10	11	5	7	10	2	1	2	1	149	526	664	679	707	926	937	931	925	925	Zinc finger A20 and AN1 domain-containing stress-associated protein 8 [0.370] | Zinc finger A20 and AN1 domain-containing stress-associated protein [0.102] | Zinc finger A20 and AN1 domain-containing stress-associated protein 9 [0.102] | Zinc finger A20 and AN1 domain-containing stress-associated protein 5 [0.074] | Zinc finger A20 and AN1 domain-containing stress-associated protein 4 [0.065] | Z…	A20/AN1-like zinc finger family protein | stress-associated protein 10	zf-AN1 (PF01428) [0.861] | zf-A20 (PF01754) [0.755]	Zinc finger, AN1-type (IPR000058) [0.861] | Zinc finger, A20-type (IPR002653) [0.755]	zinc ion binding (GO:0008270) [0.944] | DNA binding (GO:0003677) [0.755]	NULL / Representative annotation below 0.1%	NULL / Representative annotation below 0.1%
226	6	8	10	13	13	5	19	20	24	13	10	6	27	11	4	5	5	4	6	2	2	3	0	1	2	2	2	2	1	3	3	3	253	Flowering locus T [0.102] | Mother of FT and TFL1-like protein [0.079] | Terminal flower 1 [0.069] | Mother of FT and TFL1-like 1 [0.069] | Protein FLOWERING LOCUS T [0.060] | Flowering locus T-like protein [0.042] | Centroradialis [0.032] | Flowering locus T-like 3 [0.028] | MOTHER OF FT AND TFL1 1 [0.028] | Flowering locus T-like protein (Fragment) [0.028] | CENTRORADIALIS, putative, expressed …	PEBP (phosphatidylethanolamine-binding protein) family protein | centroradialis	PBP (PF01161) [0.917] | PPR (PF01535) [0.005] | PPR_2 (PF13041) [0.005] | PPR_1 (PF12854) [0.005] | PPR_3 (PF13812) [0.005]	Phosphatidylethanolamine-binding protein PEBP (IPR008914) [0.917] | Pentatricopeptide repeat (IPR002885) [0.005]	NULL / Representative annotation below 0.1%	NULL / Representative annotation below 0.1%	NULL / Representative annotation below 0.1%
227	1	29	61	23	12	4	17	6	6	14	6	0	0	0	0	0	0	0	4	32	0	0	0	1	2	2	2	2	1	276	233	257	254	Zinc finger BED domain-containing protein RICESLEEPER 2 [0.516] | Zinc finger BED domain-containing protein RICESLEEPER 3 [0.098] | Zinc finger BED domain-containing protein RICESLEEPER 1 [0.088] | BED zinc finger ;hAT family dimerisation domain [0.079] | HAT family dimerisation domain containing protein [0.037] | Zinc finger BED domain-containing protein RICESLEEPER 4 [0.037] | BED zinc finger,h…	BED zinc finger ;hAT family dimerisation domain	Dimer_Tnp_hAT (PF05699) [0.633] | DUF4413 (PF14372) [0.465] | zf-BED (PF02892) [0.400] | WRKY (PF03106) [0.023] | GRAS (PF03514) [0.009] | LRRNT_2 (PF08263) [0.009] | PPR (PF01535) [0.005] | Peptidase_C48 (PF02902) [0.005] | EF-hand_8 (PF13833) [0.005] | PPR_2 (PF13041) [0.005] | DYW_deaminase (PF14432) [0.005]	HAT dimerisation domain, C-terminal (IPR008906) [0.633] | Domain of unknown function DUF4413 (IPR025525) [0.465] | Zinc finger, BED-type predicted (IPR003656) [0.400] | DNA-binding WRKY (IPR003657) [0.023] | Transcription factor GRAS (IPR005202) [0.009] | Leucine-rich repeat-containing N-terminal, type 2 (IPR013210) [0.009] | Peptidase C48, SUMO/Sentrin/Ubl1 (IPR003653) [0.005] | Pentatricopeptid…	protein dimerization activity (GO:0046983) [0.633] | DNA binding (GO:0003677) [0.400] | sequence-specific DNA binding (GO:0043565) [0.023] | sequence-specific DNA binding transcription factor activity (GO:0003700) [0.023] | cysteine-type peptidase activity (GO:0008234) [0.005]	regulation of transcription, DNA-templated (GO:0006355) [0.023] | proteolysis (GO:0006508) [0.005]	NULL / Representative annotation below 0.1%
228	14	20	22	14	15	16	12	13	20	8	6	8	4	6	5	5	4	7	7	4	4	0	0	1	1	1	1	3	3	4	4	4	4	Protein kinase superfamily protein [0.416] | Receptor-like kinase [0.341] | Receptor-like protein kinase [0.084] | Protein kinase [0.037] | Receptor kinase-like protein [0.023] | LRR receptor-like kinase [0.014] | Leucine-rich repeat protein kinase family protein [0.014] | Somatic embryogenesis receptor kinase 1 [0.014] | receptor-like protein kinase 2 [0.014] | Leucine-rich repeat receptor-like …	Leucine-rich repeat protein kinase family protein | BRI1-associated receptor kinase | NSP-interacting kinase 1 | somatic embryogenesis receptor-like kinase 5 | somatic embryogenesis receptor-like kinase 4 | somatic embryogenesis receptor-like kinase 1 | NSP-interacting kinase 3 | leucine-rich repeat transmembrane protein kinase family protein | somatic embryogenesis receptor-like kinase 2 | NSP-i…	LRRNT_2 (PF08263) [0.836] | Pkinase (PF00069) [0.794] | LRR_1 (PF00560) [0.444] | LRR_8 (PF13855) [0.430] | LRR_4 (PF12799) [0.262] | Pkinase_Tyr (PF07714) [0.182] | LRR_7 (PF13504) [0.061] | LRR_6 (PF13516) [0.047] | Pectinesterase (PF01095) [0.005] | NB-ARC (PF00931) [0.005] | UBN2_3 (PF14244) [0.005]	Leucine-rich repeat-containing N-terminal, type 2 (IPR013210) [0.836] | Protein kinase domain (IPR000719) [0.794] | Leucine-rich repeat (IPR001611) [0.444] | Leucine rich repeat 4 (IPR025875) [0.262] | Serine-threonine/tyrosine-protein kinase catalytic domain (IPR001245) [0.182] | NB-ARC (IPR002182) [0.005] | Pectinesterase, catalytic (IPR000070) [0.005]	protein kinase activity (GO:0004672) [0.967] | ATP binding (GO:0005524) [0.794] | protein binding (GO:0005515) [0.444] | ADP binding (GO:0043531) [0.005] | pectinesterase activity (GO:0030599) [0.005]	protein phosphorylation (GO:0006468) [0.967] | cell wall modification (GO:0042545) [0.005]	cell wall (GO:0005618) [0.005]
229	12	18	13	10	13	18	4	5	6	8	7	3	40	39	2	1	2	1	8	1	1	1	0	1	166	306	169	138	124	183	331	314	308	O-acyltransferase WSD1 [0.612] | O-acyltransferase WSD1-like protein [0.229] | O-acyltransferase (WSD1-like) family protein [0.131] | TSA: Wollemia nobilis Ref_Wollemi_Transcript_5984_1922 transcribed RNA sequence [0.009]	O-acyltransferase (WSD1-like) family protein	DUF1298 (PF06974) [0.869] | WES_acyltransf (PF03007) [0.701] | Condensation (PF00668) [0.005]	O-acyltransferase, WSD1, C-terminal (IPR009721) [0.869] | O-acyltransferase, WSD1, N-terminal (IPR004255) [0.701] | Condensation domain (IPR001242) [0.005]	diacylglycerol O-acyltransferase activity (GO:0004144) [0.953]	glycerolipid biosynthetic process (GO:0045017) [0.701]	NULL / Representative annotation below 0.1%
230	11	13	13	9	10	8	8	8	13	8	9	11	6	3	10	7	8	16	10	7	7	8	7	22	14	13	15	88	88	117	151	143	198	ATP-dependent zinc metalloprotease FtsH [0.197] | ATP-dependent zinc metalloprotease FTSH protein [0.136] | ATP-dependent zinc metalloprotease FTSH 4 [0.136] | ATP-dependent zinc metalloprotease FTSH 2 [0.117] | ATP-dependent zinc metalloprotease FTSH [0.094] | ATP-dependent zinc metalloprotease FTSH 11 [0.094] | ATP-dependent zinc metalloprotease FTSH 9 [0.089] | ATP-dependent zinc metalloprotea…	FtsH extracellular protease family | FTSH protease 9 | FTSH protease 4 | cell division protein ftsH, putative | FTSH protease 6 | FTSH protease 7 | FTSH protease 11 | FTSH protease 1 | FTSH protease 8	AAA (PF00004) [0.953] | Peptidase_M41 (PF01434) [0.864] | FtsH_ext (PF06480) [0.155] | RRM_6 (PF14259) [0.005] | RRM_5 (PF13893) [0.005] | Abhydrolase_5 (PF12695) [0.005]	ATPase, AAA-type, core (IPR003959) [0.953] | Peptidase M41 (IPR000642) [0.864] | Peptidase M41, FtsH extracellular (IPR011546) [0.155]	ATP binding (GO:0005524) [0.995] | metalloendopeptidase activity (GO:0004222) [0.925] | zinc ion binding (GO:0008270) [0.155]	proteolysis (GO:0006508) [0.864]	integral component of membrane (GO:0016021) [0.155]
231	14	11	13	11	13	9	15	15	27	10	16	5	5	5	6	5	3	11	9	2	3	3	1	133	174	1065	1128	1221	1300	1351	986	981	990	Cellulose synthase-like protein [0.277] | Glucomannan 4-beta-mannosyltransferase 9 [0.089] | Cellulose synthase-like protein A1 [0.089] | Cellulose synthase-like A1 [0.085] | Cellulose-synthase-like C5 [0.080] | Cellulose synthase-like A2 [0.066] | Cellulose synthase-like C3 [0.047] | Cellulose-synthase-like C6 [0.038] | Glucomannan 4-beta-mannosyltransferase 2 [0.038] | Cellulose synthase-like A…	Nucleotide-diphospho-sugar transferases superfamily protein | cellulose synthase-like A01 | cellulose synthase like A11 | Cellulose-synthase-like C4 | cellulose synthase-like A10 | cellulose synthase-like A3 | Cellulose-synthase-like C5 | cellulose synthase-like A02 | Cellulose-synthase-like C12 | Cellulose-synthase-like C6 | Glycosyl transferase family 2 protein | cellulose synthase like A14 | c…	Glyco_tranf_2_3 (PF13641) [0.972] | Glyco_trans_2_3 (PF13632) [0.019]	NULL / Representative annotation below 0.1%	NULL / Representative annotation below 0.1%	NULL / Representative annotation below 0.1%	NULL / Representative annotation below 0.1%
232	15	12	12	14	17	6	15	21	23	9	7	5	14	17	3	10	4	2	3	1	1	1	1	73	301	287	274	249	235	227	218	207	202	Senescence regulator [0.014] | OJ000126_13.10 protein [0.009]	Protein of unknown function, DUF584 | AtS40-3	Senescence_reg (PF04520) [0.981]	Senescence regulator S40 (IPR007608) [0.981]	NULL / Representative annotation below 0.1%	NULL / Representative annotation below 0.1%	NULL / Representative annotation below 0.1%
233	12	13	14	12	14	16	13	8	10	9	12	5	8	7	1	5	8	10	7	10	2	10	7	152	462	486	478	607	604	588	1343	1359	1372	Plant cadmium resistance 2 [0.310] | Plant cadmium resistance 2, putative [0.160] | Plant cadmium resistance protein [0.127] | Protein PLANT CADMIUM RESISTANCE 2 [0.122] | Plant cadmium resistance 2-like protein [0.094] | Protein PLANT CADMIUM RESISTANCE 10 [0.052] | Protein PLANT CADMIUM RESISTANCE 8 [0.023] | PLANT CADMIUM RESISTANCE 2 [0.019] | Protein PLANT CADMIUM RESISTANCE 12 [0.019] | Pro…	PLAC8 family protein | PLANT CADMIUM RESISTANCE 1 | PLANT CADMIUM RESISTANCE 2 | PLANT CADMIUM RESISTANCE 11	PLAC8 (PF04749) [0.991] | HEV_ORF1 (PF02444) [0.005]	Uncharacterised protein family Cys-rich (IPR006461) [0.991] | Hepatitis E virus Orf2, capsid (IPR003384) [0.005]	NULL / Representative annotation below 0.1%	NULL / Representative annotation below 0.1%	host cell cytoplasm (GO:0030430) [0.005]
234	13	18	19	11	10	6	15	16	18	10	6	7	3	7	13	10	5	8	11	2	2	2	0	99	324	354	342	324	369	353	341	323	317	Glutaredoxin family protein [0.439] | Glutaredoxin family protein, putative [0.316] | Glutaredoxin [0.118] | Glutaredoxin-like [0.080] | Glutaredoxin family protein, expressed [0.028] | TSA: Wollemia nobilis Ref_Wollemi_Transcript_9012_3668 transcribed RNA sequence [0.005]	Glutaredoxin family protein | Thioredoxin superfamily protein	Glutaredoxin (PF00462) [0.925] | RVT_3 (PF13456) [0.005]	Glutaredoxin (IPR002109) [0.925]	electron carrier activity (GO:0009055) [0.925] | protein disulfide oxidoreductase activity (GO:0015035) [0.925]	cell redox homeostasis (GO:0045454) [0.925]	NULL / Representative annotation below 0.1%
235	13	16	28	12	11	11	11	11	23	7	8	7	9	7	6	9	5	6	6	1	2	1	0	1	78	1071	1135	1231	1311	1363	1383	1401	1421	Pectin lyase-like superfamily protein [0.613] | Pectin lyase superfamily protein [0.255] | Pectin lyase-like superfamily protein (Fragment) [0.127]	Pectin lyase-like superfamily protein	Glyco_hydro_28 (PF00295) [0.972] | Pectate_lyase_3 (PF12708) [0.019] | Glyco_hydro_88 (PF07470) [0.009] | Ribosomal_L18e (PF00828) [0.005] | SBP_bac_8 (PF13416) [0.005]	Glycoside hydrolase, family 28 (IPR000743) [0.972] | Glycosyl hydrolase, family 88 (IPR010905) [0.009] | Ribosomal protein L18e/L15P (IPR021131) [0.005]	polygalacturonase activity (GO:0004650) [0.972]	carbohydrate metabolic process (GO:0005975) [0.972]	NULL / Representative annotation below 0.1%
236	7	9	5	5	12	4	24	29	37	11	4	7	11	5	2	2	4	2	4	4	3	16	5	45	11	10	13	762	774	775	764	757	738	Glycosyltransferase [0.443] | Glycosyltransferase family 61 protein [0.184] | Glycosyltransferase, putative, expressed [0.118] | Glycosyltransferase, putative [0.108] | Glycosyltransferase family 61 protein, putative [0.075] | Glycosyltransferase (Fragment) [0.038] | Glycosyltransferase-like protein [0.019]	Glycosyltransferase family 61 protein	DUF563 (PF04577) [0.934] | Glyco_transf_17 (PF04724) [0.005]	Glycosyltransferase AER61, uncharacterised (IPR007657) [0.934] | Glycosyl transferase, family 17 (IPR006813) [0.005]	transferase activity, transferring glycosyl groups (GO:0016757) [0.934] | beta-1,4-mannosylglycoprotein 4-beta-N-acetylglucosaminyltransferase activity (GO:0003830) [0.005]	protein N-linked glycosylation (GO:0006487) [0.005]	membrane (GO:0016020) [0.005]
237	13	18	24	18	15	14	7	5	10	19	13	10	18	5	4	2	3	5	4	2	3	0	0	1	1	245	2	SINGLETON	SINGLETON	SINGLETON	SINGLETON	SINGLETON	SINGLETON	Exostosin family protein [0.637] | Exostosin-2 [0.165] | Exostosin-1 [0.080] | Exostosin-like protein [0.052] | Exostosin-1c [0.038] | Exostosin-like protein (Fragment) [0.009] | 3,5-epimerase/4-reductase [0.005] | UDP-Xyl: xylogalacturonan beta-1,3-xylosyltransferase, family GT47 [0.005] | Leucine-rich receptor-like protein kinase family protein [0.005] | Exostosin-1c (Fragment) [0.005]	Exostosin family protein | xylogalacturonan deficient 1	Exostosin (PF03016) [0.953] | DUF2431 (PF10354) [0.005] | LRR_8 (PF13855) [0.005] | LRR_7 (PF13504) [0.005] | HlyIII (PF03006) [0.005]	Exostosin-like (IPR004263) [0.953] | Domain of unknown function DUF2431 (IPR019446) [0.005] | Hly-III-related (IPR004254) [0.005]	NULL / Representative annotation below 0.1%	NULL / Representative annotation below 0.1%	integral component of membrane (GO:0016021) [0.005]
238	15	18	10	15	13	11	15	15	24	9	9	9	10	4	7	5	4	6	8	1	1	1	1	25	168	131	123	107	755	758	746	737	716	Reticulon-like protein [0.948] | Reticulon family protein [0.028] | Reticulon-like protein (Fragment) [0.014] | Reticulon-like protein B8 [0.005]	Reticulon family protein | VIRB2-interacting protein 3 | VIRB2-interacting protein 2 | VIRB2-interacting protein 1 | Reticulan like protein B3 | Reticulan like protein B13	Reticulon (PF02453) [0.995] | DUF2418 (PF10332) [0.005]	Reticulon (IPR003388) [0.995] | Protein of unknown function DUF2418 (IPR018819) [0.005]	NULL / Representative annotation below 0.1%	NULL / Representative annotation below 0.1%	NULL / Representative annotation below 0.1%
239	10	7	11	3	1	2	19	19	13	2	11	3	2	3	8	6	8	14	26	18	19	4	0	125	273	289	276	251	328	478	464	443	433	Fucosyltransferase 1 [0.379] | fucosyltransferase 1 [0.137] | fucosyltransferase 8 [0.104] | fucosyltransferase 2 [0.085] | fucosyltransferase 10 [0.043] | fucosyltransferase 7 [0.043] | fucosyltransferase 5 [0.033] | fucosyltransferase 6 [0.028] | fucosyltransferase 4 [0.028] | Galactoside 2-alpha-L-fucosyltransferase [0.028] | Alpha-1,2-fucosyltransferase [0.028] | fucosyltransferase 9 [0.014] …	fucosyltransferase 1 | fucosyltransferase 9 | fucosyltransferase 5 | fucosyltransferase 7 | fucosyltransferase 3 | fucosyltransferase 8 | fucosyltransferase 6 | fucosyltransferase 10 | fucosyltransferase 4 | fucosyltransferase 2	XG_FTase (PF03254) [0.995] | Prot_inhib_II (PF02428) [0.005]	Xyloglucan fucosyltransferase (IPR004938) [0.995] | Proteinase inhibitor I20, Pin2 (IPR003465) [0.005]	galactoside 2-alpha-L-fucosyltransferase activity (GO:0008107) [0.995] | serine-type endopeptidase inhibitor activity (GO:0004867) [0.005]	cell wall biogenesis (GO:0042546) [0.995]	membrane (GO:0016020) [0.995]
240	0	0	0	0	0	0	0	0	0	0	0	0	0	0	0	1	0	2	0	7	200	0	1	2	4	5	6	5	8	10	11	12	12	Retrotransposon protein, putative, Ty3-gypsy subclass [0.052] | Retrotransposon protein, putative, unclassified [0.038] | Retrotransposon protein, putative, Ty3-gypsy sub-class [0.014] | Cold shock protein 1 [0.014] | Retrovirus-related Pol polyprotein from transposon 17.6 (Fragment) [0.005] | Zinc finger, CCHC-type [0.005] | Retrotransposon gag protein [0.005] | Transposable element protein, put…	Unkown protein(s) / No TAIR description(s)	Retrotrans_gag (PF03732) [0.536] | zf-CCHC (PF00098) [0.090]	Retrotransposon gag domain (IPR005162) [0.536] | Zinc finger, CCHC-type (IPR001878) [0.090]	nucleic acid binding (GO:0003676) [0.090] | zinc ion binding (GO:0008270) [0.090]	NULL / Representative annotation below 0.1%	NULL / Representative annotation below 0.1%
241	9	11	12	5	8	5	13	16	15	7	9	5	40	20	3	6	3	5	12	1	1	0	4	6	355	1204	1282	1420	1522	1585	1628	1654	1679	Glycosyltransferase [0.624] | Nucleotide-diphospho-sugar transferase family protein [0.295] | Nucleotide-diphospho-sugar transferase [0.071] | Nucleotide-diphospho-sugar transferase family protein (Fragment) [0.005] | Glycosyltransferase (Fragment) [0.005]	Nucleotide-diphospho-sugar transferase family protein	Nucleotid_trans (PF03407) [0.967]	Nucleotide-diphospho-sugar transferase (IPR005069) [0.967]	NULL / Representative annotation below 0.1%	NULL / Representative annotation below 0.1%	NULL / Representative annotation below 0.1%
242	15	17	23	17	18	9	10	11	23	6	10	6	5	2	9	8	2	7	6	1	4	1	0	70	84	112	193	167	155	142	553	533	521	AT-hook motif nuclear-localized protein 1 [0.343] | AT-hook motif nuclear-localized protein 10 [0.271] | AT-hook motif nuclear localized protein 1 [0.143] | AT hook motif DNA-binding family protein [0.076] | AT-hook motif nuclear-localized protein 9 [0.062] | AT-hook motif nuclear localized protein 2 [0.029] | AT hook motif DNA-binding family protein, putative [0.010] | AT hook, DNA-binding motif…	AT hook motif DNA-binding family protein | AT-hook motif nuclear-localized protein 1 | DNA-binding family protein	DUF296 (PF03479) [0.976] | AT_hook (PF02178) [0.262]	Domain of unknown function DUF296 (IPR005175) [0.976] | AT hook, DNA-binding motif (IPR017956) [0.262]	DNA binding (GO:0003677) [0.262]	NULL / Representative annotation below 0.1%	NULL / Representative annotation below 0.1%
243	5	16	12	11	10	11	12	8	11	11	5	11	2	5	13	15	18	7	11	6	8	1	1	4	8	38	38	281	153	140	130	127	120	ABC transporter [0.419] | ABC transporter G family member 11 [0.243] | ABC transporter G family member 15 [0.086] | ABC transporter family protein [0.076] | ABC transporter G family member [0.048] | Abc transporter family protein [0.038] | ABC transporter-related family protein [0.029] | ABC transporter G family member 3 [0.024] | ABC transporter G family member 13 [0.014] | ABC transporter G fam…	ABC-2 type transporter family protein | white-brown complex homolog protein 11	ABC2_membrane (PF01061) [0.948] | ABC_tran (PF00005) [0.929]	ABC-2 type transporter (IPR013525) [0.948] | ABC transporter-like (IPR003439) [0.929]	ATP binding (GO:0005524) [0.929] | ATPase activity (GO:0016887) [0.929]	NULL / Representative annotation below 0.1%	membrane (GO:0016020) [0.948]
244	13	20	11	18	15	11	16	16	27	11	6	6	2	5	9	6	4	2	5	1	3	2	0	1	1	1	1	1	2	1	1	1	1	Kinase superfamily protein [0.359] | Protein kinase family protein [0.182] | Kinase family protein [0.163] | Protein kinase superfamily protein [0.081] | Protein kinase-like protein [0.053] | Protein kinase [0.033] | protein kinase family protein [0.024] | Receptor kinase [0.019] | Kinase 2 family protein [0.019] | Protein kinase (Fragment) [0.019] | Protein kinase 1 [0.014] | Protein kinase 2 [0…	Protein kinase superfamily protein	Pkinase (PF00069) [0.895] | Pkinase_Tyr (PF07714) [0.110] | Malectin_like (PF12819) [0.038] | LRR_1 (PF00560) [0.010] | LRR_8 (PF13855) [0.005] | LRRNT_2 (PF08263) [0.005]	Protein kinase domain (IPR000719) [0.895] | Serine-threonine/tyrosine-protein kinase catalytic domain (IPR001245) [0.110] | Malectin-like carbohydrate-binding domain (IPR024788) [0.038] | Leucine-rich repeat (IPR001611) [0.010] | Leucine-rich repeat-containing N-terminal, type 2 (IPR013210) [0.005]	protein kinase activity (GO:0004672) [1.000] | ATP binding (GO:0005524) [0.895] | protein binding (GO:0005515) [0.010]	protein phosphorylation (GO:0006468) [1.000]	NULL / Representative annotation below 0.1%
245	9	19	12	11	8	29	12	13	10	5	4	5	10	12	4	9	9	3	11	7	2	1	3	4	53	268	480	474	466	452	437	420	411	Alcohol dehydrogenase, putative [0.493] | Cinnamyl alcohol dehydrogenase [0.163] | Cinnamyl alcohol dehydrogenase 3 [0.062] | Cinnamyl alcohol dehydrogenase 6 [0.048] | Cinnamyl-alcohol dehydrogenase [0.048] | Cinnamyl-alcohol dehydrogenase 2 [0.029] | Cinnamyl alcohol dehydrogenase-like protein [0.029] | Cinnamyl-alcohol dehydrogenase family protein [0.024] | Cinnamyl alcohol dehydrogenase (Frag…	cinnamyl-alcohol dehydrogenase | elicitor-activated gene 3-1 | cinnamyl alcohol dehydrogenase homolog 3 | cinnamyl alcohol dehydrogenase homolog 2 | cinnamyl alcohol dehydrogenase 9 | GroES-like zinc-binding alcohol dehydrogenase family protein | cinnamyl alcohol dehydrogenase 6 | cinnamyl alcohol dehydrogenase 5 | elicitor-activated gene 3-2	ADH_N (PF08240) [0.957] | ADH_zinc_N (PF00107) [0.890] | HMA (PF00403) [0.005] | 2-Hacid_dh_C (PF02826) [0.005]	Alcohol dehydrogenase GroES-like (IPR013154) [0.957] | Alcohol dehydrogenase, C-terminal (IPR013149) [0.890] | D-isomer specific 2-hydroxyacid dehydrogenase, NAD-binding (IPR006140) [0.005] | Heavy metal-associated domain, HMA (IPR006121) [0.005]	oxidoreductase activity (GO:0016491) [0.981] | zinc ion binding (GO:0008270) [0.890] | oxidoreductase activity, acting on the CH-OH group of donors, NAD or NADP as acceptor (GO:0016616) [0.005] | cofactor binding (GO:0048037) [0.005] | metal ion binding (GO:0046872) [0.005]	oxidation-reduction process (GO:0055114) [0.981] | metal ion transport (GO:0030001) [0.005]	NULL / Representative annotation below 0.1%
246	8	8	7	8	10	5	12	11	10	8	1	15	13	9	1	4	21	17	3	24	4	6	3	1	1	1	1	1	2	1	6	9	6	Alpha carbonic anhydrase 7 [0.438] | Alpha carbonic anhydrase 1, putative [0.135] | Alpha carbonic anhydrase 4, putative [0.120] | alpha carbonic anhydrase 7 [0.101] | Alpha carbonic anhydrase [0.048] | alpha carbonic anhydrase 5 [0.034] | alpha carbonic anhydrase 2 [0.034] | alpha carbonic anhydrase 4 [0.024] | alpha carbonic anhydrase 1 [0.014] | Carbonic anhydrase [0.014] | alpha carbonic anhy…	alpha carbonic anhydrase 4 | alpha carbonic anhydrase 5 | alpha carbonic anhydrase 1 | alpha carbonic anhydrase 7 | alpha carbonic anhydrase 6 | alpha carbonic anhydrase 3 | alpha carbonic anhydrase 8 | alpha carbonic anhydrase 2	Carb_anhydrase (PF00194) [0.942] | Pkinase_Tyr (PF07714) [0.005]	Alpha carbonic anhydrase (IPR001148) [0.942] | Serine-threonine/tyrosine-protein kinase catalytic domain (IPR001245) [0.005]	protein kinase activity (GO:0004672) [0.005]	protein phosphorylation (GO:0006468) [0.005]	NULL / Representative annotation below 0.1%
247	15	21	20	16	24	10	11	8	12	10	7	11	14	11	1	0	0	7	5	3	2	0	0	29	187	176	191	1173	1246	1285	1294	1309	1320	CASP-like protein [0.644] | Casparian strip membrane protein 2 [0.135] | Casparian strip membrane protein 1 [0.082] | Casparian strip membrane protein 3 [0.048] | Casparian strip membrane protein 4 [0.029] | Casparian strip membrane protein 5 [0.024] | Casparian strip membrane protein 6 [0.019] | CASP-like protein (Fragment) [0.005] | CASP-like protein 1D1 [0.005] | CASP-like protein 1U2 [0.005] …	Uncharacterised protein family (UPF0497)	DUF588 (PF04535) [1.000]	Uncharacterised protein family UPF0497, trans-membrane plant (IPR006702) [1.000]	NULL / Representative annotation below 0.1%	NULL / Representative annotation below 0.1%	NULL / Representative annotation below 0.1%
248	12	14	19	8	10	10	9	12	19	8	5	6	9	7	5	3	2	8	8	20	7	4	3	1	41	359	345	331	314	299	252	239	232	Plasma membrane ATPase [0.971] | Plasma membrane ATPase (Fragment) [0.029]	Cation transporter/ E1-E2 ATPase family protein | H(+)-ATPase 1 | H(+)-ATPase 5 | H(+)-ATPase 6 | H(+)-ATPase 7 | H(+)-ATPase 2 | H(+)-ATPase 9 | H(+)-ATPase 8 | autoinhibited H(+)-ATPase isoform 10 | H(+)-ATPase 4 | H(+)-ATPase 3 | H(+)-ATPase 11	E1-E2_ATPase (PF00122) [0.962] | Hydrolase (PF00702) [0.918] | Cation_ATPase_N (PF00690) [0.889] | Hydrolase_like2 (PF13246) [0.010] | p450 (PF00067) [0.005]	P-type ATPase, A domain (IPR008250) [0.962] | HAD-like domain (IPR023214) [0.918] | Cation-transporting P-type ATPase, N-terminal (IPR004014) [0.889] | Cytochrome P450 (IPR001128) [0.005]	metal ion binding (GO:0046872) [0.962] | nucleotide binding (GO:0000166) [0.962] | iron ion binding (GO:0005506) [0.005] | heme binding (GO:0020037) [0.005] | oxidoreductase activity, acting on paired donors, with incorporation or reduction of molecular oxygen (GO:0016705) [0.005]	oxidation-reduction process (GO:0055114) [0.005]	NULL / Representative annotation below 0.1%
249	4	5	27	16	3	17	10	8	8	4	3	5	12	5	9	6	1	23	17	13	6	1	0	325	1	1	1	3	3	4	4	4	4	Phenylalanine ammonia-lyase [0.899] | Phenylalanine ammonia-lyase (Fragment) [0.087] | Phenylalanine ammonia-lyase-like protein [0.005] | phenylalanine ammonia-lyase 2 [0.005] | phenylalanine ammonia-lyase 4 [0.005]	phenyl alanine ammonia-lyase 3 | phenylalanine ammonia-lyase 2 | PHE ammonia lyase 1 | phenylalanine ammonia-lyase 4	Lyase_aromatic (PF00221) [0.962] | Amidohydro_4 (PF13147) [0.014] | Amidohydro_5 (PF13594) [0.005] | UBN2 (PF14223) [0.005] | Arginase (PF00491) [0.005] | DUF4219 (PF13961) [0.005] | DUF3594 (PF12165) [0.005]	Aromatic amino acid lyase (IPR001106) [0.962] | Domain of unknown function DUF4219 (IPR025314) [0.005] | Alfin (IPR021998) [0.005] | Ureohydrolase (IPR006035) [0.005]	ammonia-lyase activity (GO:0016841) [0.962] | hydrolase activity, acting on carbon-nitrogen (but not peptide) bonds, in linear amidines (GO:0016813) [0.005] | histone binding (GO:0042393) [0.005] | metal ion binding (GO:0046872) [0.005]	biosynthetic process (GO:0009058) [0.962] | regulation of transcription, DNA-templated (GO:0006355) [0.005]	NULL / Representative annotation below 0.1%
250	6	12	10	13	5	14	8	12	6	11	2	6	14	13	7	3	9	7	27	5	10	3	1	1	2	2	2	2	1	2	2	2	255	NAD(P)-linked oxidoreductase superfamily protein [0.981] | NAD(P)-linked oxidoreductase superfamily protein, putative [0.010] | Aldo/keto reductase family oxidoreductase [0.005] | Pentatricopeptide repeat-containing protein [0.005]	NAD(P)-linked oxidoreductase superfamily protein	Aldo_ket_red (PF00248) [0.990] | PPR_2 (PF13041) [0.005]	NADP-dependent oxidoreductase domain (IPR023210) [0.990] | Pentatricopeptide repeat (IPR002885) [0.005]	NULL / Representative annotation below 0.1%	NULL / Representative annotation below 0.1%	NULL / Representative annotation below 0.1%
251	7	3	8	2	2	2	8	4	9	6	13	4	52	37	9	6	19	6	1	6	1	0	1	30	30	26	24	19	13	16	711	698	678	L-gulonolactone oxidase [0.456] | D-arabinono-1,4-lactone oxidase family protein [0.184] | D-arabinono-1,4-lactone oxidase [0.126] | Gulonolactone oxidase, putative [0.102] | D-arabinono-1,4-lactone oxidase-like protein [0.058] | L-gulonolactone oxidase 3 [0.024] | Neutral/alkaline invertase [0.005] | RING/U-box superfamily protein [0.005] | Peroxidase [0.005] | Cytochrome P450 [0.005] | GDSL est…	D-arabinono-1,4-lactone oxidase family protein | FAD-dependent oxidoreductase family protein	FAD_binding_4 (PF01565) [0.767] | ALO (PF04030) [0.655] | DUF936 (PF06075) [0.005] | peroxidase (PF00141) [0.005] | Pkinase_Tyr (PF07714) [0.005] | Pkinase (PF00069) [0.005] | zf-RING_2 (PF13639) [0.005] | Glyco_hydro_100 (PF12899) [0.005] | p450 (PF00067) [0.005]	FAD linked oxidase, N-terminal (IPR006094) [0.767] | D-arabinono-1,4-lactone oxidase (IPR007173) [0.655] | Serine-threonine/tyrosine-protein kinase catalytic domain (IPR001245) [0.005] | Haem peroxidase, plant/fungal/bacterial (IPR002016) [0.005] | Cytochrome P450 (IPR001128) [0.005] | Protein of unknown function DUF936, plant (IPR010341) [0.005] | Zinc finger, RING-type (IPR001841) [0.005] | Gly…	flavin adenine dinucleotide binding (GO:0050660) [0.767] | UDP-N-acetylmuramate dehydrogenase activity (GO:0008762) [0.767] | oxidoreductase activity (GO:0016491) [0.767] | D-arabinono-1,4-lactone oxidase activity (GO:0003885) [0.655] | heme binding (GO:0020037) [0.010] | protein kinase activity (GO:0004672) [0.010] | iron ion binding (GO:0005506) [0.005] | peroxidase activity (GO:0004601) [0.005…	oxidation-reduction process (GO:0055114) [0.922] | protein phosphorylation (GO:0006468) [0.010] | response to oxidative stress (GO:0006979) [0.005]	membrane (GO:0016020) [0.655]
252	13	18	8	9	13	8	10	11	12	9	6	7	7	3	8	7	6	11	9	4	5	8	12	44	92	71	67	52	51	50	44	44	40	Peptidyl-prolyl cis-trans isomerase [0.951] | Peptidyl-prolyl cis-trans isomerase D [0.020] | Peptidyl-prolyl cis-trans isomerase (Fragment) [0.015] | Peptidyl-prolyl cis-trans isomerase G [0.010] | Peptidyl-prolyl cis-trans isomerase, putative [0.005]	Cyclophilin-like peptidyl-prolyl cis-trans isomerase family protein | rotamase CYP 4 | cyclophilin 5 | rotamase CYP 1 | rotamase CYP 7 | rotamase CYP 3 | rotamase cyclophilin 5 | cyclophilin 20-2 | rotamase cyclophilin 2	Pro_isomerase (PF00160) [0.995] | PAN_4 (PF14295) [0.010] | SYF2 (PF08231) [0.005] | CS (PF04969) [0.005] | TPR_2 (PF07719) [0.005] | Ribosomal_S5_C (PF03719) [0.005]	Cyclophilin-like peptidyl-prolyl cis-trans isomerase domain (IPR002130) [0.995] | CS domain (IPR007052) [0.005] | Ribosomal protein S5, C-terminal (IPR005324) [0.005] | mRNA splicing factor SYF2 (IPR013260) [0.005] | Tetratricopeptide TPR2 (IPR013105) [0.005]	peptidyl-prolyl cis-trans isomerase activity (GO:0003755) [0.995] | structural constituent of ribosome (GO:0003735) [0.005]	protein folding (GO:0006457) [0.995] | translation (GO:0006412) [0.005]	ribosome (GO:0005840) [0.005]
253	16	18	21	13	17	12	10	9	24	14	10	7	3	4	9	5	2	3	4	1	2	1	0	1	1	1	1	1	2	14	906	897	895	Kinase superfamily protein [0.537] | Protein kinase superfamily protein [0.346] | Kinase superfamily protein, putative [0.102] | Protein kinase family protein [0.015]	Protein kinase superfamily protein | CDC2C	Pkinase (PF00069) [0.907] | Polysacc_synt_4 (PF04669) [0.005] | zf-met (PF12874) [0.005]	Protein kinase domain (IPR000719) [0.907] | Putative polysaccharide biosynthesis protein (IPR021148) [0.005]	ATP binding (GO:0005524) [0.907] | protein kinase activity (GO:0004672) [0.907]	protein phosphorylation (GO:0006468) [0.907]	NULL / Representative annotation below 0.1%
254	9	19	18	10	7	12	9	11	9	6	15	10	13	13	6	4	10	4	8	2	3	2	2	4	53	148	136	120	105	100	101	108	102	S-(hydroxymethyl)glutathione dehydrogenase [0.244] | Alcohol dehydrogenase [0.122] | Alcohol dehydrogenase (Fragment) [0.083] | Alcohol dehydrogenase, putative [0.078] | Alcohol dehydrogenase-like 7 [0.059] | Alcohol dehydrogenase 2 [0.059] | Alcohol dehydrogenase 1 [0.059] | Alcohol-dehydrogenase family protein [0.054] | Alcohol dehydrogenase-like 2 [0.049] | Alcohol dehydrogenase 2, putative, e…	GroES-like zinc-binding dehydrogenase family protein | Zinc-binding alcohol dehydrogenase family protein | alcohol dehydrogenase 1	ADH_zinc_N (PF00107) [0.946] | ADH_N (PF08240) [0.873]	Alcohol dehydrogenase, C-terminal (IPR013149) [0.946] | Alcohol dehydrogenase GroES-like (IPR013154) [0.873]	oxidoreductase activity (GO:0016491) [0.971] | zinc ion binding (GO:0008270) [0.946]	oxidation-reduction process (GO:0055114) [0.971]	NULL / Representative annotation below 0.1%
255	8	14	12	9	8	7	16	18	18	3	9	6	49	26	0	0	0	0	0	0	0	0	0	29	427	441	656	679	431	407	392	378	620	Protein LURP-one-related 8 [0.286] | Protein LURP-one-related 12 [0.138] | Protein LURP-one-related 11 [0.128] | LURP-one-like protein [0.084] | LURP-one-related 8, putative [0.069] | Protein LURP-one-related 17 [0.064] | Protein LURP-one-related 4 [0.054] | Protein LURP-one-related 8 (Fragment) [0.030] | TSA: Wollemia nobilis Ref_Wollemi_Transcript_8676_899 transcribed RNA sequence [0.015] | Pro…	Protein of unknown function (DUF567)	Tub_2 (PF04525) [0.995]	LURP1-like domain (IPR007612) [0.995]	NULL / Representative annotation below 0.1%	NULL / Representative annotation below 0.1%	NULL / Representative annotation below 0.1%
256	5	37	7	11	7	22	11	13	11	3	8	10	14	12	0	0	5	6	16	5	0	0	0	1	2	2	2	2	1	2	2	2	2	Patatin [0.966] | Patatin (Fragment) [0.025] | PATATIN-like protein 4 [0.005] | Patatin-like protein 1 (Fragment) [0.005]	Acyl transferase/acyl hydrolase/lysophospholipase superfamily protein | PATATIN-like protein 4 | phospholipase A 2A | PATATIN-like protein 5	Patatin (PF01734) [0.931] | PPR (PF01535) [0.005] | PPR_2 (PF13041) [0.005]	Patatin/Phospholipase A2-related (IPR002641) [0.931] | Pentatricopeptide repeat (IPR002885) [0.005]	NULL / Representative annotation below 0.1%	lipid metabolic process (GO:0006629) [0.931]	NULL / Representative annotation below 0.1%
257	10	17	13	11	10	7	12	12	28	5	7	6	27	8	4	2	2	4	12	1	1	3	0	67	250	277	340	322	307	291	279	270	332	Homeobox associated leucine zipper protein [0.302] | Homeobox-leucine zipper protein [0.233] | Homeobox-leucine zipper family protein [0.163] | Homeobox-leucine zipper protein 14 [0.084] | Homeobox-leucine zipper protein 17 [0.054] | Homeobox-leucine zipper protein family [0.050] | Homeobox-leucine zipper protein 9 [0.030] | Homeobox-leucine zipper protein 22 [0.025] | homeobox-leucine zipper pro…	Homeobox-leucine zipper protein 4 (HB-4) / HD-ZIP protein | Homeobox-leucine zipper protein family | homeobox-leucine zipper protein 3 | homeobox protein 2 | homeobox-leucine zipper protein 17 | homeobox-leucine zipper protein 4 | homeobox from Arabidopsis thaliana | homeobox-leucine zipper protein 18	HALZ (PF02183) [0.960] | Homeobox (PF00046) [0.950] | HD-ZIP_N (PF04618) [0.262] | Auxin_inducible (PF02519) [0.005]	Leucine zipper, homeobox-associated (IPR003106) [0.960] | Homeobox domain (IPR001356) [0.950] | HD-ZIP protein, N-terminal (IPR006712) [0.262] | Auxin-induced protein, ARG7 (IPR003676) [0.005]	DNA binding (GO:0003677) [0.960] | sequence-specific DNA binding (GO:0043565) [0.950] | sequence-specific DNA binding transcription factor activity (GO:0003700) [0.950]	regulation of transcription, DNA-templated (GO:0006355) [0.990]	nucleus (GO:0005634) [0.965]
258	9	8	4	16	24	8	5	7	7	11	4	10	2	3	5	3	3	22	12	18	7	5	9	159	220	205	182	160	183	172	162	156	149	Chlorophyll a-b binding protein, chloroplastic [0.970] | Chlorophyll a-b binding protein 3C, chloroplastic [0.015] | Chlorophyll a-b binding protein, chloroplastic (Fragment) [0.010] | Chlorophyll a-b binding protein 151, chloroplastic [0.005]	photosystem II light harvesting complex gene 2.2 | light-harvesting chlorophyll-protein complex II subunit B1 | chlorophyll A/B-binding protein 2 | chlorophyll A/B binding protein 3 | photosystem II light harvesting complex gene 2.3 | photosystem II light harvesting complex gene B1B2 | photosystem II light harvesting complex gene 2.1 | chlorophyll A/B binding protein 1 | light-harvesting chloroph…	Chloroa_b-bind (PF00504) [1.000]	Chlorophyll A-B binding protein (IPR022796) [1.000]	NULL / Representative annotation below 0.1%	NULL / Representative annotation below 0.1%	NULL / Representative annotation below 0.1%
259	12	18	15	23	12	8	11	8	6	4	4	5	11	8	4	4	9	9	11	2	4	8	5	1	382	612	466	647	803	1134	1139	1147	1160	Protein in OXA1/oxaA family [0.015] | Transferring glycosyl group transferase [0.005] | Cellulose synthase [0.005]	Protein of unknown function (DUF604) | fringe-related protein	DUF604 (PF04646) [0.960] | Fringe (PF02434) [0.015] | Malectin_like (PF12819) [0.005] | Cellulose_synt (PF03552) [0.005]	Protein of unknown function DUF604 (IPR006740) [0.960] | Fringe-like (IPR003378) [0.015] | Cellulose synthase (IPR005150) [0.005] | Malectin-like carbohydrate-binding domain (IPR024788) [0.005]	transferase activity, transferring glycosyl groups (GO:0016757) [0.015] | cellulose synthase (UDP-forming) activity (GO:0016760) [0.005]	cellulose biosynthetic process (GO:0030244) [0.005]	membrane (GO:0016020) [0.020]
260	5	7	4	4	2	4	4	5	9	5	5	4	63	32	2	4	7	9	11	5	7	2	0	1	5	6	5	8	5	107	94	94	87	F-box/kelch-repeat protein [0.420] | Kelch repeat-containing F-box family protein [0.180] | F-box/kelch-repeat protein family [0.100] | Galactose oxidase/kelch repeat superfamily protein [0.100] | Galactose oxidase/kelch repeat superfamily protein, putative [0.070] | Kelch repeat-containing F-box-like [0.050] | TSA: Wollemia nobilis Ref_Wollemi_Transcript_6185_1785 transcribed RNA sequence [0.035…	Galactose oxidase/kelch repeat superfamily protein | F-box and associated interaction domains-containing protein	Kelch_1 (PF01344) [0.810] | F-box (PF00646) [0.415] | Kelch_6 (PF13964) [0.220] | F-box-like (PF12937) [0.030] | Kelch_4 (PF13418) [0.025] | Kelch_2 (PF07646) [0.020] | Kelch_3 (PF13415) [0.010] | FBA_1 (PF07734) [0.005] | p450 (PF00067) [0.005]	Kelch repeat type 1 (IPR006652) [0.810] | F-box domain (IPR001810) [0.415] | Kelch repeat type 2 (IPR011498) [0.020] | Cytochrome P450 (IPR001128) [0.005] | F-box associated domain, type 1 (IPR006527) [0.005]	protein binding (GO:0005515) [0.870] | iron ion binding (GO:0005506) [0.005] | heme binding (GO:0020037) [0.005] | oxidoreductase activity, acting on paired donors, with incorporation or reduction of molecular oxygen (GO:0016705) [0.005]	oxidation-reduction process (GO:0055114) [0.005]	NULL / Representative annotation below 0.1%
261	9	13	21	14	9	9	8	9	16	6	7	6	10	7	7	5	4	8	9	3	5	3	11	43	73	54	45	69	82	89	96	96	128	Ubiquitin carboxyl-terminal hydrolase 19 [0.196] | Ubiquitin carboxyl-terminal hydrolase, putative [0.116] | Ubiquitin carboxyl-terminal hydrolase 17 [0.106] | Ubiquitin carboxyl-terminal hydrolase 20 [0.090] | Ubiquitin carboxyl-terminal hydrolase 15 [0.065] | Ubiquitin carboxyl-terminal hydrolase 23 [0.065] | Ubiquitin carboxyl-terminal hydrolase [0.050] | Ubiquitin carboxyl-terminal hydrolase …	ubiquitin-specific protease 19 | ubiquitin-specific protease 23 | ubiquitin-specific protease 18 | ubiquitin-specific protease 20 | ubiquitin-specific protease 17 | ubiquitin-specific protease 21 | ubiquitin-specific protease 16 | ubiquitin-specific protease 15 | ubiquitin-specific protease 25	UCH (PF00443) [0.935] | zf-MYND (PF01753) [0.382] | SEC-C (PF02810) [0.045] | WD40 (PF00400) [0.015] | F-box-like (PF12937) [0.005] | EVE (PF01878) [0.005]	Peptidase C19, ubiquitin carboxyl-terminal hydrolase (IPR001394) [0.935] | Zinc finger, MYND-type (IPR002893) [0.382] | SEC-C motif (IPR004027) [0.045] | WD40 repeat (IPR001680) [0.015] | EVE domain (IPR002740) [0.005]	protein binding (GO:0005515) [0.015]	ubiquitin-dependent protein catabolic process (GO:0006511) [0.935]	NULL / Representative annotation below 0.1%
262	10	18	17	16	18	14	11	10	13	18	7	7	5	5	5	5	5	5	4	2	1	1	1	43	677	771	799	847	868	873	868	858	854	Nuclear transcription factor Y subunit B-3 [0.258] | Nuclear transcription factor Y subunit B-5 [0.152] | Nuclear transcription factor Y subunit B-6 [0.116] | Nuclear transcription factor Y subunit B-4 [0.081] | Nuclear transcription factor Y subunit B-7 [0.071] | Nuclear transcription factor Y subunit B-1 [0.045] | Nuclear transcription factor Y subunit B-2 [0.040] | Nuclear transcription factor…	nuclear factor Y, subunit B10 | nuclear factor Y, subunit B2 | nuclear factor Y, subunit B3 | nuclear factor Y, subunit B7 | nuclear factor Y, subunit B1 | nuclear factor Y, subunit B6 | nuclear factor Y, subunit B5 | Histone superfamily protein | nuclear factor Y, subunit B8 | nuclear factor Y, subunit B4	CBFD_NFYB_HMF (PF00808) [1.000] | UCH (PF00443) [0.005]	Transcription factor CBF/NF-Y/archaeal histone (IPR003958) [1.000] | Peptidase C19, ubiquitin carboxyl-terminal hydrolase (IPR001394) [0.005]	sequence-specific DNA binding (GO:0043565) [1.000]	ubiquitin-dependent protein catabolic process (GO:0006511) [0.005]	intracellular (GO:0005622) [1.000]
263	11	16	22	14	12	11	10	8	17	6	8	9	15	10	7	6	4	2	3	1	1	1	4	11	107	82	76	63	56	56	69	70	70	Kinase, putative [0.525] | Kinase superfamily protein [0.172] | Kinase family protein [0.162] | Protein kinase superfamily protein [0.091] | Kinase-like protein [0.015] | Mitogen-activated protein kinase [0.010] | Kinase-like protein (Fragment) [0.005] | With no lysine kinase [0.005] | Potassium transporter [0.005] | with no lysine (K) kinase 5 [0.005] | Protein kinase [0.005]	Protein kinase superfamily protein | with no lysine (K) kinase 8 | with no lysine (K) kinase 4 | with no lysine (K) kinase 6 | with no lysine (K) kinase 3 | with no lysine (K) kinase 10 | with no lysine (K) kinase 1 | with no lysine (K) kinase 5 | with no lysine (K) kinase 2	Pkinase (PF00069) [0.980] | SRF-TF (PF00319) [0.005] | K-box (PF01486) [0.005] | K_trans (PF02705) [0.005] | Es2 (PF09751) [0.005] | Yippee-Mis18 (PF03226) [0.005]	Protein kinase domain (IPR000719) [0.980] | K+ potassium transporter (IPR003855) [0.005] | Transcription factor, K-box (IPR002487) [0.005] | Nuclear protein DGCR14 (IPR019148) [0.005] | Transcription factor, MADS-box (IPR002100) [0.005] | Yippee/Mis18 (IPR004910) [0.005]	ATP binding (GO:0005524) [0.980] | protein kinase activity (GO:0004672) [0.980] | DNA binding (GO:0003677) [0.005] | potassium ion transmembrane transporter activity (GO:0015079) [0.005] | protein dimerization activity (GO:0046983) [0.005] | sequence-specific DNA binding transcription factor activity (GO:0003700) [0.005]	protein phosphorylation (GO:0006468) [0.980] | potassium ion transmembrane transport (GO:0071805) [0.005] | regulation of transcription, DNA-templated (GO:0006355) [0.005]	nucleus (GO:0005634) [0.005] | membrane (GO:0016020) [0.005]
264	0	0	10	3	2	0	2	1	1	9	1	3	0	0	0	5	6	1	1	0	153	0	0	2	4	5	6	5	8	10	11	12	12	Retrotransposon protein, putative, unclassified [0.152] | Transposon Ty3-I Gag-Pol polyprotein [0.116] | Retrovirus-related Pol polyprotein from transposon 17.6 [0.056] | Retrovirus-related Pol polyprotein from transposon opus [0.040] | Gag-pro-like protein [0.030] | Retrovirus-related Pol polyprotein from transposon 17.6 (Fragment) [0.025] | Gag-pro [0.020] | Retrotransposon protein, putative, T…	Unkown protein(s) / No TAIR description(s)	Retrotrans_gag (PF03732) [0.551] | Gag_p24 (PF00607) [0.015] | zf-CCHC (PF00098) [0.015] | PK (PF00224) [0.005]	Retrotransposon gag domain (IPR005162) [0.551] | Retroviral nucleocapsid protein Gag (IPR000721) [0.015] | Zinc finger, CCHC-type (IPR001878) [0.015] | Pyruvate kinase, barrel (IPR015793) [0.005]	nucleic acid binding (GO:0003676) [0.015] | zinc ion binding (GO:0008270) [0.015] | potassium ion binding (GO:0030955) [0.005] | magnesium ion binding (GO:0000287) [0.005] | pyruvate kinase activity (GO:0004743) [0.005]	viral process (GO:0016032) [0.015] | glycolysis (GO:0006096) [0.005]	NULL / Representative annotation below 0.1%
265	27	16	12	3	124	4	2	8	1	0	0	0	0	1	0	0	0	0	0	0	0	0	0	15	35	41	36	35	39	44	46	49	47	TRAF-like family protein [0.763] | TRAF-like family protein, putative [0.126] | MATH domain and coiled-coil domain-containing protein [0.035] | Ubiquitin carboxyl-terminal hydrolase 12 [0.020] | ubiquitin-specific protease 12 [0.015] | Ubiquitin carboxyl-terminal hydrolase 12 (Fragment) [0.010] | MATH domain containing protein [0.005] | Orphans transcription factor [0.005] | TRAF-like superfamily…	TRAF-like family protein | TRAF-like superfamily protein	MATH (PF00917) [0.859] | BTB (PF00651) [0.005]	MATH (IPR002083) [0.859] | BTB/POZ (IPR013069) [0.005]	protein binding (GO:0005515) [0.864]	NULL / Representative annotation below 0.1%	NULL / Representative annotation below 0.1%
266	13	15	19	9	13	8	12	10	19	11	10	8	29	14	4	1	2	0	0	0	0	0	0	67	670	761	786	834	855	859	852	843	837	WUSCHEL-related homeobox [0.132] | WUSCHEL-related homeobox 9 [0.107] | WUSCHEL-related homeobox 1 [0.102] | WUSCHEL-related homeobox 3B [0.091] | WUSCHEL related homeobox 11 [0.086] | WUSCHEL-related homeobox 5 [0.061] | WUSCHEL-related homeobox 2 [0.046] | WUSCHEL-related homeobox 3 [0.041] | WUSCHEL-related homeobox 4 [0.041] | WUSCHEL-related homeobox 9-like protein [0.036] | WUSCHEL-like hom…	Homeodomain-like superfamily protein | WUSCHEL related homeobox 12 | WUSCHEL related homeobox 7 | WUSCHEL related homeobox 4 | WUSCHEL related homeobox 8 | WUSCHEL related homeobox 1 | WUSCHEL related homeobox 2 | WUSCHEL related homeobox 5 | WUSCHEL related homeobox 11 | homeobox-3	Homeobox (PF00046) [0.975]	Homeobox domain (IPR001356) [0.975]	sequence-specific DNA binding (GO:0043565) [0.975] | sequence-specific DNA binding transcription factor activity (GO:0003700) [0.975]	regulation of transcription, DNA-templated (GO:0006355) [0.975]	NULL / Representative annotation below 0.1%
267	21	12	16	27	10	7	12	15	10	6	2	9	15	13	4	10	6	0	0	1	1	0	0	165	647	734	756	799	809	810	801	795	783	Purine permease-related family protein [0.142] | Purine permease 3 [0.127] | Purine permease [0.122] | Purine permease family protein [0.096] | PURINE PERMEASE 1 family protein [0.091] | Purine permease 10 [0.061] | purine permease 11 [0.046] | Purine permease 3-like protein [0.036] | Purine permease 4 [0.030] | Purine permease-like protein [0.030] | Purine permease 1-like protein [0.025] | purin…	Drug/metabolite transporter superfamily protein | Nucleotide-sugar transporter family protein | purine permease 17 | purine permease 8 | purine permease 18 | purine permease 4 | purine permease 7 | purine permease 15 | purine permease 10 | purine permease 14 | purine permease 11 | purine permease 5 | purine permease 16 | purine permease 6 | purine permease 3 | purine permease 12 | purine permease…	TPT (PF03151) [0.944] | EamA (PF00892) [0.431] | Kelch_1 (PF01344) [0.010] | EmrE (PF13536) [0.010] | NAF (PF03822) [0.005] | UAA (PF08449) [0.005]	Triose-phosphate transporter domain (IPR004853) [0.944] | Drug/metabolite transporter (IPR000620) [0.431] | Kelch repeat type 1 (IPR006652) [0.010] | NAF domain (IPR004041) [0.005] | UAA transporter (IPR013657) [0.005]	protein binding (GO:0005515) [0.010]	signal transduction (GO:0007165) [0.005] | transmembrane transport (GO:0055085) [0.005]	membrane (GO:0016020) [0.431]
268	13	13	14	11	19	10	10	11	15	14	8	11	7	5	7	3	4	4	3	3	3	2	4	257	12	23	21	15	44	68	66	67	66	Zinc transporter 4 [0.168] | Zinc transporter 5 [0.142] | Zinc transporter 1 [0.132] | Zinc transporter 10 [0.117] | Zinc transporter 7 family protein [0.112] | Zinc transporter 5-like protein [0.102] | Zinc transporter protein [0.061] | Zinc transporter [0.061] | Zinc transporter 6 [0.036] | Zinc transporter 8 [0.020] | Zinc transporter 6 family protein [0.020] | Zinc transporter 7, putative [0.…	ZIP metal ion transporter family | zinc transporter 10 precursor | zinc transporter 5 precursor | zinc transporter 8 precursor | zinc transporter 7 precursor | zinc transporter 12 precursor | zinc transporter 3 precursor | zinc transporter 1 precursor | zinc transporter 4 precursor | iron-regulated transporter 1 | iron regulated transporter 3 | iron regulated transporter 2	Zip (PF02535) [1.000]	Zinc/iron permease (IPR003689) [1.000]	metal ion transmembrane transporter activity (GO:0046873) [1.000]	metal ion transport (GO:0030001) [1.000] | transmembrane transport (GO:0055085) [1.000]	membrane (GO:0016020) [1.000]
269	0	0	0	0	0	0	197	0	0	0	0	0	0	0	0	0	0	0	0	0	0	0	0	29	31	25	25	23	16	34	30	30	37	Transposon protein, putative, CACTA, En/Spm sub-class [0.990] | Fatty acid hydroxylase superfamily [0.005] | Transposon protein, putative, CACTA, En/Spm sub-class, expressed [0.005]	Unkown protein(s) / No TAIR description(s)	Peptidase_C48 (PF02902) [0.294] | Transposase_24 (PF03004) [0.030] | DUF4220 (PF13968) [0.005] | DUF834 (PF05754) [0.005] | DUF594 (PF04578) [0.005] | zf-RVT (PF13966) [0.005] | Transpos_assoc (PF13963) [0.005] | Transposase_21 (PF02992) [0.005] | UDPGT (PF00201) [0.005]	Peptidase C48, SUMO/Sentrin/Ubl1 (IPR003653) [0.294] | Probable transposase, Ptta/En/Spm, plant (IPR004252) [0.030] | Domain of unknown function DUF834 (IPR008552) [0.005] | Transposon, En/Spm-like (IPR004242) [0.005] | Protein of unknown function DUF594 (IPR007658) [0.005] | Reverse transcriptase zinc-binding domain (IPR026960) [0.005] | UDP-glucuronosyl/UDP-glucosyltransferase (IPR002213) [0.00…	cysteine-type peptidase activity (GO:0008234) [0.294] | transferase activity, transferring hexosyl groups (GO:0016758) [0.005]	proteolysis (GO:0006508) [0.294] | metabolic process (GO:0008152) [0.005]	NULL / Representative annotation below 0.1%
270	7	10	25	12	8	11	8	8	16	9	6	4	1	12	9	7	7	14	15	2	3	2	0	47	1	39	42	43	50	49	50	47	45	Transport inhibitor response 1 [0.173] | Coronatine insensitive 1 [0.148] | Coronatine-insensitive protein 1 [0.117] | Transport inhibitor response 1-like protein [0.107] | TRANSPORT INHIBITOR RESPONSE 1 protein, putative [0.092] | Protein TRANSPORT INHIBITOR RESPONSE 1 [0.087] | Auxin signaling F-box 2 [0.041] | Auxin signaling F-box protein 2 [0.036] | Coronatine-insensitive 1 [0.031] | Protein…	RNI-like superfamily protein | auxin signaling F-box 2 | auxin signaling F-box 3 | F-box/RNI-like superfamily protein | auxin F-box protein 5 | GRR1-like protein 1	F-box-like (PF12937) [0.199] | LRR_6 (PF13516) [0.173] | F-box (PF00646) [0.031] | LRR_2 (PF07723) [0.010]	F-box domain (IPR001810) [0.031] | Leucine-rich repeat 2 (IPR013101) [0.010]	protein binding (GO:0005515) [0.031]	NULL / Representative annotation below 0.1%	NULL / Representative annotation below 0.1%
271	18	14	17	15	10	13	11	13	4	5	3	7	3	6	5	5	10	9	4	9	7	5	3	1	135	102	94	87	80	77	73	65	64	Protein DETOXIFICATION [0.969] | Protein DETOXIFICATION (Fragment) [0.010] | Protein DETOXIFICATION 14 (Fragment) [0.010] | Protein DETOXIFICATION 16 [0.010]	MATE efflux family protein	MatE (PF01554) [1.000] | Polysacc_synt_C (PF14667) [0.005]	Multi antimicrobial extrusion protein (IPR002528) [1.000]	drug transmembrane transporter activity (GO:0015238) [1.000] | antiporter activity (GO:0015297) [1.000]	drug transmembrane transport (GO:0006855) [1.000] | transmembrane transport (GO:0055085) [1.000]	membrane (GO:0016020) [1.000]
272	15	4	32	31	1	0	46	9	0	14	0	0	0	0	0	1	0	0	3	18	0	3	19	1	1	1	1	3	347	335	318	303	294	TTF-type zinc finger protein with HAT dimerisation domain [0.332] | General transcription factor 2-related zinc finger protein [0.316] | Zinc finger MYM-type protein 1 [0.143] | Zinc finger MYM-type protein 1 (Fragment) [0.026] | General transcription factor-like zinc finger protein, putative [0.020] | hAT dimerisation domain-containing protein / transposase-related [0.010] | HAT family dimerisat…	General transcription factor 2-related zinc finger protein | TTF-type zinc finger protein with HAT dimerisation domain | hAT dimerisation domain-containing protein / transposase-related | hAT family dimerisation domain	DUF4371 (PF14291) [0.607] | Dimer_Tnp_hAT (PF05699) [0.224] | PGG (PF13962) [0.005] | NB-ARC (PF00931) [0.005] | Frigida (PF07899) [0.005] | zf-C2H2_6 (PF13912) [0.005]	Domain of unknown function DUF4371 (IPR025398) [0.607] | HAT dimerisation domain, C-terminal (IPR008906) [0.224] | Frigida-like (IPR012474) [0.005] | PGG domain (IPR026961) [0.005] | NB-ARC (IPR002182) [0.005]	protein dimerization activity (GO:0046983) [0.224] | ADP binding (GO:0043531) [0.005]	NULL / Representative annotation below 0.1%	NULL / Representative annotation below 0.1%
273	18	10	10	15	7	6	22	6	10	1	2	1	43	16	3	2	2	7	7	2	3	1	1	2	54	283	348	297	318	304	289	564	550	SKP1 [0.323] | SKP1-like protein 1A [0.149] | SKP1-like protein 1B [0.138] | SKP1-like protein [0.077] | SKP1-like protein 4 [0.046] | Skp1-like protein [0.046] | Skp1, putative [0.036] | SKP1-like 4 [0.015] | SKP1-like protein 1 [0.015] | SKP1-like 12 [0.010] | SKP1-like 16 [0.010] | SKP1 protein [0.010] | Skp1 family protein (Fragment) [0.010] | SKP1-like 11 [0.010] | SKP1-like 3 [0.010] | SKP1…	E3 ubiquitin ligase SCF complex subunit SKP1/ASK1 family protein | SKP1-like 7 | SKP1-like 12 | SKP1-like 5 | SKP1-like 9 | SKP1-like 14 | SKP1-like 11 | SKP1-like 15 | SKP1-like 16 | SKP1-like 19 | SKP1-like 13 | SKP1-like 10 | S phase kinase-associated protein 1 | SKP1-like 18 | SKP1-like 4 | SKP1-like 8 | SKP1-like 3	Skp1 (PF01466) [0.944] | Skp1_POZ (PF03931) [0.913]	SKP1 component, dimerisation (IPR016072) [0.944] | SKP1 component, POZ domain (IPR016073) [0.913]	NULL / Representative annotation below 0.1%	ubiquitin-dependent protein catabolic process (GO:0006511) [1.000]	NULL / Representative annotation below 0.1%
274	13	30	27	12	21	15	22	28	5	6	1	15	0	0	0	0	0	0	0	0	0	0	0	208	390	390	378	1076	1132	1161	1169	1179	1193	DUF241 domain protein [0.072] | Eukaryotic translation initiation factor 3 subunit A, putative [0.026]	Arabidopsis protein of unknown function (DUF241)	DUF241 (PF03087) [0.979]	Protein of unknown function DUF241, plant (IPR004320) [0.979]	NULL / Representative annotation below 0.1%	NULL / Representative annotation below 0.1%	NULL / Representative annotation below 0.1%
275	9	12	7	12	10	4	10	7	15	6	5	10	39	15	9	6	2	7	5	2	1	1	0	1	1	1	1	1	2	1	1	1	1	Mitogen-activated protein kinase kinase kinase, putative [0.139] | Mitogen-activated protein kinase kinase kinase 15, putative [0.108] | Mitogen-activated protein kinase kinase kinase A [0.103] | Protein kinase-like [0.088] | Kinase family protein [0.088] | Kinase family protein (Fragment) [0.072] | Mitogen-activated protein kinase kinase kinase 3 [0.072] | Mitogen-activated protein kinase kinase…	mitogen-activated protein kinase kinase kinase 17 | mitogen-activated protein kinase kinase kinase 18 | mitogen-activated protein kinase kinase kinase 16 | mitogen-activated protein kinase kinase kinase 21 | mitogen-activated protein kinase kinase kinase 13 | mitogen-activated protein kinase kinase kinase 14 | mitogen-activated protein kinase kinase kinase 19 | mitogen-activated protein kinase ki…	Pkinase (PF00069) [0.974] | Pkinase_Tyr (PF07714) [0.010] | SLAC1 (PF03595) [0.005] | WD40 (PF00400) [0.005]	Protein kinase domain (IPR000719) [0.974] | Serine-threonine/tyrosine-protein kinase catalytic domain (IPR001245) [0.010] | WD40 repeat (IPR001680) [0.005] | Voltage-dependent anion channel (IPR004695) [0.005]	protein kinase activity (GO:0004672) [0.979] | ATP binding (GO:0005524) [0.974] | protein binding (GO:0005515) [0.005]	protein phosphorylation (GO:0006468) [0.979] | transmembrane transport (GO:0055085) [0.005]	integral component of membrane (GO:0016021) [0.005]
276	9	13	10	13	18	9	13	12	13	9	5	4	8	4	9	6	5	10	11	8	3	2	0	5	375	362	349	334	319	305	290	279	274	Phospholipase D [1.000]	phospholipase D gamma 1 | phospholipase D delta | phospholipase D gamma 2 | phospholipase D alpha 3 | phospholipase D alpha 2 | phospholipase D beta 1 | phospholipase D beta 2 | phospholipase D alpha 1 | phospholipase D gamma 3	PLDc (PF00614) [0.974] | PLD_C (PF12357) [0.912] | C2 (PF00168) [0.892] | PLDc_2 (PF13091) [0.031] | RNA_pol_Rpb1_3 (PF04983) [0.005] | RNA_pol_Rpb1_1 (PF04997) [0.005] | RNA_pol_Rpb1_2 (PF00623) [0.005]	Phospholipase D/Transphosphatidylase (IPR001736) [0.974] | Phospholipase D, C-terminal (IPR024632) [0.912] | C2 domain (IPR000008) [0.892] | Phospholipase D-like domain (IPR025202) [0.031] | RNA polymerase, alpha subunit (IPR000722) [0.005] | RNA polymerase Rpb1, domain 3 (IPR007066) [0.005] | RNA polymerase Rpb1, domain 1 (IPR007080) [0.005]	catalytic activity (GO:0003824) [0.974] | protein binding (GO:0005515) [0.892] | DNA-directed RNA polymerase activity (GO:0003899) [0.005] | DNA binding (GO:0003677) [0.005]	metabolic process (GO:0008152) [0.974] | transcription, DNA-templated (GO:0006351) [0.005]	NULL / Representative annotation below 0.1%
277	6	9	8	8	6	5	17	26	16	6	14	6	8	20	10	8	2	5	8	3	3	0	0	30	295	279	266	1658	1290	1336	1354	SINGLETON	SINGLETON	arginine decarboxylase 2 [0.005] | TSA: Wollemia nobilis Ref_Wollemi_Transcript_22554_947 transcribed RNA sequence [0.005]	Protein of unknown function, DUF538	DUF538 (PF04398) [0.985] | Orn_Arg_deC_N (PF02784) [0.005]	Protein of unknown function DUF538 (IPR007493) [0.985] | Orn/DAP/Arg decarboxylase 2, N-terminal (IPR022644) [0.005]	catalytic activity (GO:0003824) [0.005]	NULL / Representative annotation below 0.1%	NULL / Representative annotation below 0.1%
278	8	16	19	10	10	12	13	11	20	8	5	12	3	3	4	4	6	5	8	5	8	1	2	384	31	25	25	23	26	26	24	27	27	Auxin efflux carrier component [0.907] | Auxin efflux carrier component (Fragment) [0.078] | PIND AtPIN5-like auxin efflux carrier [0.005]	Auxin efflux carrier family protein	Mem_trans (PF03547) [1.000]	Auxin efflux carrier (IPR004776) [1.000]	NULL / Representative annotation below 0.1%	transmembrane transport (GO:0055085) [1.000]	integral component of membrane (GO:0016021) [1.000]
279	7	11	8	8	23	5	13	15	9	8	18	10	17	6	5	6	3	7	4	3	3	3	1	1	1	1	1	3	3	445	428	412	403	Cysteine proteinase inhibitor [0.912] | Cysteine proteinase inhibitor (Fragment) [0.057] | Multicystatin [0.010] | Disease resistance protein (TIR-NBS-LRR class), putative [0.005]	Cystatin/monellin superfamily protein | cystatin-1 | cystatin A | cystatin B | Cystatin/monellin family protein | PHYTOCYSTATIN 2	Cystatin (PF00031) [0.845] | PP1 (PF07430) [0.083] | ubiquitin (PF00240) [0.005] | TIR (PF01582) [0.005]	Proteinase inhibitor I25, cystatin (IPR000010) [0.845] | Phloem filament PP1 (IPR009994) [0.083] | Ubiquitin domain (IPR000626) [0.005] | Toll/interleukin-1 receptor homology (TIR) domain (IPR000157) [0.005]	cysteine-type endopeptidase inhibitor activity (GO:0004869) [0.845] | protein binding (GO:0005515) [0.010]	signal transduction (GO:0007165) [0.005]	NULL / Representative annotation below 0.1%
280	0	0	0	1	0	0	0	0	0	0	0	0	0	0	0	3	0	11	1	1	2	2	2	4	27	9	9	27	28	35	31	31	30	Abc transporter, putative [0.223] | Abc transporter, putative (Fragment) [0.212] | ABC transporter family protein [0.181] | ABC transporter (ATP-binding protein), putative [0.145] | Sulfate/thiosulfate import ATP-binding protein CysA [0.073] | Sulfate ABC transporter ATP-binding subunit [0.021] | ABC transporter G family member 8 [0.010] | Sulfate/thiosulfate import ATP-binding protein cysA [0.01…	Unkown protein(s) / No TAIR description(s)	ABC_tran (PF00005) [0.927] | TOBE_2 (PF08402) [0.326] | BPD_transp_1 (PF00528) [0.135] | SBP_bac_6 (PF13343) [0.041] | BCA_ABC_TP_C (PF12399) [0.041] | MacB_PCD (PF12704) [0.036] | FtsX (PF02687) [0.036] | SBP_bac_8 (PF13416) [0.026] | TOBE (PF03459) [0.021] | GDPD (PF03009) [0.016] | HAD_2 (PF13419) [0.016] | OstA (PF03968) [0.016] | NMT1_2 (PF13379) [0.016] | HTH_DeoR (PF08220) [0.010] | DeoRC …	ABC transporter-like (IPR003439) [0.927] | Transport-associated OB, type 2 (IPR013611) [0.326] | Binding-protein-dependent transport systems inner membrane component (IPR000515) [0.135] | Permease FtsX-like (IPR003838) [0.036] | MacB-like periplasmic core domain (IPR025857) [0.036] | Transport-associated OB, type 1 (IPR005116) [0.021] | HAD-like domain (IPR023214) [0.021] | Glycerophosphoryl dies…	ATP binding (GO:0005524) [0.948] | ATPase activity (GO:0016887) [0.927] | transporter activity (GO:0005215) [0.440] | hydrolase activity, acting on acid anhydrides, catalyzing transmembrane movement of substances (GO:0016820) [0.347] | oxidoreductase activity (GO:0016491) [0.031] | sequence-specific DNA binding transcription factor activity (GO:0003700) [0.026] | glycerophosphodiester phosphodies…	transport (GO:0006810) [0.440] | regulation of transcription, DNA-templated (GO:0006355) [0.031] | metabolic process (GO:0008152) [0.031] | oxidation-reduction process (GO:0055114) [0.021] | glycerol metabolic process (GO:0006071) [0.016] | carbohydrate metabolic process (GO:0005975) [0.010] | peptide transport (GO:0015833) [0.005] | thiamine diphosphate biosynthetic process (GO:0009229) [0.005] …	ATP-binding cassette (ABC) transporter complex (GO:0043190) [0.347] | membrane (GO:0016020) [0.181] | intracellular (GO:0005622) [0.010] | integral component of membrane (GO:0016021) [0.005]
281	9	15	12	9	8	7	9	9	10	9	9	6	10	7	7	7	7	10	7	3	4	3	4	17	36	125	104	92	149	151	140	134	130	Chaperonin CPN60-2, mitochondrial [0.286] | RuBisCO large subunit-binding protein subunit beta, chloroplastic [0.177] | RuBisCO large subunit-binding subunit alpha, chloroplastic [0.130] | Chaperonin CPN60-like 2, mitochondrial [0.073] | Chaperonin 60 subunit alpha 2, chloroplastic [0.068] | RuBisCO large subunit-binding protein subunit alpha, chloroplastic [0.068] | Chaperonin 60 subunit beta 2,…	TCP-1/cpn60 chaperonin family protein | heat shock protein 60 | heat shock protein 60-2 | heat shock protein 60-3A | chaperonin 60 beta | chaperonin-60alpha	Cpn60_TCP1 (PF00118) [1.000] | SRCR (PF00530) [0.005] | Peptidase_M48 (PF01435) [0.005] | Glyco_hydro_17 (PF00332) [0.005] | PX (PF00787) [0.005] | Vps5 (PF09325) [0.005]	Chaperonin Cpn60/TCP-1 (IPR002423) [1.000] | SRCR domain (IPR001190) [0.005] | Glycoside hydrolase, family 17 (IPR000490) [0.005] | Phox homologous domain (IPR001683) [0.005] | Vps5 C-terminal (IPR015404) [0.005] | Peptidase M48 (IPR001915) [0.005]	ATP binding (GO:0005524) [1.000] | scavenger receptor activity (GO:0005044) [0.005] | hydrolase activity, hydrolyzing O-glycosyl compounds (GO:0004553) [0.005] | phosphatidylinositol binding (GO:0035091) [0.005] | metalloendopeptidase activity (GO:0004222) [0.005]	cellular protein metabolic process (GO:0044267) [1.000] | carbohydrate metabolic process (GO:0005975) [0.005] | proteolysis (GO:0006508) [0.005]	membrane (GO:0016020) [0.010]
282	10	14	20	11	16	12	10	8	17	8	7	6	8	10	7	2	4	5	5	4	3	3	2	1	535	568	572	587	581	562	543	525	515	Sulfate transporter [0.245] | Sulfate transporter 3.1 [0.141] | Sulfate transporter, putative [0.125] | Sulfate transporter 1.3-like protein [0.057] | Sulfate transporter 3.3 family protein [0.047] | Sulfate transporter 3.2 family protein [0.047] | Sulfate transporter 4.1-like protein [0.042] | Sulfate transporter 3.5 [0.031] | Sulfate transporter 3,4 [0.031] | Sulfate transporter 1 [0.026] | Sul…	sulfate transporter 1;3 | sulfate transporter 1;2 | sulfate transporter 91 | sulfate transporter 4.1 | sulfate transporter 3;2 | sulfate transporter 3;1 | sulfate transporter 4;2 | sulfate transporter 3;4 | sulfate transporter 3;5 | sulphate transporter 1;1	Sulfate_transp (PF00916) [1.000] | STAS (PF01740) [0.958] | Sulfate_tra_GLY (PF13792) [0.948]	Sulphate transporter (IPR011547) [1.000] | STAS domain (IPR002645) [0.958]	sulfate transmembrane transporter activity (GO:0015116) [1.000]	sulfate transport (GO:0008272) [1.000]	integral component of membrane (GO:0016021) [1.000]
283	10	15	27	12	11	7	13	15	18	9	8	5	2	5	8	9	2	4	6	1	2	2	0	29	100	106	97	259	244	271	261	250	245	BZIP family transcription factor [0.314] | BZIP transcription factor [0.262] | BZIP transcription factor family protein [0.168] | bZIP transcription factor family protein [0.084] | BZIP family transcription factor family protein [0.079] | Bzip transcription factor (Fragment) [0.052] | BZIP transcription factor (Fragment) [0.037] | BZIP transcription factor 12-1 [0.005]	bZIP transcription factor family protein | TGACG motif-binding factor 4 | TGACG motif-binding factor 6 | TGA1A-related gene 3 | OCS-element binding factor 5	DOG1 (PF14144) [0.942] | bZIP_1 (PF00170) [0.885] | bZIP_2 (PF07716) [0.021] | DUF588 (PF04535) [0.005]	Transcription factor TGA like domain (IPR025422) [0.942] | Basic-leucine zipper domain (IPR004827) [0.906] | Uncharacterised protein family UPF0497, trans-membrane plant (IPR006702) [0.005]	sequence-specific DNA binding (GO:0043565) [0.958] | sequence-specific DNA binding transcription factor activity (GO:0003700) [0.906]	transcription, DNA-templated (GO:0006351) [0.942] | regulation of transcription, DNA-templated (GO:0006355) [0.906]	NULL / Representative annotation below 0.1%
284	10	10	24	8	11	7	9	10	19	5	7	6	16	7	5	3	12	5	3	2	4	5	2	120	504	914	960	1027	1081	1111	1115	1119	1131	Respiratory burst oxidase-like protein [0.105] | Respiratory burst oxidase homolog [0.084] | Respiratory burst oxidase protein A [0.079] | Respiratory burst oxidase, putative [0.073] | Respiratory burst oxidase protein 4a [0.063] | Respiratory burst oxidase protein D, putative, expressed [0.058] | Respiratory burst oxidase [0.042] | Respiratory burst oxidase protein E [0.037] | Respiratory burst …	Riboflavin synthase-like superfamily protein | ferric reductase-like transmembrane component family protein | respiratory burst oxidase protein F | NADPH/respiratory burst oxidase protein D | respiratory burst oxidase homolog A | respiratory burst oxidase homolog B | respiratory burst oxidase homologue D	NAD_binding_6 (PF08030) [0.921] | FAD_binding_8 (PF08022) [0.885] | Ferric_reduct (PF01794) [0.853] | NADPH_Ox (PF08414) [0.780] | EF-hand_6 (PF13405) [0.209] | EF-hand_7 (PF13499) [0.026] | EF-hand_5 (PF13202) [0.010]	Ferric reductase, NAD binding (IPR013121) [0.921] | FAD-binding 8 (IPR013112) [0.885] | Ferric reductase transmembrane component-like domain (IPR013130) [0.853] | NADPH oxidase Respiratory burst (IPR013623) [0.780] | EF-hand domain (IPR002048) [0.220] | EF-hand domain pair (IPR011992) [0.026]	oxidoreductase activity (GO:0016491) [0.948] | peroxidase activity (GO:0004601) [0.780] | oxidoreductase activity, acting on NAD(P)H, oxygen as acceptor (GO:0050664) [0.780] | calcium ion binding (GO:0005509) [0.246]	oxidation-reduction process (GO:0055114) [0.990]	NULL / Representative annotation below 0.1%
285	15	20	30	9	10	48	12	20	2	1	1	1	4	1	1	1	4	2	1	1	4	1	1	228	632	711	731	770	782	785	774	767	750	Terpene cyclase/mutase family member [0.979] | Terpene cyclase/mutase family member (Fragment) [0.021]	Terpenoid cyclases family protein | pentacyclic triterpene synthase 1 | camelliol C synthase 1 | baruol synthase 1 | thalianol synthase 1 | Prenyltransferase family protein | marneral synthase | lanosterol synthase 1 | putative pentacyclic triterpene synthase 3 | lupeol synthase 1 | lupeol synthase 2 | catalytics;intramolecular transferases | cycloartenol synthase 1	Prenyltrans (PF00432) [0.665] | Prenyltrans_2 (PF13249) [0.387] | Prenyltrans_1 (PF13243) [0.188]	Prenyltransferase/squalene oxidase (IPR001330) [0.665]	catalytic activity (GO:0003824) [0.665]	NULL / Representative annotation below 0.1%	NULL / Representative annotation below 0.1%
286	12	19	4	7	3	8	17	16	9	9	29	4	10	11	1	6	3	2	0	4	16	0	0	1	5	6	5	8	5	8	9	8	9	Cytochrome P450, putative [0.347] | Cytochrome P450 family 87 protein [0.189] | Cytochrome P450 [0.179] | Cytochrome P450 family protein [0.137] | Cytochrome P450 superfamily protein [0.068] | Cytochrome P450-like protein [0.021] | Cytochrome P450 family protein, expressed [0.016] | cytochrome P450, family 77, subfamily A, polypeptide 9 [0.011] | Cytochrome P450 like protein [0.011] | cytochrome …	Cytochrome P450 superfamily protein | cytochrome P450, family 87, subfamily A, polypeptide 7 | cytochrome P450, family 87, subfamily A, polypeptide 9 | cytochrome P450, family 77, subfamily A, polypeptide 9 | cytochrome P450, family 77, subfamily B, polypeptide 1 | cytochrome P450, family 87, subfamily A, polypeptide 6 | cytochrome P450, family 89, subfamily A, polypeptide 3 | cytochrome P450, fa…	p450 (PF00067) [0.989]	Cytochrome P450 (IPR001128) [0.989]	iron ion binding (GO:0005506) [0.989] | heme binding (GO:0020037) [0.989] | oxidoreductase activity, acting on paired donors, with incorporation or reduction of molecular oxygen (GO:0016705) [0.989]	oxidation-reduction process (GO:0055114) [0.989]	NULL / Representative annotation below 0.1%
287	12	15	15	12	11	8	13	17	24	6	9	6	3	7	6	7	1	6	7	1	2	1	1	48	94	843	709	745	756	759	747	738	717	SBP (S-ribonuclease binding protein) family protein [0.458] | SBP (S-ribonuclease-binding protein) family protein [0.284] | SBP (S-ribonuclease-binding protein) family protein, putative [0.089] | Inhibitor of apoptosis-like protein [0.047] | S-RIBONUCLEASE BINDING protein 1 [0.032] | S-ribonuclease binding protein [0.032] | S-ribonuclease binding protein 1 [0.016] | S-ribonuclease binding protein…	SBP (S-ribonuclease binding protein) family protein | S-ribonuclease binding protein 1 | zinc ion binding	zf-C3HC4_3 (PF13920) [0.847]	NULL / Representative annotation below 0.1%	NULL / Representative annotation below 0.1%	NULL / Representative annotation below 0.1%	NULL / Representative annotation below 0.1%
288	8	18	12	9	10	9	8	9	22	8	5	6	13	7	11	11	4	6	9	1	1	1	1	70	84	112	193	167	155	142	366	355	352	ACT domain-containing family protein [0.323] | ACT domain-containing protein [0.243] | ACT domain containing protein, putative, expressed [0.116] | ACT domain repeat 3 [0.095] | ACT domain repeat 4 [0.079] | ACT domain repeat 1 [0.042] | ACT domain containing protein, expressed [0.021] | ACT domain repeat 6 [0.021] | ACT domain-containing protein (Fragment) [0.011] | ACT-domain repeat protein 6 […	ACT domain repeat 5 | ACT domain repeat 8 | ACT domain repeat 1 | ACT-like superfamily protein | ACT domain repeat 3 | ACT domain repeat 7 | ACT domain repeat 6 | ACT domain repeat 4	ACT (PF01842) [1.000] | ACT_6 (PF13740) [0.053] | Glycos_transf_3 (PF00591) [0.005] | DUF296 (PF03479) [0.005]	ACT domain (IPR002912) [1.000] | Glycosyl transferase, family 3 (IPR000312) [0.005] | Domain of unknown function DUF296 (IPR005175) [0.005]	amino acid binding (GO:0016597) [1.000] | transferase activity, transferring glycosyl groups (GO:0016757) [0.005]	metabolic process (GO:0008152) [1.000]	NULL / Representative annotation below 0.1%
289	11	14	7	14	19	3	8	9	9	5	3	4	2	13	5	8	6	20	11	7	10	1	0	5	142	187	184	192	185	176	166	160	256	Calcium-dependent lipid-binding (CaLB domain) family protein [0.767] | Protein SRC2 [0.058] | SRC2-like protein [0.032] | SRC2 protein [0.026] | Calcium-dependent lipid-binding family protein, putative [0.021] | Src2-like protein [0.021] | Calcium-dependent lipid-binding domain-containing protein [0.016] | SRC2 [0.011] | Calcium-dependent lipid-binding (CaLB domain) family [0.011] | TSA: Wollemia…	Calcium-dependent lipid-binding (CaLB domain) family protein | C2 domain-containing protein | soybean gene regulated by cold-2	C2 (PF00168) [0.873] | WD40 (PF00400) [0.005]	C2 domain (IPR000008) [0.873] | WD40 repeat (IPR001680) [0.005]	protein binding (GO:0005515) [0.873]	NULL / Representative annotation below 0.1%	NULL / Representative annotation below 0.1%
290	14	13	20	10	11	7	11	10	19	9	7	5	2	2	8	5	6	6	8	2	4	2	6	1	143	655	671	694	699	693	677	661	639	Sec14p-like phosphatidylinositol transfer family protein [0.979] | Phosphatidylinositol transfer-like protein IV [0.005] | Phosphatidylinositol transfer-like protein II [0.005] | Phosphatidylinositol transfer protein, putative [0.005] | Phosphatidylinositol/phosphatidylcholine transfer protein SFH8 [0.005]	Sec14p-like phosphatidylinositol transfer family protein | SEC14-like 12 | SEC14-like 3	CRAL_TRIO (PF00650) [0.957] | CRAL_TRIO_N (PF03765) [0.851] | TAXi_C (PF14541) [0.005] | TAXi_N (PF14543) [0.005]	CRAL-TRIO domain (IPR001251) [0.957] | CRAL/TRIO, N-terminal domain (IPR011074) [0.851]	NULL / Representative annotation below 0.1%	NULL / Representative annotation below 0.1%	NULL / Representative annotation below 0.1%
291	11	18	6	10	8	13	10	13	17	9	9	7	9	6	5	3	4	4	4	12	3	3	2	10	175	137	119	110	100	97	91	92	84	Aquaporin-like protein [0.356] | Aquaporin [0.255] | Aquaporin-like superfamily protein [0.090] | Aquaporin protein 6 [0.069] | Aquaporin protein 12 [0.059] | Aquaporin protein 13 [0.027] | Aquaporin protein 8 [0.021] | Aquaporin-like protein (Fragment) [0.016] | Aquaporin (Fragment) [0.016] | Aquaporin TIP2-1 [0.011] | Aquaporin TIP1-1 [0.011] | Aquaporin protein 25 [0.011] | Aquaporin protein 2…	Aquaporin-like superfamily protein | tonoplast intrinsic protein 2;3 | delta tonoplast integral protein | gamma tonoplast intrinsic protein | tonoplast intrinsic protein 1;3 | tonoplast intrinsic protein 5;1 | tonoplast intrinsic protein 2;2 | tonoplast intrinsic protein 2 | tonoplast intrinsic protein 4;1 | beta-tonoplast intrinsic protein	MIP (PF00230) [1.000]	Major intrinsic protein (IPR000425) [1.000]	transporter activity (GO:0005215) [1.000]	transport (GO:0006810) [1.000]	membrane (GO:0016020) [1.000]
292	8	7	20	10	9	18	13	18	11	6	1	7	3	6	4	4	12	5	6	7	6	3	3	1	88	316	305	330	313	298	285	275	269	NAD(P)-linked oxidoreductase superfamily protein [0.777] | Aldo/keto reductase family oxidoreductase [0.160] | NAD(P)-linked oxidoreductase superfamily protein, putative [0.053] | Aldo/keto reductase (Fragment) [0.011]	NAD(P)-linked oxidoreductase superfamily protein	Aldo_ket_red (PF00248) [1.000] | ShK (PF01549) [0.005]	NADP-dependent oxidoreductase domain (IPR023210) [1.000] | ShKT domain (IPR003582) [0.005]	NULL / Representative annotation below 0.1%	NULL / Representative annotation below 0.1%	NULL / Representative annotation below 0.1%
293	11	17	12	13	9	8	8	7	27	8	9	4	4	7	12	11	3	5	3	1	1	2	6	1	1	673	687	716	726	726	712	699	679	Zinc finger CCCH domain-containing protein 30 [0.324] | Zinc finger CCCH domain-containing protein [0.138] | Zinc finger CCCH domain-containing protein 49 [0.117] | Zinc finger CCCH domain-containing protein 2 [0.101] | Zinc finger CCCH domain-containing protein 66 [0.074] | Zinc finger CCCH domain-containing protein 20 [0.053] | Zinc finger CCCH domain-containing protein 29 [0.053] | Zinc finger…	Zinc finger C-x8-C-x5-C-x3-H type family protein | CCCH-type zinc finger protein with ARM repeat domain | zinc finger (CCCH-type) family protein | CCCH-type zinc finger family protein | salt-inducible zinc finger 1	zf-CCCH (PF00642) [0.713] | Ank_2 (PF12796) [0.420] | Ank_4 (PF13637) [0.032] | Ank (PF00023) [0.021] | Malectin_like (PF12819) [0.005] | Pkinase_Tyr (PF07714) [0.005] | MFS_1 (PF07690) [0.005]	Zinc finger, CCCH-type (IPR000571) [0.713] | Ankyrin repeat-containing domain (IPR020683) [0.420] | Ankyrin repeat (IPR002110) [0.021] | Major facilitator superfamily (IPR011701) [0.005] | Malectin-like carbohydrate-binding domain (IPR024788) [0.005] | Serine-threonine/tyrosine-protein kinase catalytic domain (IPR001245) [0.005]	metal ion binding (GO:0046872) [0.713] | protein binding (GO:0005515) [0.021] | protein kinase activity (GO:0004672) [0.005]	protein phosphorylation (GO:0006468) [0.005] | transmembrane transport (GO:0055085) [0.005]	integral component of membrane (GO:0016021) [0.005]
294	8	12	15	12	10	10	21	14	16	7	5	4	4	5	3	4	2	6	22	4	2	1	1	38	530	397	389	372	1983	1281	1290	1303	1312	Calmodulin-binding protein [0.340] | Calmodulin-binding protein 60-C [0.176] | Calmodulin-binding protein, putative, expressed [0.133] | Calmodulin binding protein-like, putative [0.069] | Calmodulin binding protein [0.059] | Calmodulin binding protein-like protein [0.043] | Calmodulin-binding protein 60 C [0.037] | Calmodulin-binding protein 60 B [0.037] | Calmodulin binding protein-like [0.021]…	Calmodulin-binding protein | Calmodulin binding protein-like | Cam-binding protein 60-like G	Calmodulin_bind (PF07887) [0.957]	Calmodulin binding protein-like (IPR012416) [0.957]	NULL / Representative annotation below 0.1%	NULL / Representative annotation below 0.1%	NULL / Representative annotation below 0.1%
295	15	13	20	13	9	16	12	12	19	8	9	5	4	5	8	6	2	2	6	1	1	1	0	6	9	7	880	610	609	592	573	555	542	RING/U-box superfamily protein [0.963] | RING/U-box superfamily protein, putative [0.027] | Ring finger protein 3 [0.005]	RING/U-box superfamily protein	zf-RING_2 (PF13639) [0.973]	Zinc finger, RING-type (IPR001841) [0.973]	protein binding (GO:0005515) [0.973] | zinc ion binding (GO:0008270) [0.973]	NULL / Representative annotation below 0.1%	NULL / Representative annotation below 0.1%
296	11	13	19	16	9	10	11	12	15	14	11	11	5	3	6	5	2	7	4	1	1	1	0	54	111	87	192	351	336	321	304	290	282	Core-2/I-branching beta-1,6-N-acetylglucosaminyltransferase family protein [0.813] | Core-2/I-branching beta-1,6-N-acetylglucosaminyltransferase family protein, putative [0.123] | Core-2/I-branching beta-1,6-N-acetylglucosaminyltransferase-like protein [0.059] | Core-2/I-branching beta-1,6-N-acetylglucosaminyltransferase familyprotein [0.005]	Core-2/I-branching beta-1,6-N-acetylglucosaminyltransferase family protein	Branch (PF02485) [1.000] | Heme_oxygenase (PF01126) [0.005]	Glycosyl transferase, family 14 (IPR003406) [1.000] | Haem oxygenase-like (IPR016053) [0.005]	acetylglucosaminyltransferase activity (GO:0008375) [1.000] | heme oxygenase (decyclizing) activity (GO:0004392) [0.005]	heme oxidation (GO:0006788) [0.005] | oxidation-reduction process (GO:0055114) [0.005]	membrane (GO:0016020) [1.000]
297	15	15	7	14	11	7	15	13	24	10	9	4	5	4	6	1	5	6	6	1	7	2	0	1	1	1	1	1	2	1	1	1	1	Protein kinase superfamily protein [0.433] | Kinase family protein [0.283] | Protein kinase family protein [0.241] | Protein kinase [0.021] | Kinase superfamily protein [0.005] | Receptor-like kinase [0.005] | Proline-rich receptor-like protein kinase PERK1 (Fragment) [0.005]	Protein kinase superfamily protein | proline-rich extensin-like receptor kinase 10 | roline-rich extensin-like receptor kinase 4 | root hair specific 10 | proline extensin-like receptor kinase 1	Pkinase_Tyr (PF07714) [0.775] | Pkinase (PF00069) [0.219] | Orthoreo_P10 (PF07204) [0.011] | EF-hand_7 (PF13499) [0.005] | Brix (PF04427) [0.005]	Serine-threonine/tyrosine-protein kinase catalytic domain (IPR001245) [0.775] | Protein kinase domain (IPR000719) [0.219] | Orthoreovirus membrane fusion p10 (IPR009854) [0.011] | EF-hand domain pair (IPR011992) [0.005] | Brix domain (IPR007109) [0.005]	protein kinase activity (GO:0004672) [0.984] | ATP binding (GO:0005524) [0.219] | calcium ion binding (GO:0005509) [0.005]	protein phosphorylation (GO:0006468) [0.984]	NULL / Representative annotation below 0.1%
298	10	12	10	7	8	6	20	15	13	18	6	5	11	10	1	1	2	2	9	11	8	0	1	3	319	349	335	320	303	287	277	268	264	TSA: Wollemia nobilis Ref_Wollemi_Transcript_14239_971 transcribed RNA sequence [0.005] | DUF679 domain membrane protein 2 [0.005] | Early-responsive to dehydration stress family protein [0.005]	Protein of unknown function (DUF679) | DUF679 domain membrane protein 7 | DUF679 domain membrane protein 1 | DUF679 domain membrane protein 2	DUF679 (PF05078) [1.000] | RSN1_TM (PF13967) [0.005] | DUF221 (PF02714) [0.005]	Protein of unknown function DUF679 (IPR007770) [1.000] | Domain of unknown function DUF221 (IPR003864) [0.005]	NULL / Representative annotation below 0.1%	NULL / Representative annotation below 0.1%	membrane (GO:0016020) [0.005]
299	9	9	13	8	12	4	11	10	14	7	10	6	5	6	11	11	10	7	11	4	6	0	0	1	2	2	2	444	430	336	319	304	375	Glycerol-3-phosphate acyltransferase 6 [0.245] | ER glycerol-phosphate acyltransferase [0.130] | Glycerol-3-phosphate acyltransferase [0.125] | Glycerol-3-phosphate 2-O-acyltransferase 6 [0.125] | Glycerol-3-Phosphate Acyltransferase [0.054] | Glycerol-3-phosphate acyltransferase 1 [0.038] | Glycerol-3-phosphate acyltransferase 2 [0.038] | Glycerol-3-phosphate acyltransferase 5 [0.038] | Glycerol…	glycerol-3-phosphate acyltransferase 4 | glycerol-3-phosphate acyltransferase 7 | glycerol-3-phosphate acyltransferase 5 | glycerol-3-phosphate acyltransferase 2 | glycerol-3-phosphate acyltransferase 1 | Phospholipid/glycerol acyltransferase family protein | glycerol-3-phosphate acyltransferase 6 | glycerol-3-phosphate acyltransferase 8 | glycerol-3-phosphate acyltransferase 3	Acyltransferase (PF01553) [0.815] | HAD (PF12710) [0.424]	Phospholipid/glycerol acyltransferase (IPR002123) [0.815]	transferase activity, transferring acyl groups (GO:0016746) [0.815]	metabolic process (GO:0008152) [0.815]	NULL / Representative annotation below 0.1%
300	10	13	13	12	14	7	13	11	17	11	7	8	7	5	6	5	3	7	9	2	2	1	1	92	290	275	259	234	305	289	278	269	265	ENTH/ANTH/VHS superfamily protein [0.957] | ENTH/ANTH/VHS superfamily protein, putative [0.033] | epsin N-terminal homology (ENTH) domain-containing protein / clathrin assembly protein-related [0.005] | TSA: Wollemia nobilis Ref_Wollemi_Transcript_1525_3050 transcribed RNA sequence [0.005]	ENTH/ANTH/VHS superfamily protein | epsin N-terminal homology (ENTH) domain-containing protein / clathrin assembly protein-related	ANTH (PF07651) [0.989] | Methyltransf_7 (PF03492) [0.005]	AP180 N-terminal homology (ANTH) domain (IPR011417) [0.989] | SAM dependent carboxyl methyltransferase (IPR005299) [0.005]	phospholipid binding (GO:0005543) [0.989] | methyltransferase activity (GO:0008168) [0.005]	NULL / Representative annotation below 0.1%	NULL / Representative annotation below 0.1%
301	12	10	26	16	15	7	10	12	13	9	6	3	12	7	6	4	7	1	2	4	1	1	0	278	817	952	1005	1079	1135	1165	1173	1184	1197	Pectinacetylesterase family protein [0.647] | Pectin acetylesterase, putative [0.114] | Pectin acetylesterase 8 [0.103] | Pectinacetylesterase [0.060] | Pectin acetylesterase [0.054] | Pectin acetylesterase 5 [0.011] | Pectin acetylesterase (Fragment) [0.005] | Pectinacetylesterase family protein, expressed [0.005]	Pectinacetylesterase family protein	PAE (PF03283) [1.000]	Protein notum homologue (IPR004963) [1.000]	NULL / Representative annotation below 0.1%	NULL / Representative annotation below 0.1%	NULL / Representative annotation below 0.1%
302	15	14	28	11	12	9	13	12	21	10	6	9	3	7	3	5	3	0	0	0	0	3	0	1	235	257	272	212	202	194	184	180	169	Kinase interacting (KIP1-like) family protein [0.696] | Kinase interacting (KIP1-like) family protein, putative [0.163] | Protein NETWORKED 2A [0.022] | kinase interacting (KIP1-like) family protein [0.022] | Protein NETWORKED 2D [0.011] | Soluble starch synthase III-1 [0.005] | Viral A-type inclusion protein repeat containing protein, expressed [0.005] | kinase interacting family protein [0.005]…	Kinase interacting (KIP1-like) family protein | kinase interacting (KIP1-like) family protein | kinase interacting family protein	KIP1 (PF07765) [0.880] | SANTA (PF09133) [0.005] | Terpene_synth_C (PF03936) [0.005] | Mto2_bdg (PF12808) [0.005] | Terpene_synth (PF01397) [0.005] | Kinesin (PF00225) [0.005]	KIP1-like (IPR011684) [0.880] | Terpene synthase, metal-binding domain (IPR005630) [0.005] | Mto2p-binding domain (IPR024545) [0.005] | Terpene synthase, N-terminal domain (IPR001906) [0.005] | SANT associated (IPR015216) [0.005] | Kinesin, motor domain (IPR001752) [0.005]	ATP binding (GO:0005524) [0.005] | microtubule binding (GO:0008017) [0.005] | magnesium ion binding (GO:0000287) [0.005] | lyase activity (GO:0016829) [0.005] | microtubule motor activity (GO:0003777) [0.005] | terpene synthase activity (GO:0010333) [0.005]	metabolic process (GO:0008152) [0.005] | microtubule-based movement (GO:0007018) [0.005]	NULL / Representative annotation below 0.1%
303	11	17	18	22	14	9	12	11	19	6	8	9	6	9	4	1	3	2	0	1	1	0	0	6	9	7	7	7	7	7	7	6	8	Transcription factor, putative [0.301] | Transcription factor TCP4-like protein [0.104] | TB1-like TCP family transcription factor (Fragment) [0.093] | TCP transcription factor [0.071] | Transcription factor TCP4 [0.060] | Transcription factor CYCLOIDEA [0.060] | TCP family transcription factor containing protein [0.038] | TCP transcription factor 24 [0.038] | TCP transcription factor (Fragment) …	TCP family transcription factor | TCP domain protein 10 | TEOSINTE BRANCHED 1, cycloidea, and PCF family 24 | TEOSINTE BRANCHED 1, cycloidea and PCF transcription factor 3 | TEOSINTE BRANCHED 1, cycloidea and PCF transcription factor 5 | TCP domain protein 17 | TEOSINTE BRANCHED 1, cycloidea and PCF transcription factor 2 | TCP family transcription factor 4 | plastid transcription factor 1 | TCP …	TCP (PF03634) [0.978] | zf-RING_2 (PF13639) [0.005]	Transcription factor, TCP (IPR005333) [0.978] | Zinc finger, RING-type (IPR001841) [0.005]	protein binding (GO:0005515) [0.005] | zinc ion binding (GO:0008270) [0.005]	NULL / Representative annotation below 0.1%	NULL / Representative annotation below 0.1%
304	9	19	11	13	10	10	13	10	19	13	7	7	5	5	6	8	4	2	7	1	1	3	0	13	738	1212	1291	1430	1533	1597	1641	1667	1693	Growth-regulating factor [0.148] | Growth-regulating factor 1 [0.148] | Growth-regulating factor 5 [0.093] | Growth regulating factor 3 [0.077] | Growth-regulating factor-like protein [0.066] | Growth regulating factor 2 [0.049] | Growth-regulating factor 10 [0.044] | Growth-regulating factor 4 [0.044] | Growth regulating factor 1 [0.038] | Growth-regulating factor 2 [0.038] | Growth-regulating f…	growth-regulating factor 3 | growth-regulating factor 9 | growth-regulating factor 1 | growth-regulating factor 5 | growth-regulating factor 8 | growth-regulating factor 7 | growth-regulating factor 4 | growth-regulating factor 2 | growth-regulating factor 6	WRC (PF08879) [0.973] | QLQ (PF08880) [0.869]	WRC (IPR014977) [0.973] | Glutamine-Leucine-Glutamine, QLQ (IPR014978) [0.869]	hydrolase activity, acting on acid anhydrides, in phosphorus-containing anhydrides (GO:0016818) [0.869] | ATP binding (GO:0005524) [0.869]	regulation of transcription, DNA-templated (GO:0006355) [0.869]	nucleus (GO:0005634) [0.869]
305	10	15	18	13	10	9	14	9	11	8	4	7	13	2	8	6	4	6	6	3	2	3	1	31	21	16	1499	1693	1822	1913	1988	2038	2080	Calcineurin B-like protein 3 [0.098] | Calcineurin B-like protein [0.093] | Calcineurin B-like protein 01 [0.087] | Calcineurin B-like protein 04 [0.071] | Calcineurin B-like protein 4-1 [0.060] | Calcineurin B-like protein 2 [0.049] | Calcineurin B-like protein 03 [0.044] | Calcineurin B-like protein 02 [0.038] | Calcineurin B-like protein 06 [0.038] | calcium-dependent protein kinase 20 [0.027]…	calcineurin B-like protein 5 | calcineurin B-like 3 | Calcium-binding EF-hand family protein | calcineurin B-like protein 10 | calcineurin B-like protein 8 | calcineurin B-like protein 9 | calcineurin B-like protein 2 | calcineurin B-like protein 1 | calcineurin B-like protein 6 | calcineurin B-like protein 7	EF-hand_7 (PF13499) [0.792] | EF-hand_8 (PF13833) [0.770] | EF-hand_5 (PF13202) [0.060] | EF-hand_6 (PF13405) [0.038] | EF-hand_1 (PF00036) [0.022] | EF-hand_4 (PF12763) [0.005]	EF-hand domain pair (IPR011992) [0.792] | EF-hand domain (IPR002048) [0.120]	calcium ion binding (GO:0005509) [0.869]	NULL / Representative annotation below 0.1%	NULL / Representative annotation below 0.1%
306	2	18	8	106	16	4	0	2	14	1	8	2	1	0	0	0	0	0	0	0	0	0	0	28	74	278	265	524	513	496	479	457	447	Protein Ycf2 [0.945] | NAD(P)H-quinone oxidoreductase subunit 5, chloroplastic [0.011] | Ycf2 (Fragment) [0.005] | Ycf2 [0.005] | NADH dehydrogenase subunit 5 [0.005]	Chloroplast Ycf2;ATPase, AAA type, core	DUF825 (PF05695) [0.626] | AAA (PF00004) [0.055] | Oxidored_q1_C (PF01010) [0.016] | Ycf15 (PF10705) [0.011] | RNA_pol_Rpb2_2 (PF04561) [0.005] | Peptidase_C48 (PF02902) [0.005] | RNA_pol_Rpb2_6 (PF00562) [0.005]	Uncharacterised protein family Ycf2 (IPR008543) [0.626] | ATPase, AAA-type, core (IPR003959) [0.055] | NADH:ubiquinone/plastoquinone oxidoreductase, chloroplast chain 5, C-terminal (IPR002128) [0.016] | Uncharacterised protein family Ycf15 (IPR019645) [0.011] | Peptidase C48, SUMO/Sentrin/Ubl1 (IPR003653) [0.005] | DNA-directed RNA polymerase, subunit 2, domain 6 (IPR007120) [0.005] | RNA polymer…	ATP binding (GO:0005524) [0.643] | NADH dehydrogenase (ubiquinone) activity (GO:0008137) [0.016] | DNA-directed RNA polymerase activity (GO:0003899) [0.005] | cysteine-type peptidase activity (GO:0008234) [0.005] | DNA binding (GO:0003677) [0.005]	ATP synthesis coupled electron transport (GO:0042773) [0.016] | oxidation-reduction process (GO:0055114) [0.016] | transcription, DNA-templated (GO:0006351) [0.005] | proteolysis (GO:0006508) [0.005]	chloroplast (GO:0009507) [0.626]
[truncated: 16,511 more rows]

## Sheet: ancestral dynamics
Orthogroup ID	Lotus japonicus	Populus trichocarpa	1	Arabidopsis thaliana	2	Solanum lycopersicum	Mimulus guttatus	3	4	Vitis vinifera	5	Oryza sativa	Sorghum bicolor	6	Musa acuminata	7	Spirodella polyrhiza	Zostera marina	8	9	10	Amborella trichopoda	11	Pinus taeda	Picea abies	12	13	Azolla filiculoides	Salvinia cucullata	14	15	Selaginella moellendorffii	16	Sphagnum fallax	Physcomitrella patens	17	Marchantia polymorpha	Jungermannia infusca	18	19	20	Klebsormidium flaccidum	21	Chlamydomonas reinhardii	22
1	254	207	207	157	207	183	181	183	207	220	220	184	178	184	234	220	255	192	220	220	220	161	220	341	584	535	535	715	535	535	535	728	535	239	17	95	1	95	95	95	95	0	0	0	0
2	235	334	235	94	209	218	154	209	209	209	209	255	170	213	213	213	108	62	108	209	209	156	209	736	333	333	209	63	50	63	112	112	112	85	42	85	108	45	85	85	85	57	57	13	57
[truncated: 16,815 more rows]

## Sheet: Seed plant gains
Orthogroup ID	Arabidopsis thaliana	Populus trichocarpa	Lotus japonicus	Solanum lycopersicum	Mimulus guttatus	Vitis vinifera	Oryza sativa	Sorghum bicolor	Musa acuminata	Zostera marina	Spirodella polyrhiza	Amborella trichopoda	Pinus taeda	Picea abies	Azolla filiculoides	Salvinia cucullata	Selaginella moellendorffii	Physcomitrella patens	Sphagnum fallax	Marchantia polymorpha	Jungermannia infusca	Klebsormidium flaccidum	Chlamydomonas reinhardii	SuperOrthogroup 1.2	SuperOrthogroup 1.5	SuperOrthogroup 1.8	SuperOrthogroup 2.0	SuperOrthogroup 2.5	SuperOrthogroup 3.0	SuperOrthogroup 3.5	SuperOrthogroup 4.0	SuperOrthogroup 4.5	SuperOrthogroup 5.0	AHRD Descriptions	TAIR Gene(s) Descriptions	Pfam Domains	InterProScan Descriptions	GO Molecular Functions	GO Biological Processes	GO Cellular Components
[truncated: 403 more rows]

[truncated: 15 more sheets: Seed plant losses, Seed plant expansions, Seed plant contractions, Salviniales gains, Salviniales losses, Salviniales expansions, Salviniales contractions, Euphyllophyte gains, Euphyllophyte losses, Euphyllophyte expansions, Euphyllophyte contractions, Vascular gains, Vascular losses, Vascular expansions, Vascular contractions]
