# Supplementary material for: Fern genomes elucidate land plant evolution and cyanobacterial symbioses
Source: Nat Plants. 2018 Jul 2;4(7):460–72. doi: 10.1038/s41477-018-0188-8 (PMC6786969; doi:10.1038/s41477-018-0188-8)
Supplement: Supplementary file 4 — Evolution of transcription factors involved in seed development. [file 41477_2018_188_MOESM4_ESM.xlsx]

## Sheet: Sheet1
At locus	Gene Description	Orthogroup ID	Reconstructed gene family dynamics				Gene counts
			Seed Plants	Euphyllophytes	Salviniaceae	Vascular Plants	Arabidopsis thaliana	Populus trichocarpa	Lotus japonicus	Solanum lycopersicum	Mimulus guttatus	Vitis vinifera	Oryza sativa	Sorghum bicolor	Musa acuminata	Zostera marina	Spirodella polyrhiza	Amborella trichopoda	Pinus taeda	Picea abies	Azolla filiculoides	Salvinia cucullata	Selaginella moellendorffii	Physcomitrella patens	Sphagnum fallax	Marchantia polymorpha	Jungermannia infusca	Klebsormidium flaccidum	Chlamydomonas reinhardii
AT5G41450	C3H	5	Expansion	Expansion		Expansion	167	199	182	146	204	66	212	213	167	131	83	100	193	178	79	79	54	44	47	18	22	14	14
AT3G02940	MYB107	9	Expansion	Expansion			109	167	111	118	96	111	96	105	236	76	68	53	215	117	33	32	25	41	26	12	12	5	4
AT3G12720	AtMYB67; AtY53	9	Expansion	Expansion			109	167	111	118	96	111	96	105	236	76	68	53	215	117	33	32	25	41	26	12	12	5	4
AT3G27785	MYB118	9	Expansion	Expansion			109	167	111	118	96	111	96	105	236	76	68	53	215	117	33	32	25	41	26	12	12	5	4
AT3G56520	NAC	15	Expansion	Expansion			105	159	109	81	94	67	99	100	156	57	49	41	108	65	32	26	19	31	23	8	13	2	0
AT1G55600	MINISEED3	19	Expansion	Expansion			68	97	109	76	64	55	82	79	152	43	43	32	72	53	43	32	19	33	35	13	7	2	1
AT1G77950	AGL67	23	Expansion	Expansion			64	92	73	108	99	54	58	59	83	39	40	33	86	24	32	28	15	29	18	2	4	1	1
AT2G26320	AGL33	23	Expansion	Expansion			64	92	73	108	99	54	58	59	83	39	40	33	86	24	32	28	15	29	18	2	4	1	1
AT3G04100	AGL57	23	Expansion	Expansion			64	92	73	108	99	54	58	59	83	39	40	33	86	24	32	28	15	29	18	2	4	1	1
AT3G66656	AGL91	23	Expansion	Expansion			64	92	73	108	99	54	58	59	83	39	40	33	86	24	32	28	15	29	18	2	4	1	1
AT5G65070	MADS-box TF	23	Expansion	Expansion			64	92	73	108	99	54	58	59	83	39	40	33	86	24	32	28	15	29	18	2	4	1	1
AT4G21080	DOF zinc finger	61			Contraction		35	44	39	33	28	22	32	30	74	27	25	17	15	14	12	12	15	19	24	2	2	1	1
AT1G34410	ARF21	82		Expansion		Expansion	24	36	43	24	26	22	29	26	52	15	20	13	18	9	19	14	13	15	10	4	3	0	0
AT3G17600	AUX-IAA	101	Expansion	Expansion		Expansion	26	32	38	22	21	21	28	25	41	13	18	12	11	15	8	8	4	2	4	1	1	0	0
AT2G32370	HDG3	133		Expansion			17	18	35	50	20	10	12	14	21	19	13	8	23	6	13	8	1	4	8	1	2	1	0
AT3G03260	ATML1-like	133		Expansion			17	18	35	50	20	10	12	14	21	19	13	8	23	6	13	8	1	4	8	1	2	1	0
AT5G07260	Homeodomain TF	133		Expansion			17	18	35	50	20	10	12	14	21	19	13	8	23	6	13	8	1	4	8	1	2	1	0
AT3G03260	HB	133		Expansion			17	18	35	50	20	10	12	14	21	19	13	8	23	6	13	8	1	4	8	1	2	1	0
AT1G72570	AP2 domain-containing TF	154					12	26	20	15	21	14	18	19	28	14	12	9	4	7	7	7	6	10	11	2	8	2	3
AT5G65510	AP2-EREBP	154					12	26	20	15	21	14	18	19	28	14	12	9	4	7	7	7	6	10	11	2	8	2	3
AT5G07160	AtbZIP72	210		Expansion	Expansion		13	17	13	10	11	8	14	15	26	11	10	6	3	8	10	10	6	14	8	3	3	2	2
AT5G07160	AtbZIP72	210		Expansion	Expansion		13	17	13	10	11	8	14	15	26	11	10	6	3	8	10	10	6	14	8	3	3	2	2
AT3G44460	AtbZIP67; DPBF2	223				Expansion	13	19	17	13	12	15	12	14	32	8	10	11	3	4	4	7	5	4	4	2	4	2	2
AT5G42910	AtbZIP15	223				Expansion	13	19	17	13	12	15	12	14	32	8	10	11	3	4	4	7	5	4	4	2	4	2	2
AT1G21970	LEC1	262				Expansion	10	18	17	16	18	14	11	10	13	18	7	7	5	5	5	5	5	5	4	2	1	1	1
AT5G47670	L1L	262				Expansion	10	18	17	16	18	14	11	10	13	18	7	7	5	5	5	5	5	5	4	2	1	1	1
AT5G07500	PEI1	293		Expansion	Expansion		11	17	12	13	9	8	8	7	27	8	9	4	4	7	12	11	3	5	3	1	1	2	6
AT5G23650	Myb family TF	453		Expansion			10	13	12	10	8	9	10	8	15	7	3	3	2	6	5	4	2	2	4	2	1	1	1
AT3G23060	C3H	683			Expansion		5	10	9	9	4	4	7	8	9	3	3	2	0	2	5	6	4	4	9	2	3	0	2
AT1G28300	LEC2	774	Contraction				3	5	2	3	2	3	5	5	5	6	4	3	2	3	4	4	4	11	11	2	4	6	2
AT3G26790	FUS3	774	Contraction				3	5	2	3	2	3	5	5	5	6	4	3	2	3	4	4	4	11	11	2	4	6	2
AT3G05860	AGL45	854	Expansion		Loss	Gain	18	6	15	1	4	1	12	13	8	6	3	2	1	3	0	0	1	0	0	0	0	0	0
AT5G26630	AGL35	854	Expansion		Loss	Gain	18	6	15	1	4	1	12	13	8	6	3	2	1	3	0	0	1	0	0	0	0	0	0
AT5G26650	AGL36	854	Expansion		Loss	Gain	18	6	15	1	4	1	12	13	8	6	3	2	1	3	0	0	1	0	0	0	0	0	0
AT3G04280	ARR22	1123		Contraction			2	13	4	1	1	3	2	4	2	0	0	2	8	3	3	2	9	4	6	2	0	7	1
AT1G26680	ABI3-VP1	1331					20	0	2	18	7	0	7	6	0	8	0	1	0	0	0	0	0	0	2	0	0	0	0
AT1G02580	MEDEA	2153			Contraction		3	4	7	4	2	3	2	2	2	2	2	3	1	1	1	1	2	1	2	3	2	1	1
AT3G42860	CCHC zinc knuckle	6800					3	3	1	1	1	2	1	1	0	0	0	1	2	3	1	1	0	0	0	1	1	0	1
AT5G35770	SAP	8014				Gain	1	1	2	2	2	1	0	0	1	1	1	1	1	2	1	1	1	0	0	0	0	0	0
AT2G18490	C2H2 zinc finger	10764					5	1	0	0	0	0	0	0	0	0	0	0	0	0	0	0	0	0	0	0	0	0	0
AT5G42640	C2H2 zinc finger	10764					5	1	0	0	0	0	0	0	0	0	0	0	0	0	0	0	0	0	0	0	0	0	0
AT5G50470	HAP5A-LIKE	11979					1	1	2	0	0	0	0	0	0	0	0	0	0	0	0	0	0	0	0	0	0	0	0
AT5G07210	ARR21	12826					3	0	0	0	0	0	0	0	0	0	0	0	0	0	0	0	0	0	0	0	0	0	0
AT3G10590	Myb-related protein	NA
AT4G18870	HSF1-like	NA
AT5G54070	Heat shock TF	NA
AT1G49190	ARR19	NA
AT5G35900	AS2	NA
