# Supplementary material for: Fern genomes elucidate land plant evolution and cyanobacterial symbioses
Source: Nat Plants. 2018 Jul 2;4(7):460–72. doi: 10.1038/s41477-018-0188-8 (PMC6786969; doi:10.1038/s41477-018-0188-8)
Supplement: Supplementary file 5 — Transcription factors gained and expanded in seed plants. [file 41477_2018_188_MOESM5_ESM.xlsx]

## Sheet: Sheet1
Seed Plant Dynamics	TF Class	Orthogroup ID	Gene counts																																	AHRD Descriptions	TAIR Gene(s) Descriptions	Pfam Domains	InterProScan Descriptions	GO Molecular Functions	GO Biological Processes	GO Cellular Components
			Arabidopsis thaliana	Populus trichocarpa	Lotus japonicus	Solanum lycopersicum	Mimulus guttatus	Vitis vinifera	Oryza sativa	Sorghum bicolor	Musa acuminata	Zostera marina	Spirodella polyrhiza	Amborella trichopoda	Pinus taeda	Picea abies	Azolla filiculoides	Salvinia cucullata	Selaginella moellendorffii	Physcomitrella patens	Sphagnum fallax	Marchantia polymorpha	Jungermannia infusca	Klebsormidium flaccidum	Chlamydomonas reinhardii	SuperOrthogroup 1.2	SuperOrthogroup 1.5	SuperOrthogroup 1.8	SuperOrthogroup 2.0	SuperOrthogroup 2.5	SuperOrthogroup 3.0	SuperOrthogroup 3.5	SuperOrthogroup 4.0	SuperOrthogroup 4.5	SuperOrthogroup 5.0
gain	bHLH	1232	6	4	2	5	4	4	8	6	24	5	2	1	1	3	0	0	0	0	0	0	0	0	0	23	34	63	54	62	60	59	55	53	52	Transcription factor [0.413] | Transcription factor protein [0.307] | BHLH transcription factor [0.120] | Transcription factor ILI5 [0.120] | Transcription factor bHLH135 [0.013] | Transcription factor ILI6 [0.013] | Transcription factor ILI2 [0.013]	basic helix-loop-helix (bHLH) DNA-binding family protein | BANQUO 2 | basic helix-loop-helix (bHLH) DNA-binding superfamily protein | BANQUO 3 | activation-tagged BRI1(brassinosteroid-insensitive 1)-suppressor 1	HLH (PF00010) [0.827]	Myc-type, basic helix-loop-helix (bHLH) domain (IPR011598) [0.827]	protein dimerization activity (GO:0046983) [0.827]	NULL / Representative annotation below 0.1%	NULL / Representative annotation below 0.1%
gain	bHLH	2805	5	3	6	3	4	4	1	1	2	0	1	2	9	2	0	0	0	0	0	0	0	0	0	23	34	63	54	326	309	295	282	273	230	Transcription factor ORG2 [0.512] | Basic helix-loop-helix transcription factor [0.279] | basic helix-loop-helix (bHLH) DNA-binding superfamily protein [0.070] | Transcription factor ORG2-like protein [0.047] | Basic helix-loop-helix (BHLH) DNA-binding superfamily protein [0.023] | Importin subunit alpha [0.023]	basic helix-loop-helix (bHLH) DNA-binding superfamily protein | basic helix-loop-helix protein 100	HLH (PF00010) [0.977]	Myc-type, basic helix-loop-helix (bHLH) domain (IPR011598) [0.977]	protein dimerization activity (GO:0046983) [0.977]	NULL / Representative annotation below 0.1%	NULL / Representative annotation below 0.1%
gain	bZIP	4217	3	4	2	4	3	2	2	2	3	2	2	2	0	1	0	0	0	0	0	0	0	0	0	29	176	177	159	586	580	561	542	524	514	Basic-leucine zipper (bZIP) transcription factor family protein [1.000]	bZIP family transcription factor | Basic-leucine zipper (bZIP) transcription factor family protein	bZIP_1 (PF00170) [0.406]	Basic-leucine zipper domain (IPR004827) [0.406]	sequence-specific DNA binding (GO:0043565) [0.406] | sequence-specific DNA binding transcription factor activity (GO:0003700) [0.406]	regulation of transcription, DNA-templated (GO:0006355) [0.406]	NULL / Representative annotation below 0.1%
gain	CONSTANS-LIKE	7423	2	3	1	1	1	2	2	3	3	1	1	1	0	1	0	0	0	0	0	0	0	0	0	10	50	132	124	132	118	666	649	633	612	Zinc finger protein CONSTANS-LIKE 15 [0.364] | Zinc finger protein CONSTANS-LIKE 14 [0.364] | Zinc finger CONSTANS-LIKE 14-like protein [0.136] | TSA: Wollemia nobilis Ref_Wollemi_Transcript_11891_2197 transcribed RNA sequence [0.045] | Zinc finger protein CONSTANS-LIKE 12 [0.045] | CONSTANS-like zinc finger protein [0.045]	B-box type zinc finger protein with CCT domain	CCT (PF06203) [0.955] | zf-B_box (PF00643) [0.409]	CCT domain (IPR010402) [0.955] | Zinc finger, B-box (IPR000315) [0.409]	protein binding (GO:0005515) [0.955] | zinc ion binding (GO:0008270) [0.409]	NULL / Representative annotation below 0.1%	intracellular (GO:0005622) [0.409]
gain	FRIGIDA-like	3509	2	4	6	2	1	2	4	2	5	1	2	2	2	1	0	0	0	0	0	0	0	0	0	3	166	182	163	147	130	119	158	181	170	FRIGIDA-like protein 4a [0.306] | FRIGIDA-like protein [0.250] | Protein FRIGIDA, putative [0.139] | Protein FRIGIDA [0.083] | Frigida-LIKE protein [0.083] | Protein FRIGIDA-like protein [0.056] | ABI3-interacting protein 2 [0.028] | TSA: Wollemia nobilis Ref_Wollemi_Transcript_4921_2045 transcribed RNA sequence [0.028] | Frigida-like protein [0.028]	FRIGIDA-like protein	Frigida (PF07899) [1.000]	Frigida-like (IPR012474) [1.000]	NULL / Representative annotation below 0.1%	NULL / Representative annotation below 0.1%	NULL / Representative annotation below 0.1%
gain	FRIGIDA-like	9981	0	0	0	0	0	0	0	0	0	0	0	2	2	4	0	0	0	0	0	0	0	0	0	3	166	182	163	147	130	119	1417	1434	1453	Protein FRIGIDA-like protein [0.375] | Protein FRIGIDA [0.250] | FRIGIDA-like protein 3 (Fragment) [0.125] | Frigida-like protein (Fragment) [0.125] | Protein FRIGIDA, putative [0.125]	Unkown protein(s) / No TAIR description(s)	Frigida (PF07899) [1.000] | G-patch (PF01585) [0.125]	Frigida-like (IPR012474) [1.000] | G-patch domain (IPR000467) [0.125]	nucleic acid binding (GO:0003676) [0.125]	NULL / Representative annotation below 0.1%	NULL / Representative annotation below 0.1%
gain	GTE1	8733	2	1	3	1	1	1	0	1	1	1	0	1	0	1	0	0	0	0	0	0	0	0	0	10	209	208	204	273	256	245	236	224	218	Transcription factor GTE1 [0.143] | GATA transcription factor 21 [0.071] | Transcription factor GTE6 [0.071] | global transcription factor group E7 [0.071]	Unkown protein(s) / No TAIR description(s)	GATA (PF00320) [0.071]	Zinc finger, GATA-type (IPR000679) [0.071]	sequence-specific DNA binding (GO:0043565) [0.071] | sequence-specific DNA binding transcription factor activity (GO:0003700) [0.071] | zinc ion binding (GO:0008270) [0.071]	regulation of transcription, DNA-templated (GO:0006355) [0.071]	NULL / Representative annotation below 0.1%
gain	JMJC	11217	0	0	1	0	0	0	0	0	0	0	0	1	2	1	0	0	0	0	0	0	0	0	0	13	546	582	594	611	610	593	574	557	543	Transcription factor jumonji (JmjC) domain protein [0.600] | Transcription factor jumonji domain-containing protein [0.400]	Unkown protein(s) / No TAIR description(s)	JmjC (PF02373) [1.000]	JmjC domain (IPR003347) [1.000]	protein binding (GO:0005515) [1.000]	NULL / Representative annotation below 0.1%	NULL / Representative annotation below 0.1%
gain	LITTLE ZIPPER	2413	3	7	3	6	4	4	5	5	5	0	3	2	0	1	0	0	0	0	0	0	0	0	0	67	489	522	515	511	501	487	470	448	438	Protein LITTLE ZIPPER 4 [0.271] | Protein little zipper 2 [0.208] | protein binding [0.104] | Little zipper protein [0.021] | Binding [0.021] | Homeobox leucine-zipper protein [0.021] | Homeobox-leucine zipper protein HOX9, putative [0.021]	protein binding	DUF3166 (PF11365) [0.021]	Protein SOGA (IPR027881) [0.021]	NULL / Representative annotation below 0.1%	regulation of autophagy (GO:0010506) [0.021]	extracellular space (GO:0005615) [0.021]
gain	RADIALIS	687	6	11	11	5	8	5	11	7	7	4	2	5	12	15	0	0	0	0	0	0	0	0	0	35	114	342	328	312	432	408	393	379	475	Transcription factor RADIALIS [0.404] | Duplicated homeodomain-like superfamily protein [0.138] | RADIALIS-like transcription factor [0.138] | Radialis [0.092] | Protein RADIALIS-like 6 [0.055] | Transcription factor radialis-like protein [0.055] | RADIALIS (Fragment) [0.018] | MYB/HD-like transcription factor [0.018] | RADIALIS [0.018] | Myb family transcription factor [0.009] | Duplicated homeo…	RAD-like 1 | RAD-like 3 | RAD-like 4 | Homeodomain-like superfamily protein | RAD-like 5 | RAD-like 6	Myb_DNA-binding (PF00249) [0.679] | PC-Esterase (PF13839) [0.009]	SANT/Myb domain (IPR001005) [0.679] | PC-Esterase (IPR026057) [0.009]	chromatin binding (GO:0003682) [0.679]	NULL / Representative annotation below 0.1%	NULL / Representative annotation below 0.1%
gain	TRICHOMELESS	1245	7	9	4	2	4	5	1	1	8	1	3	3	13	13	0	0	0	0	0	0	0	0	0	37	32	22	23	22	36	40	35	36	35	Myb transcription factor [0.365] | R3 MYB transcription factor [0.257] | Myb family transcription factor [0.230] | myb domain protein 5 [0.041] | MYB-related transcription factor [0.027] | MYB transcription factor [0.014] | Myb domain protein 4, putative [0.014] | Myb domain protein 82, putative [0.014] | myb domain protein 82 [0.014] | myb domain protein 66 [0.014] | Myb-related transcription fa…	Homeodomain-like superfamily protein | CAPRICE-like MYB3	Myb_DNA-binding (PF00249) [0.743]	SANT/Myb domain (IPR001005) [0.743]	chromatin binding (GO:0003682) [0.743]	NULL / Representative annotation below 0.1%	NULL / Representative annotation below 0.1%
Expand	AP2	310	13	11	7	9	6	6	12	15	35	10	8	4	19	9	2	3	4	2	2	1	1	1	0	33	28	224	208	168	267	255	955	948	950	AP2/B3 transcription factor family protein [0.200] | Auxin response factor 24 [0.189] | Auxin response factor 17 [0.128] | auxin response factor 17 [0.078] | auxin response factor 20 [0.050] | AP2 domain class transcription factor [0.044] | AP2 domain-containing transcription factor family protein [0.039] | auxin response factor 4 [0.033] | auxin response factor 15 [0.028] | auxin response factor…	AP2/B3-like transcriptional factor family protein | AP2/B3 transcription factor family protein | related to ABI3/VP1 2 | related to ABI3/VP1 1 | ethylene response DNA binding factor 3	B3 (PF02362) [0.961] | AP2 (PF00847) [0.456] | zf-4CXXC_R1 (PF10497) [0.006] | AUX_IAA (PF02309) [0.006] | PI-PLC-X (PF00388) [0.006] | Cation_ATPase_N (PF00690) [0.006]	B3 DNA binding domain (IPR003340) [0.961] | AP2/ERF domain (IPR001471) [0.456] | Phospholipase C, phosphatidylinositol-specific , X domain (IPR000909) [0.006] | AUX/IAA protein (IPR003311) [0.006] | Cation-transporting P-type ATPase, N-terminal (IPR004014) [0.006] | Zinc-finger domain of monoamine-oxidase A repressor R1 (IPR018866) [0.006]	DNA binding (GO:0003677) [0.961] | sequence-specific DNA binding transcription factor activity (GO:0003700) [0.456]	regulation of transcription, DNA-templated (GO:0006355) [0.456]	nucleus (GO:0005634) [0.006]
Expand	bHLH	1361	4	6	5	2	3	3	9	5	7	2	8	2	1	4	0	0	1	4	2	1	1	0	0	23	34	63	54	62	60	59	55	53	52	basic helix-loop-helix (bHLH) DNA-binding superfamily protein [0.371] | Basic helix-loop-helix transcription factor [0.214] | Myc-like anthocyanin regulatory protein [0.100] | Myc anthocyanin regulatory protein [0.086] | Basic helix-loop-helix (BHLH) DNA-binding superfamily protein (Fragment) [0.086] | Transcription factor basic helix-loop-helix [0.043] | BHLH transcription factor [0.043] | Basic…	basic helix-loop-helix (bHLH) DNA-binding superfamily protein	bHLH-MYC_N (PF14215) [0.857] | HLH (PF00010) [0.771] | PIF1 (PF05970) [0.014]	Transcription factor MYC/MYB N-terminal (IPR025610) [0.857] | Myc-type, basic helix-loop-helix (bHLH) domain (IPR011598) [0.771] | DNA helicase Pif1 like (IPR010285) [0.014]	protein dimerization activity (GO:0046983) [0.771] | DNA helicase activity (GO:0003678) [0.014]	telomere maintenance (GO:0000723) [0.014] | DNA repair (GO:0006281) [0.014]	NULL / Representative annotation below 0.1%
Expand	bHLH	621	9	15	10	9	6	7	3	4	9	1	1	7	24	9	0	2	0	0	0	0	0	0	0	23	34	63	54	62	60	59	55	53	52	basic helix-loop-helix (bHLH) DNA-binding superfamily protein [0.500] | Basic helix-loop-helix DNA-binding superfamily protein [0.198] | Basic helix-loop-helix transcription factor [0.164] | Transcription factor [0.034] | Basic helix-loop-helix DNA-binding superfamily protein, putative [0.034] | BHLH transcription factor [0.009]	basic helix-loop-helix (bHLH) DNA-binding superfamily protein	HLH (PF00010) [0.845]	Myc-type, basic helix-loop-helix (bHLH) domain (IPR011598) [0.845]	protein dimerization activity (GO:0046983) [0.845]	NULL / Representative annotation below 0.1%	NULL / Representative annotation below 0.1%
Expand	bHLH	189	9	15	24	11	13	12	9	14	18	3	7	13	17	22	10	10	3	9	12	5	3	1	0	23	34	63	54	62	60	59	55	53	52	basic helix-loop-helix (bHLH) DNA-binding superfamily protein [0.708] | Basic helix loop helix (BHLH) DNA-binding family protein [0.125] | Basic helix-loop-helix transcription factor [0.033] | Transcription factor, putative [0.013] | Transcription factor Inducer of CBF expression 1 (Fragment) [0.013] | Transcription factor ABORTED MICROSPORES [0.013] | BHLH transcription factor [0.008] | Basic he…	basic helix-loop-helix (bHLH) DNA-binding superfamily protein | FER-like regulator of iron uptake	HLH (PF00010) [0.863] | bHLH-MYC_N (PF14215) [0.017] | ACT (PF01842) [0.004]	Myc-type, basic helix-loop-helix (bHLH) domain (IPR011598) [0.863] | Transcription factor MYC/MYB N-terminal (IPR025610) [0.017] | ACT domain (IPR002912) [0.004]	protein dimerization activity (GO:0046983) [0.863] | amino acid binding (GO:0016597) [0.004]	metabolic process (GO:0008152) [0.004]	NULL / Representative annotation below 0.1%
Expand	bHLH	344	12	17	14	11	10	9	13	13	33	10	5	5	1	6	3	2	2	0	0	1	1	0	0	23	227	191	697	924	948	958	956	950	952	basic helix-loop-helix (bHLH) DNA-binding superfamily protein [0.827] | BHLH transcription factor-like protein [0.071] | Basic helix-loop-helix (BHLH) DNA-binding superfamily [0.048] | BHLH transcription factor [0.030] | Basic helix-loop-helix (BHLH) DNA-binding superfamily protein [0.012] | Transcription factor bHLH68 [0.006] | Basic helix-loop-helix DNA-binding superfamily protein, putative [0.…	basic helix-loop-helix (bHLH) DNA-binding superfamily protein	HLH (PF00010) [0.006]	Myc-type, basic helix-loop-helix (bHLH) domain (IPR011598) [0.006]	protein dimerization activity (GO:0046983) [0.006]	NULL / Representative annotation below 0.1%	NULL / Representative annotation below 0.1%
Expand	bHLH	658	5	10	9	8	5	4	8	7	13	8	5	4	2	3	1	2	2	6	6	1	3	0	0	23	34	217	379	313	544	700	684	904	904	Basic helix-loop-helix transcription factor [0.250] | Basic helix loop helix (BHLH) DNA-binding family protein [0.179] | Transcription factor [0.170] | basic helix-loop-helix (bHLH) DNA-binding superfamily protein [0.161] | BHLH transcription factor [0.107] | Transcription factor, putative [0.045] | Transcription factor HEC3 [0.036] | Bhelix-loop-helix transcription factor [0.009] | Transcription…	basic helix-loop-helix (bHLH) DNA-binding superfamily protein	HLH (PF00010) [0.893]	Myc-type, basic helix-loop-helix (bHLH) domain (IPR011598) [0.893]	protein dimerization activity (GO:0046983) [0.893]	NULL / Representative annotation below 0.1%	NULL / Representative annotation below 0.1%
Expand	bHLH	320	15	16	10	9	11	1	15	14	13	8	7	6	12	33	0	1	3	0	0	1	1	0	0	23	34	217	379	313	1266	1312	1324	949	951	Transcription factor, putative [0.159] | Transcription factor protein [0.136] | Transcription factor IBH1 [0.097] | Sequence-specific DNA binding transcription factors, putative [0.068] | Basic helix-loop-helix transcription factor [0.045] | Phy rapidly regulated 1, putative [0.028] | sequence-specific DNA binding transcription factors [0.023] | basic helix-loop-helix (bHLH) DNA-binding superfami…	basic helix-loop-helix (bHLH) DNA-binding superfamily protein | sequence-specific DNA binding transcription factors | AtBS1(activation-tagged BRI1 suppressor 1)-interacting factor 1 | phy rapidly regulated 2 | sequence-specific DNA binding transcription factors;transcription regulators | phy rapidly regulated 1 | ILI1 binding bHLH 1	HLH (PF00010) [0.006] | Histone (PF00125) [0.006]	Myc-type, basic helix-loop-helix (bHLH) domain (IPR011598) [0.006] | Histone core (IPR007125) [0.006]	DNA binding (GO:0003677) [0.006] | protein dimerization activity (GO:0046983) [0.006]	NULL / Representative annotation below 0.1%	NULL / Representative annotation below 0.1%
Expand	bZIP	334	14	16	13	13	10	3	15	10	24	9	7	4	6	13	1	4	2	3	1	1	1	1	1	29	176	177	159	191	184	173	316	301	292	Basic-leucine zipper (BZIP) transcription factor family [0.372] | Basic-leucine zipper (bZIP) transcription factor family protein [0.250] | BZIP transcription factor [0.058] | Basic leucine-zipper 42 [0.047] | BZIP transcription factor family protein [0.047] | Basic leucine zipper 43 [0.035] | Ocs element-binding factor 1 [0.017] | BZip transcription factor [0.017] | basic leucine-zipper 42 [0.01…	basic leucine-zipper 7 | basic leucine-zipper 3 | basic leucine-zipper 2 | basic leucine-zipper 6 | basic leucine-zipper 1 | basic leucine-zipper 42 | basic leucine-zipper 5 | basic leucine-zipper 8 | basic leucine-zipper 48 | G-box binding factor 6 | basic leucine-zipper 43 | basic leucine-zipper 44 | basic leucine-zipper 58 | basic region/leucine zipper motif 53	bZIP_1 (PF00170) [0.878] | bZIP_2 (PF07716) [0.076]	Basic-leucine zipper domain (IPR004827) [0.953]	sequence-specific DNA binding (GO:0043565) [0.953] | sequence-specific DNA binding transcription factor activity (GO:0003700) [0.953]	regulation of transcription, DNA-templated (GO:0006355) [0.953]	NULL / Representative annotation below 0.1%
Expand	C2H2	2548	0	1	3	3	3	4	6	10	3	0	1	4	2	3	2	1	0	0	0	0	0	0	0	16	47	74	237	210	199	190	180	176	165	C2H2 type zinc-finger protein [0.283] | putative endonuclease or glycosyl hydrolase with C2H2-type zinc finger domain [0.109] | HVA22-like protein [0.087] | Zinc finger, C2H2-like protein [0.087] | Zinc finger, U1-type (Fragment) [0.065] | Zinc finger protein [0.043] | C2H2 type zf-met: zinc-finger protein [0.022] | Zinc finger, C2H2 [0.022] | Endonuclease or glycosyl hydrolase with C2H2-type zin…	Unkown protein(s) / No TAIR description(s)	zf-met (PF12874) [0.913] | zf-C2H2_6 (PF13912) [0.022]	NULL / Representative annotation below 0.1%	NULL / Representative annotation below 0.1%	NULL / Representative annotation below 0.1%	NULL / Representative annotation below 0.1%
Expand	C2H2	664	5	9	7	5	7	5	6	6	17	5	6	6	3	5	3	4	4	2	1	2	2	1	0	2	422	436	432	419	405	385	368	357	354	C2H2-like zinc finger protein [0.811] | C2H2 zinc finger protein [0.108] | Zinc finger, C2H2 [0.063] | Zinc finger family protein [0.009] | zinc finger protein-related [0.009]	zinc finger (C2H2 type) family protein | zinc finger protein-related | C2H2-like zinc finger protein	PARP (PF00644) [0.036] | zf-C2H2 (PF00096) [0.027] | zf-C2H2_4 (PF13894) [0.018] | zf-C2H2_6 (PF13912) [0.009]	Poly(ADP-ribose) polymerase, catalytic domain (IPR012317) [0.036] | Zinc finger, C2H2 (IPR007087) [0.027]	NAD+ ADP-ribosyltransferase activity (GO:0003950) [0.036] | metal ion binding (GO:0046872) [0.027]	NULL / Representative annotation below 0.1%	NULL / Representative annotation below 0.1%
Expand	CYCLOIDEA	303	11	17	18	22	14	9	12	11	19	6	8	9	6	9	4	1	3	2	0	1	1	0	0	6	9	7	7	7	7	7	7	6	8	Transcription factor, putative [0.301] | Transcription factor TCP4-like protein [0.104] | TB1-like TCP family transcription factor (Fragment) [0.093] | TCP transcription factor [0.071] | Transcription factor TCP4 [0.060] | Transcription factor CYCLOIDEA [0.060] | TCP family transcription factor containing protein [0.038] | TCP transcription factor 24 [0.038] | TCP transcription factor (Fragment) …	TCP family transcription factor | TCP domain protein 10 | TEOSINTE BRANCHED 1, cycloidea, and PCF family 24 | TEOSINTE BRANCHED 1, cycloidea and PCF transcription factor 3 | TEOSINTE BRANCHED 1, cycloidea and PCF transcription factor 5 | TCP domain protein 17 | TEOSINTE BRANCHED 1, cycloidea and PCF transcription factor 2 | TCP family transcription factor 4 | plastid transcription factor 1 | TCP …	TCP (PF03634) [0.978] | zf-RING_2 (PF13639) [0.005]	Transcription factor, TCP (IPR005333) [0.978] | Zinc finger, RING-type (IPR001841) [0.005]	protein binding (GO:0005515) [0.005] | zinc ion binding (GO:0008270) [0.005]	NULL / Representative annotation below 0.1%	NULL / Representative annotation below 0.1%
Expand	ERF	7	121	173	130	144	116	81	128	143	209	85	62	60	222	148	57	54	42	139	109	24	23	9	11	5	12	23	21	15	44	68	66	67	66	Ethylene-responsive transcription factor [0.188] | Ethylene-responsive transcription factor 1 [0.129] | Ethylene-responsive transcription factor 2 [0.103] | Ethylene-responsive transcription factor, putative [0.076] | Ethylene-responsive transcription factor 4 [0.073] | Ethylene-responsive transcription factor 5 [0.052] | Ethylene-responsive transcription factor 1A [0.047] | Ethylene-responsive t…	Integrase-type DNA-binding superfamily protein | cytokinin response factor 3 | C-repeat/DRE binding factor 1 | dehydration response element B1A | AP2 domain-containing transcription factor family protein | related to AP2 9 | ethylene responsive element binding factor 6 | cytokinin response factor 5 | ERF domain protein 12 | ethylene response factor 8 | ethylene response factor 7 | C-repeat/DRE bi…	AP2 (PF00847) [0.953] | Capsid_NCLDV (PF04451) [0.002] | RRM_5 (PF13893) [0.001] | zf-C3Hc3H (PF13891) [0.001] | Tubulin_C (PF03953) [0.001]	AP2/ERF domain (IPR001471) [0.953] | Virus, major capsid protein, C-terminal (IPR007542) [0.002] | Tubulin/FtsZ, 2-layer sandwich domain (IPR018316) [0.001] | Potential DNA-binding domain (IPR025927) [0.001]	sequence-specific DNA binding transcription factor activity (GO:0003700) [0.953] | structural molecule activity (GO:0005198) [0.002] | GTP binding (GO:0005525) [0.001] | GTPase activity (GO:0003924) [0.001]	regulation of transcription, DNA-templated (GO:0006355) [0.953] | GTP catabolic process (GO:0006184) [0.001] | protein polymerization (GO:0051258) [0.001]	viral capsid (GO:0019028) [0.002] | protein complex (GO:0043234) [0.001]
Expand	FRIGIDA	892	4	5	4	10	4	6	4	3	8	3	5	3	11	5	2	3	3	2	3	1	1	0	0	3	166	182	163	147	130	119	158	181	170	Protein FRIGIDA-like protein [0.211] | Protein FRIGIDA [0.178] | FRIGIDA-like protein 3 (Fragment) [0.100] | FRIGIDA-like protein [0.089] | Protein FRIGIDA, putative [0.089] | FRIGIDA-like protein, putative [0.078] | Frigida-like 2 [0.044] | FRIGIDA-like protein 3 [0.044] | Frigida-like protein [0.033] | Frigida [0.033] | FRIGIDA like 1, putative [0.022] | Frigida (Fragment) [0.011] | FRIGIDA lik…	FRIGIDA-like protein | FRIGIDA like 1 | FRIGIDA like 2	Frigida (PF07899) [0.978]	Frigida-like (IPR012474) [0.978]	NULL / Representative annotation below 0.1%	NULL / Representative annotation below 0.1%	NULL / Representative annotation below 0.1%
Expand	GRAS	4032	1	2	4	1	0	1	1	1	1	0	0	3	8	3	2	2	2	0	0	0	1	0	0	52	67	49	41	41	33	32	29	29	28	Scarecrow transcription factor family protein [0.636] | Nodulation signaling pathway 2 [0.152] | Nodulation signaling pathway 2-like protein [0.030] | GRAS family transcription factor [0.030] | Nodulation signaling pathway 2 protein [0.030] | GRAS transcription factor (Fragment) [0.030] | GRAS family transcription factor containing protein [0.030] | Nodulation signaling pathway 2 protein, putativ…	GRAS family transcription factor	GRAS (PF03514) [0.970]	Transcription factor GRAS (IPR005202) [0.970]	NULL / Representative annotation below 0.1%	NULL / Representative annotation below 0.1%	NULL / Representative annotation below 0.1%
Expand	GRAS	3151	2	4	3	2	2	2	2	3	4	2	1	2	2	1	0	0	1	3	1	1	1	0	0	52	67	49	41	41	33	32	29	29	28	Scarecrow transcription factor family protein [0.846] | GRAS family transcription factor [0.103] | Transcription factor GRAS [0.051]	GRAS family transcription factor	GRAS (PF03514) [1.000]	Transcription factor GRAS (IPR005202) [1.000]	NULL / Representative annotation below 0.1%	NULL / Representative annotation below 0.1%	NULL / Representative annotation below 0.1%
Expand	GRAS	2120	2	7	2	3	2	1	3	3	3	3	2	4	1	3	1	2	2	3	4	0	1	0	0	52	67	49	41	41	33	32	29	29	28	Scarecrow transcription factor family protein [1.000]	GRAS family transcription factor	GRAS (PF03514) [1.000]	Transcription factor GRAS (IPR005202) [1.000]	NULL / Representative annotation below 0.1%	NULL / Representative annotation below 0.1%	NULL / Representative annotation below 0.1%
Expand	GTE	442	10	11	15	8	7	6	6	8	13	5	9	7	1	7	5	5	1	4	5	2	2	2	2	22	256	251	235	206	196	186	176	172	161	Transcription factor GTE4 [0.369] | Global transcription factor group protein [0.156] | Transcription factor GTE10 [0.113] | Transcription factor GTE4-like protein [0.064] | Transcription factor GTE9 [0.050] | general transcription factor group E6 [0.035] | Transcription factor GTE12 [0.035] | Transcription factor GTE12-like protein [0.035] | Transcription factor GTE8-like protein [0.028] | globa…	DNA-binding bromodomain-containing protein | global transcription factor group E3 | global transcription factor group E7 | global transcription factor group E2 | global transcription factor group E4 | bromodomain and extraterminal domain protein 9 | bromodomain and extraterminal domain protein 10 | global transcription factor group E8 | nuclear protein X1	Bromodomain (PF00439) [0.915]	Bromodomain (IPR001487) [0.915]	protein binding (GO:0005515) [0.915]	NULL / Representative annotation below 0.1%	NULL / Representative annotation below 0.1%
Expand	HD-ZIP	135	19	22	17	24	15	12	16	13	35	14	6	8	18	15	13	11	4	17	12	1	1	5	0	67	250	277	340	322	307	291	279	270	SINGLETON	Homeobox associated leucine zipper protein [0.235] | Homeobox-leucine zipper family protein [0.178] | Homeobox-leucine zipper-like protein [0.148] | Homeobox leucine zipper family protein [0.124] | Homeobox leucine zipper protein [0.107] | Homeobox-leucine zipper protein family [0.081] | Homeobox-leucine zipper protein [0.077] | Homeobox-leucine zipper protein 1 [0.007] | Homeobox-leucine zipper …	homeobox-leucine zipper protein-related | Homeobox-leucine zipper protein family | homeobox 51 | homeobox protein 16 | homeobox protein 40 | homeobox 7 | homeobox protein 20 | homeobox protein 21 | homeobox protein 5 | homeobox protein 6 | homeobox 3 | homeobox protein 22 | homeobox protein 52 | homeobox protein 23 | homeobox 53 | homeobox 1 | homeobox 12	Homeobox (PF00046) [0.963] | HALZ (PF02183) [0.735] | Ino80_Iec3 (PF14612) [0.003] | DUF740 (PF05340) [0.003] | PRA1 (PF03208) [0.003]	Homeobox domain (IPR001356) [0.963] | Leucine zipper, homeobox-associated (IPR003106) [0.735] | Prenylated rab acceptor PRA1 (IPR004895) [0.003] | Uncharacterised protein family UPF0503 (IPR008004) [0.003]	sequence-specific DNA binding (GO:0043565) [0.963] | sequence-specific DNA binding transcription factor activity (GO:0003700) [0.963] | DNA binding (GO:0003677) [0.735]	regulation of transcription, DNA-templated (GO:0006355) [0.980]	nucleus (GO:0005634) [0.735]
Expand	HD-ZIP	257	10	17	13	11	10	7	12	12	28	5	7	6	27	8	4	2	2	4	12	1	1	3	0	67	250	277	340	322	307	291	279	270	332	Homeobox associated leucine zipper protein [0.302] | Homeobox-leucine zipper protein [0.233] | Homeobox-leucine zipper family protein [0.163] | Homeobox-leucine zipper protein 14 [0.084] | Homeobox-leucine zipper protein 17 [0.054] | Homeobox-leucine zipper protein family [0.050] | Homeobox-leucine zipper protein 9 [0.030] | Homeobox-leucine zipper protein 22 [0.025] | homeobox-leucine zipper pro…	Homeobox-leucine zipper protein 4 (HB-4) / HD-ZIP protein | Homeobox-leucine zipper protein family | homeobox-leucine zipper protein 3 | homeobox protein 2 | homeobox-leucine zipper protein 17 | homeobox-leucine zipper protein 4 | homeobox from Arabidopsis thaliana | homeobox-leucine zipper protein 18	HALZ (PF02183) [0.960] | Homeobox (PF00046) [0.950] | HD-ZIP_N (PF04618) [0.262] | Auxin_inducible (PF02519) [0.005]	Leucine zipper, homeobox-associated (IPR003106) [0.960] | Homeobox domain (IPR001356) [0.950] | HD-ZIP protein, N-terminal (IPR006712) [0.262] | Auxin-induced protein, ARG7 (IPR003676) [0.005]	DNA binding (GO:0003677) [0.960] | sequence-specific DNA binding (GO:0043565) [0.950] | sequence-specific DNA binding transcription factor activity (GO:0003700) [0.950]	regulation of transcription, DNA-templated (GO:0006355) [0.990]	nucleus (GO:0005634) [0.965]
Expand	LOB	445	6	12	8	6	8	7	5	7	17	5	6	3	18	9	3	3	3	7	4	1	3	0	0	30	214	254	239	211	200	191	181	177	166	LOB domain-containing protein 41 [0.284] | LOB domain-containing protein 42 [0.106] | LOB domain-containing protein [0.092] | LOB domain-containing protein 38 [0.085] | LOB domain-containing protein, putative [0.085] | LOB domain-containing protein 39 [0.057] | LOB domain protein 39 [0.050] | LOB domain-containing protein 37 [0.050] | LOB domain protein 41 [0.043] | LOB domain-containing protein …	LOB domain-containing protein 40 | LOB domain-containing protein 38 | LOB domain-containing protein 37 | LOB domain-containing protein 39 | LOB domain-containing protein 41 | LOB domain-containing protein 42	DUF260 (PF03195) [0.986]	Lateral organ boundaries, LOB (IPR004883) [0.986]	NULL / Representative annotation below 0.1%	NULL / Representative annotation below 0.1%	NULL / Representative annotation below 0.1%
Expand	LOB	45	32	44	40	40	56	34	25	23	49	19	20	13	123	40	8	10	12	25	21	8	5	2	0	30	214	254	239	211	200	191	181	177	166	LOB domain-containing protein, putative [0.129] | LOB domain-containing protein 25 [0.063] | LOB domain protein [0.062] | LOB domain-containing protein 4 [0.057] | LOB domain-containing protein 1 [0.052] | LOB domain protein 1, putative [0.049] | LOB domain-containing protein 12 [0.035] | LOB domain protein 25 [0.032] | LOB domain-containing protein 29 (Fragment) [0.028] | LOB domain-containing 3…	Lateral organ boundaries (LOB) domain family protein | ASYMMETRIC LEAVES 2-like 1 | LOB domain-containing protein 18 | LOB domain-containing protein 4 | LOB domain-containing protein 23 | LOB domain-containing protein 2 | LOB domain-containing protein 25 | LOB domain-containing protein 22 | LOB domain-containing protein 31 | LOB domain-containing protein 10 | LOB domain-containing protein 24 | LO…	DUF260 (PF03195) [0.995]	Lateral organ boundaries, LOB (IPR004883) [0.995]	NULL / Representative annotation below 0.1%	NULL / Representative annotation below 0.1%	NULL / Representative annotation below 0.1%
Expand	MADS-box	854	18	6	15	1	4	1	12	13	8	6	3	2	1	3	0	0	1	0	0	0	0	0	0	1	33	28	22	16	15	17	68	60	60	Agamous-like MADS-box protein A [0.426] | MADS-box transcription factor family protein [0.160] | Agamous-like MADS-box protein AGL80 [0.117] | Agamous-like MADS-box protein AGL80 (Fragment) [0.096] | MADS-box family protein [0.043] | MADS-box transcription factor 56 [0.032] | Agamous-like MADS-box protein AGL36 (Fragment) [0.032] | Mads box protein, putative [0.021] | Agamous-like MADS-box protei…	MADS-box transcription factor family protein | MADS-box family protein | AGAMOUS-like 90 | AGAMOUS-like 48 | AGAMOUS-like 80 | AGAMOUS-like-34 | AGAMOUS-like 46 | AGAMOUS-like 96 | AGAMOUS-like 92 | AGAMOUS-like 95 | AGAMOUS-like 38 | AGAMOUS-like 36 | AGAMOUS-like 86	SRF-TF (PF00319) [0.830]	Transcription factor, MADS-box (IPR002100) [0.830]	DNA binding (GO:0003677) [0.830] | protein dimerization activity (GO:0046983) [0.830]	NULL / Representative annotation below 0.1%	NULL / Representative annotation below 0.1%
Expand	MADS-box	23	64	92	73	108	99	54	58	59	83	39	40	33	86	24	31	28	15	29	18	2	4	1	1	1	33	28	22	16	15	17	68	60	60	MADS-box transcription factor [0.179] | MADS-box transcription factor family protein [0.117] | MADS box transcription factor [0.087] | Transcription factor, MADS-box [0.061] | MADS-box transcription factor 27 [0.040] | MADS-box transcription factor 1 [0.036] | MADS-box transcription factor (Fragment) [0.025] | MADS-box transcription factor 50 [0.025] | MADS-box transcription factor 6 [0.024] | AG…	K-box region and MADS-box transcription factor family protein | MADS-box transcription factor family protein | AGAMOUS-like 18 | AGAMOUS-like 17 | AGAMOUS-like 102 | AGAMOUS-like 8 | AGAMOUS-like 94 | AGAMOUS-like 12 | AGAMOUS-like 59 | AGAMOUS-like 67 | AGAMOUS-like 19 | AGAMOUS-like 24 | AGAMOUS-like 82 | AGAMOUS-like 15 | AGAMOUS-like 79 | AGAMOUS-like 61 | AGAMOUS-like 44 | AGAMOUS-like 20 | …	SRF-TF (PF00319) [0.903] | K-box (PF01486) [0.477] | AMP-binding (PF00501) [0.002] | PPR (PF01535) [0.001] | Daxx (PF03344) [0.001] | Ras (PF00071) [0.001] | Sulfate_transp (PF00916) [0.001] | STAS (PF01740) [0.001] | PPR_3 (PF13812) [0.001] | TSC22 (PF01166) [0.001]	Transcription factor, MADS-box (IPR002100) [0.903] | Transcription factor, K-box (IPR002487) [0.477] | AMP-dependent synthetase/ligase (IPR000873) [0.002] | TSC-22 / Dip / Bun (IPR000580) [0.001] | Small GTPase superfamily (IPR001806) [0.001] | Pentatricopeptide repeat (IPR002885) [0.001] | Daxx protein (IPR005012) [0.001] | Sulphate transporter (IPR011547) [0.001] | STAS domain (IPR002645) [0.00…	DNA binding (GO:0003677) [0.903] | protein dimerization activity (GO:0046983) [0.903] | sequence-specific DNA binding transcription factor activity (GO:0003700) [0.478] | catalytic activity (GO:0003824) [0.002] | sulfate transmembrane transporter activity (GO:0015116) [0.001] | GTP binding (GO:0005525) [0.001]	regulation of transcription, DNA-templated (GO:0006355) [0.478] | metabolic process (GO:0008152) [0.002] | small GTPase mediated signal transduction (GO:0007264) [0.001] | sulfate transport (GO:0008272) [0.001]	nucleus (GO:0005634) [0.477] | integral component of membrane (GO:0016021) [0.001]
Expand	MYB	187	10	24	16	19	7	12	16	15	35	15	8	8	5	9	5	6	6	17	9	2	1	0	0	10	50	107	152	1598	1714	1783	1844	1879	1904	Myb family transcription factor-like protein [0.143] | Two-component response regulator ORR21 [0.135] | myb-like transcription factor family protein [0.127] | Myb family transcription factor family protein [0.114] | MYB transcription factor-like [0.106] | MYB-like transcription factor family protein [0.082] | Two-component response regulator ORR23 [0.061] | Two-component response regulator ORR24 …	Homeodomain-like superfamily protein | myb-like HTH transcriptional regulator family protein	Myb_DNA-binding (PF00249) [0.951]	SANT/Myb domain (IPR001005) [0.951]	chromatin binding (GO:0003682) [0.951]	NULL / Representative annotation below 0.1%	NULL / Representative annotation below 0.1%
Expand	MYB	9	109	167	111	118	96	111	96	105	236	76	68	53	215	117	32	32	25	41	26	12	12	5	4	37	32	22	23	22	36	40	35	36	35	Myb transcription factor [0.077] | MYB domain transcription factor [0.035] | MYB transcription factor [0.028] | MYB domain protein 12 [0.026] | MYB-related transcription factor [0.023] | Myb domain protein 13, putative [0.020] | Myb domain protein 93 [0.019] | Myb domain protein 36 [0.018] | Myb domain protein 83 [0.018] | Myb domain protein 15, putative [0.017] | Myb domain protein 103 [0.016] |…	Duplicated homeodomain-like superfamily protein | myb domain protein 103 | myb domain protein 101 | myb domain protein 27 | myb domain protein 74 | myb domain protein 28 | myb domain protein 47 | myb domain protein 10 | myb domain protein 95 | myb domain protein 14 | myb domain protein 86 | myb domain protein 113 | myb domain protein 92 | myb domain protein 5 | myb domain protein 49 | myb domain …	Myb_DNA-binding (PF00249) [0.909] | Myb_DNA-bind_6 (PF13921) [0.073] | P_C (PF06640) [0.003] | MoaE (PF02391) [0.002] | DUF3651 (PF12371) [0.002] | Iso_dh (PF00180) [0.001]	SANT/Myb domain (IPR001005) [0.909] | Myb-related protein P, C-terminal (IPR010588) [0.003] | Protein of unknown function DUF3651, TMEM131 (IPR022113) [0.002] | Molybdopterin biosynthesis MoaE (IPR003448) [0.002] | Isopropylmalate dehydrogenase-like domain (IPR024084) [0.001]	chromatin binding (GO:0003682) [0.909] | oxidoreductase activity, acting on the CH-OH group of donors, NAD or NADP as acceptor (GO:0016616) [0.001]	Mo-molybdopterin cofactor biosynthetic process (GO:0006777) [0.002] | oxidation-reduction process (GO:0055114) [0.001]	NULL / Representative annotation below 0.1%
Expand	NAC	15	105	159	109	81	94	67	99	100	156	57	49	41	108	65	32	26	19	31	23	8	13	2	0	2	37	19	8	10	37	47	42	41	38	NAC domain protein, [0.111] | NAC domain-containing protein, putative [0.091] | NAC domain protein [0.077] | NAC domain-containing protein 78 [0.062] | NAC domain-containing protein 74 [0.035] | NAC domain-containing protein 7 [0.035] | NAC domain-containing protein 29 [0.030] | NAC domain-containing protein 68 [0.029] | NAC domain-containing protein [0.028] | NAC domain-containing protein 21/22 …	NAC (No Apical Meristem) domain transcriptional regulator superfamily protein | NAC domain containing protein 3 | NAC domain containing protein 1 | NAC domain containing protein 27 | NAC domain containing protein 62 | NAC domain containing protein 41 | NAC domain containing protein 76 | NAC domain containing protein 19 | NAC domain containing protein 67 | NAC domain containing protein 6 | NAC dom…	NAM (PF02365) [0.983] | Skp1_POZ (PF03931) [0.001] | Ribosomal_L16 (PF00252) [0.001] | VQ (PF05678) [0.001] | HMG-CoA_red (PF00368) [0.001] | RicinB_lectin_2 (PF14200) [0.001] | 2OG-FeII_Oxy (PF03171) [0.001]	NAC domain (IPR003441) [0.983] | Ribosomal protein L10e/L16 (IPR016180) [0.001] | SKP1 component, POZ domain (IPR016073) [0.001] | Hydroxymethylglutaryl-CoA reductase, class I/II (IPR002202) [0.001] | VQ (IPR008889) [0.001] | Ricin B lectin domain (IPR000772) [0.001] | Oxoglutarate/iron-dependent dioxygenase (IPR005123) [0.001]	DNA binding (GO:0003677) [0.983] | structural constituent of ribosome (GO:0003735) [0.001] | oxidoreductase activity, acting on paired donors, with incorporation or reduction of molecular oxygen, 2-oxoglutarate as one donor, and incorporation of one atom each of oxygen into both donors (GO:0016706) [0.001] | hydroxymethylglutaryl-CoA reductase (NADPH) activity (GO:0004420) [0.001] | coenzyme bind…	regulation of transcription, DNA-templated (GO:0006355) [0.983] | ubiquitin-dependent protein catabolic process (GO:0006511) [0.001] | translation (GO:0006412) [0.001] | oxidation-reduction process (GO:0055114) [0.001] | coenzyme A metabolic process (GO:0015936) [0.001]	ribosome (GO:0005840) [0.001]
Expand	NAC	678	7	9	14	5	5	5	6	12	11	4	5	4	4	7	2	2	1	2	3	1	1	0	0	2	37	19	8	10	37	1042	1048	1046	1055	NAC domain-containing protein 8 [0.527] | NAC domain protein, [0.082] | NAC domain containing protein 73 [0.073] | NAC domain-containing 8-like protein [0.064] | NAC domain-containing protein 21/22, putative [0.064] | NAC domain-containing protein 8 (Fragment) [0.055] | NAC domain-containing protein 73 [0.027] | NAC domain containing protein 75 [0.027] | NAC domain-containing protein (Fragment) […	NAC (No Apical Meristem) domain transcriptional regulator superfamily protein | NAC domain containing protein 10 | NAC domain containing protein 73 | NAC domain containing protein 75 | NAC domain containing protein 85 | NAC domain containing protein 44 | NAC domain containing protein 99	NAM (PF02365) [0.991]	NAC domain (IPR003441) [0.991]	DNA binding (GO:0003677) [0.991]	regulation of transcription, DNA-templated (GO:0006355) [0.991]	NULL / Representative annotation below 0.1%
Expand	STK	631	24	7	9	10	11	2	7	7	6	6	9	5	1	9	0	1	0	0	0	1	0	0	0	103	252	225	209	186	170	450	433	417	407	DNA-binding storekeeper protein-related transcriptional regulator [0.643] | DNA-binding storekeeper protein-related transcriptional regulator, putative [0.139] | Transcription regulator [0.035] | DNA-binding storekeeper protein-related [0.017] | GBP6 GeBP type transcription factor (Fragment) [0.009] | FKBP-like peptidyl-prolyl cis-trans isomerase family protein [0.009]	DNA-binding storekeeper protein-related transcriptional regulator	DUF573 (PF04504) [0.817] | FKBP_C (PF00254) [0.009]	Protein of unknown function DUF573 (IPR007592) [0.817] | Peptidyl-prolyl cis-trans isomerase, FKBP-type, domain (IPR001179) [0.009]	NULL / Representative annotation below 0.1%	protein folding (GO:0006457) [0.009]	NULL / Representative annotation below 0.1%
Expand	WOX	266	13	15	19	9	13	8	12	10	19	11	10	8	29	14	4	1	2	0	0	0	0	0	0	67	670	761	786	834	855	859	852	843	837	WUSCHEL-related homeobox [0.132] | WUSCHEL-related homeobox 9 [0.107] | WUSCHEL-related homeobox 1 [0.102] | WUSCHEL-related homeobox 3B [0.091] | WUSCHEL related homeobox 11 [0.086] | WUSCHEL-related homeobox 5 [0.061] | WUSCHEL-related homeobox 2 [0.046] | WUSCHEL-related homeobox 3 [0.041] | WUSCHEL-related homeobox 4 [0.041] | WUSCHEL-related homeobox 9-like protein [0.036] | WUSCHEL-like hom…	Homeodomain-like superfamily protein | WUSCHEL related homeobox 12 | WUSCHEL related homeobox 7 | WUSCHEL related homeobox 4 | WUSCHEL related homeobox 8 | WUSCHEL related homeobox 1 | WUSCHEL related homeobox 2 | WUSCHEL related homeobox 5 | WUSCHEL related homeobox 11 | homeobox-3	Homeobox (PF00046) [0.975]	Homeobox domain (IPR001356) [0.975]	sequence-specific DNA binding (GO:0043565) [0.975] | sequence-specific DNA binding transcription factor activity (GO:0003700) [0.975]	regulation of transcription, DNA-templated (GO:0006355) [0.975]	NULL / Representative annotation below 0.1%
Expand	WRKY	19	68	97	109	76	64	55	82	79	152	43	43	32	72	53	43	32	19	33	35	13	7	2	1	1	63	51	43	45	42	42	64	58	56	DNA-binding WRKY [0.090] | WRKY protein [0.046] | WRKY DNA-binding protein 72, putative [0.031] | WRKY DNA-binding protein 51, putative [0.031] | WRKY transcription factor 6 [0.027] | WRKY transcription factor, putative [0.026] | WRKY transcription factor [0.026] | WRKY transcription factor 1 (Fragment) [0.022] | WRKY family transcription factor [0.021] | WRKY DNA-binding protein 28 [0.019] | WRK…	WRKY family transcription factor | WRKY family transcription factor family protein | WRKY DNA-binding protein 8 | WRKY DNA-binding protein 9 | WRKY DNA-binding protein 58 | WRKY DNA-binding protein 31 | WRKY DNA-binding protein 69 | WRKY DNA-binding protein 74 | WRKY DNA-binding protein 66 | WRKY DNA-binding protein 48 | WRKY DNA-binding protein 15 | WRKY DNA-binding protein 71 | WRKY DNA-binding…	WRKY (PF03106) [0.985] | Plant_zn_clust (PF10533) [0.102] | LysM (PF01476) [0.001] | PAN_1 (PF00024) [0.001] | Pkinase (PF00069) [0.001] | PLAC8 (PF04749) [0.001] | RRM_2 (PF04059) [0.001] | DUF2985 (PF11204) [0.001] | RRM_1 (PF00076) [0.001]	DNA-binding WRKY (IPR003657) [0.985] | Zn-cluster domain (IPR018872) [0.102] | Protein of unknown function DUF2985 (IPR021369) [0.001] | Uncharacterised protein family Cys-rich (IPR006461) [0.001] | PAN-1 domain (IPR003014) [0.001] | Protein kinase domain (IPR000719) [0.001] | LysM domain (IPR018392) [0.001] | RNA recognition motif 2 (IPR007201) [0.001] | RNA recognition motif domain (IPR000504) …	sequence-specific DNA binding (GO:0043565) [0.985] | sequence-specific DNA binding transcription factor activity (GO:0003700) [0.985] | ATP binding (GO:0005524) [0.001] | nucleic acid binding (GO:0003676) [0.001] | protein kinase activity (GO:0004672) [0.001]	regulation of transcription, DNA-templated (GO:0006355) [0.985] | cell wall macromolecule catabolic process (GO:0016998) [0.001] | protein phosphorylation (GO:0006468) [0.001]	NULL / Representative annotation below 0.1%
Expand	WRKY	424	9	12	9	14	8	7	16	15	12	2	6	5	4	11	3	2	1	4	5	1	0	0	0	7	63	1375	1466	1646	1767	1854	1925	1972	2010	WRKY DNA-binding protein 45 [0.007]	Protein of unknown function (DUF1677)	DUF1677 (PF07911) [1.000] | Ctr (PF04145) [0.007] | WRKY (PF03106) [0.007]	Protein of unknown function DUF1677, plant (IPR012876) [1.000] | Ctr copper transporter (IPR007274) [0.007] | DNA-binding WRKY (IPR003657) [0.007]	sequence-specific DNA binding (GO:0043565) [0.007] | sequence-specific DNA binding transcription factor activity (GO:0003700) [0.007] | copper ion transmembrane transporter activity (GO:0005375) [0.007]	regulation of transcription, DNA-templated (GO:0006355) [0.007] | copper ion transmembrane transport (GO:0035434) [0.007]	integral component of membrane (GO:0016021) [0.007]
