# Supplementary material for: Fern genomes elucidate land plant evolution and cyanobacterial symbioses
Source: Nat Plants. 2018 Jul 2;4(7):460–72. doi: 10.1038/s41477-018-0188-8 (PMC6786969; doi:10.1038/s41477-018-0188-8)
Supplement: Supplementary file 6 — Annotations of transcription associated proteins (TAP). [file 41477_2018_188_MOESM6_ESM.xlsx]

## Sheet: Species
			Kingdom/supergroup	Archaeplastida	Archaeplastida	Archaeplastida	Archaeplastida	Archaeplastida	Archaeplastida	Archaeplastida	Archaeplastida	Archaeplastida	Archaeplastida	Archaeplastida	Archaeplastida		Archaeplastida	Archaeplastida	Archaeplastida	Archaeplastida	Archaeplastida	Archaeplastida		Archaeplastida	Archaeplastida	Archaeplastida	Archaeplastida		Archaeplastida	Archaeplastida	Archaeplastida		Archaeplastida	Archaeplastida	Archaeplastida		Archaeplastida	Archaeplastida	Archaeplastida	Archaeplastida	Archaeplastida	Archaeplastida		Archaeplastida	Archaeplastida		Archaeplastida	Archaeplastida	Archaeplastida
			Clade/Phylum	core eudicots	core eudicots	core eudicots	core eudicots	core eudicots	core eudicots	core eudicots	core eudicots	core eudicots	core eudicots	core eudicots	eudicots		Liliopsida	Liliopsida	Liliopsida	Liliopsida	Liliopsida	Liliopsida	Liliopsida / monocots	basal angiosperms	Acrogymnospermae	Acrogymnospermae	Acrogymnospermae	Acrogymnospermae	Moniliformopses	Moniliformopses	Moniliformopses	Moniliformopses	Lycopodiidae	Bryopsida	Marchantiophyta	Bryopsida	Streptophyta ZCC grade	Streptophyta ZCC grade	Streptophyta ZCC grade	Streptophyta ZCC grade	Streptophyta ZCC grade	Streptophyta ZCC grade	Streptophyta ZCC grade	Streptophyta KCM grade	Streptophyta KCM grade	Streptophyta KCM grade	Chlorophyta	Chlorophyta	Chlorophyta
			supergroup2	core rosids	core rosids	core rosids	core rosids	core rosids	core rosids	core rosids	core rosids	basal rosids	asterids	asterids	basal eudicots	eudicots	commelinids	commelinids	commelinids	commelinids					Coniferophyta	Coniferophyta	Ginkgophyta		Polypodiidae	Polypodiidae	Polypodiidae		Lycopodiales	Funariidae	Marchantiopsida		Zygnemophyceae	Zygnemophyceae	Coleochaetophyceae	Coleochaetophyceae	Coleochaetophyceae	Charophyceae		Klebsormidiophyceae	Chlorokybophyceae		Chlorophyceae	Chlorophyceae	Chlorophyceae
			Order	Fabales	Fabales	Malpighiales	Sapindales	Myrtales	Brassicales	Brassicales	Brassicales	Vitales	Solanales	Lamiales	Proteales		Poales	Poales	Zingiberales	Arecales	Asparagales	Alismatales		Amborellales	Pinales	Pinales	Ginkgoales		Polypodiales	Salviniales	Salviniales		Selaginellales	Funariales	Marchantiales		Desmidiales	Zygnematales	Coleochaetales	Coleochaetales	Coleochaetales	Charales		Klebsormidiales	Chlorokybales		Chlamydomonadales	Chlamydomonadales	Chlamydomonadales
			Family	Fabaceae	Fabaceae	Salicaceae	Rutaceae	Myrtaceae	Brassicaceae	Brassicaceae	Caricaceae	Vitaceae	Solanaceae	Phrymaceae	Nelumbonaceae		Poaceae	Poaceae	Musaceae	Arecaceae	Orchidaceae	Zosteraceae		Amborellaceae	Pinaceae	Pinaceae	Ginkgoaceae		Dennstaedtiaceae	Azollaceae	Salviniaceae		Selaginellaceae	Funariaceae	Marchantiaceae		Peniaceae	Zygnemataceae	Chaetosphaeridiaceae	Coleochaetaceae	Coleochaetaceae	Characeae		Klebsormidiaceae	Chlorokybaceae		Chlamydomonadaceae	Volvocaceae	Volvocaceae
			Species	Lotus japonicus	Medicago truncatula	Populus trichocarpa	Citrus sinensis	Eucalyptus grandis	Arabidopsis lyrata	Arabidopsis thaliana	Carica papaya	Vitis vinifera	Solanum lycopersicum	Mimulus guttatus	Nelumbo nucifera		Oryza sativa (spp. indica)	Zea mays	Musa acuminata	Phoenix dactylifera	Phalaenopsis equestris	Zostera marina		Amborella trichopoda	Picea abies	Pinus taeda	Ginkgo biloba		Pteridium aquilinum	Azolla filiculoides	Salvinia cucullata		Selaginella moellendorffii	Physcomitrella patens	Marchantia polymorpha		Penium margaritaceum	Spirogyra sp.	Chaetosphaeridium globosum	Coleochaete orbicularis	Coleochaete sp.	Nitella hyalina		Klebsormidium flaccidum	Chlorokybus atmophyticus		Chlamydomonas reinhardtii	Gonium pectorale	Volvox carteri
			File	eudicots/fabids/LOTJA/LOTJA.fa	eudicots/fabids/MEDTR/MEDTRwo.fa	eudicots/fabids/POPTR/POPTRwo.fa	eudicots/malvids/CITSI/CITSI.fa	fphaeq	eudicots/brassicales/ARALY/ARALY.fa	eudicots/brassicales/ARATH/ARATHwo.fa	eudicots/brassicales/CARPA/CARPA.fa	eudicots/rosids/VITVI/VITVI.fa	eudicots/asterids/SOLLY/SOLLYnew.fa	eudicots/asterids/MIMGU/MIMGUwo.fa	eudicots/stem_eudicots/NELNU/NELNU.fa		monocots/ORYSAINDI/ORYSAINDI.fa	monocots/ZEAMA/ZEAMAwo.fa	monocots/MUSAC/MUSACwonew.fa	monocots/PHODA/PHODA.fa	monocots/PHAEQ/PHAEQ.fa	/00_new_additions/ZOSMAnew.fa		basal_angiosperms/AMBTR/AMBTR.fa	gymnosperms/PICAB/PICABHC.fa	gymnosperms/PINTA/PINTA.fa	Ginko_Gb.pep		lycophytes_ferns/PTEAQtr/PTEAQtr_m240lflr.fa	lycophytes_ferns/AZOFI/AZOFI.fa	lycophytes_ferns/SALCU/SALCU.fa		lycophytes_ferns/SELMO/SELMO.fa	bryophytes/PHYPAV33/PHYPA33wo.fa	bryophytes/MARPO31/MARPOv3.1wo.fa		basal_streptophyta/PENMAtr/PENMAtr_m240lflr.fa	Spirogyra_sp_Au1.fasta.240.lflr	basal_streptophyta/CHAGLtr/CHAGLtr_m240lflr.fa	basal_streptophyta/COLORtr/COLORtr_m240lflr.fa	basal_streptophyta/COLSPtr/COLSPtr_m240lflr.fa	basal_streptophyta/NITHYtr/NITHYtr_m240lflr.fa		basal_streptophyta/KLEFL/KLEFLv1.1.fa	basal_streptophyta/CHLATtr/CHLATtr_m240lflr.fa		chlorophyta/CHLRE/CHLRE.fa	chlorophyta/GONPE/GONPE.fa	chlorophyta/VOLCA/VOLCAwonew.fa
			Genome/transcriptome	Genome	Genome	Genome	Genome	Genome	Genome	Genome	Genome	Genome	Genome	Genome	Genome		Genome	Genome	Genome	Genome	Genome	Genome		Genome	Genome	Genome	Genome		Transcriptome	Genome	Genome		Genome	Genome	Genome		Transcriptome	Genome	Transcriptome	Transcriptome	Transcriptome	Transcriptome		Genome	Transcriptome		Genome	Genome	Genome
			Present/not present in Lang 2010 GBE	not present	present	present	not present	not present	not present	present	present	present	not present	not present	not present		present	present	not present	not present	not present	not present		not present	not present	not present	not present		not present	not present	not present		present	present	not present		not present	not presen	not present	not present	not present	not present		not present	not present		present	not present	present
			Estimated number of cells		50	50	50	50	27	27	50	50		50			44	100											25				23	20			1		2	2		2		2	1		2		2
			Cellularity	Multi	Multi	Multi	Multi	Multi	Multi	Multi	Multi	Multi	Multi	Multi	Multi		Multi	Multi	Multi	Multi	Multi	Multi		Multi	Multi	Multi	Multi		Multi	Multi	Multi		Multi	Multi	Multi		Uni	Multi	Multi	Multi	Multi	Multi		Multi	Uni		Uni	Uni	Multi
			(Former) plastid	Yes	Yes	Yes	Yes	Yes	Yes	Yes	Yes	Yes	Yes	Yes	Yes		Yes	Yes	Yes	Yes	Yes	Yes		Yes	Yes	Yes	Yes		Yes	Yes	Yes		Yes	Yes	Yes		Yes	Yes	Yes	Yes	Yes	Yes		Yes	Yes		Yes	Yes	Yes
			Plastid origin	Primary	Primary	Primary	Primary	Primary	Primary	Primary	Primary	Primary	Primary	Primary	Primary		Primary	Primary	Primary	Primary	Primary	Primary		Primary	Primary	Primary	Primary		Primary	Primary	Primary		Primary	Primary	Primary		Primary	Primary	Primary	Primary	Primary	Primary		Primary	Primary		Primary	Primary	Primary
TAP	type	Domains per TAP		LOTJA	MEDTRwo	POPTRwo	CITSI	EUCGRwonew	ARALY	ARATHwo	CARPA	VITVI	SOLLYnew	MIMGUwo	NELNU	average	ORYSAINDI	ZEAMAwo	MUSACwonew	PHODA	PHAEQ	ZOSMAnew	average	AMBTR	PICABHC	PINTA	Ginkgo_Gb.pep	average	PTEAQtr_m240lflr	AZOFI	SALCU	average	SELMO	PHYPA33wo	MARPOv3.1wo	average	PENMAtr_m240lflr	Spirogyra_sp_Au1.fasta.240.lflr	CHAGLtr_m240lflr	COLORtr_m240lflr	COLSPtr_m240lflr	NITHYtr_m240lflr	average	KLEFLv1.1	CHLATtr_m240lflr	average	CHLRE	GONPE	VOLCAwonew
no_family_found				465	653	769	1252	591	571	672	466	489	854	597	498	656.417	609	668	729	568	443	446	577.167	415	357	869	446	557.333	379	570	375	441.333	411	629	310	629	245	1640	210	837	177	267	562.667	393	206	299.5	337	296	295
ABI3/VP1	TF	1		40	84	104	76	77	80	66	35	29	118	47	36	66	58	47	47	27	45	32	42.6667	18	14	36	17	22.3333	16	10	9	11.6667	17	39	4	39	0	10	0	7	1	0	3	8	3	5.5	1	2	1
Alfin-like	TF	1		8	11	15	8	10	9	8	7	9	17	13	9	10.3333	13	23	24	12	10	9	15.1667	4	3	12	6	7	11	10	11	10.6667	5	16	5	16	2	4	2	2	1	3	2.33333	5	1	3	2	0	1
AP2/EREBP	TF	1		144	211	210	148	152	146	141	96	97	186	143	124	149.833	152	209	318	76	108	101	160.667	72	144	526	147	272.333	33	43	33	36.3333	56	150	29	150	7	68	1	8	1	0	14.1667	5	7	6	22	12	18
ARF	TF	1		18	44	36	60	17	22	23	11	20	43	23	31	29	24	39	50	26	17	14	28.3333	13	8	22	14	14.6667	10	17	11	12.6667	7	14	4	14	0	1	0	6	0	0	1.16667	0	0	0	0	0	0
Argonaute	TR	2		10	17	15	23	14	10	10	7	13	22	13	13	13.9167	16	15	13	14	7	7	12	9	5	10	6	7	0	6	4	3.33333	7	7	4	7	0	2	0	4	0	0	1	6	0	3	4	0	2
ARID	TF	1		11	18	15	28	7	7	10	8	9	25	9	7	12.8333	7	11	13	14	7	15	11.1667	6	9	16	10	11.6667	3	15	10	9.33333	7	5	5	5	0	4	0	5	0	1	1.66667	1	2	1.5	6	3	4
AS2/LOB	TF	1		50	60	58	34	37	47	43	35	44	48	65	39	46.6667	44	44	78	31	35	25	42.8333	22	57	262	44	121	6	20	16	14	15	33	23	33	1	7	1	4	2	0	2.5	5	0	2.5	0	0	0
Aux/IAA	TR	1		26	26	37	49	26	35	29	26	25	29	23	21	29.3333	34	44	51	24	17	15	30.8333	16	25	34	13	24	8	10	7	8.33333	10	5	3	5	1	0	0	11	2	0	2.33333	0	0	0	0	0	0
BBR/BPC	TF	1		4	2	16	6	5	7	7	3	5	18	6	6	7.08333	4	4	12	7	6	5	6.33333	4	3	3	4	3.33333	5	2	2	3	1	1	2	1	0	1	0	0	0	0	0.166667	0	0	0	0	0	0
BES1	TF	1		5	7	14	12	6	9	8	6	6	20	9	5	8.91667	6	10	13	7	6	6	8	5	7	12	6	8.33333	5	6	6	5.66667	5	6	3	6	1	3	0	4	1	1	1.66667	2	0	1	0	0	0
bHLH	TF	1		99	161	170	165	125	136	135	85	102	176	116	109	131.583	131	173	267	100	80	91	140.333	65	89	177	77	114.333	48	72	56	58.6667	45	96	42	96	21	112	4	37	3	7	30.6667	9	5	7	11	2	3
bHLH_TCP	TF	1		22	21	35	27	16	25	24	22	15	40	24	16	23.9167	21	43	48	8	21	14	25.8333	15	13	23	13	16.3333	3	0	1	1.33333	6	6	2	6	0	0	0	0	0	0	0	0	0	0	0	0	0
bHSH	TF	1		0	0	0	0	0	0	0	0	0	0	0	0	0	0	0	0	0	0	0	0	0	0	0	0	0	0	0	0	0	0	0	0	0	0	0	0	0	0	0	0	0	0	0	0	0	0
BSD domain containing	PT	1		5	11	14	20	8	8	10	8	8	18	10	9	10.75	7	9	15	7	5	5	8	6	3	2	4	3	3	6	7	5.33333	7	9	5	9	0	15	3	8	0	3	4.83333	5	2	3.5	3	3	3
bZIP	TF	1		39	70	85	94	59	78	71	42	45	101	58	56	66.5	82	115	145	59	57	47	84.1667	34	38	51	39	42.6667	16	34	37	29	21	47	14	47	21	65	9	24	10	13	23.6667	19	21	20	15	8	9
C2C2_CO-like	TF	2		7	7	13	10	6	12	12	6	4	11	9	7	8.66667	7	13	17	0	4	4	7.5	4	3	5	4	4	0	6	3	3	4	15	3	15	0	2	0	2	0	0	0.666667	3	1	2	1	1	2
C2C2_Dof	TF	1		26	38	44	27	26	34	36	19	22	35	28	35	30.8333	27	45	87	17	19	27	37	18	16	25	14	18.3333	8	3	2	4.33333	35	23	2	23	0	2	0	1	0	0	0.5	1	0	0.5	1	0	1
C2C2_GATA	TF	1		16	38	32	32	20	25	27	22	15	38	22	29	26.3333	26	36	53	14	17	22	28	17	9	15	11	11.6667	7	11	16	11.3333	6	11	3	11	7	4	13	6	2	3	5.83333	7	4	5.5	13	6	12
C2C2_YABBY	TF	1		4	8	12	19	6	6	6	8	7	12	8	8	8.66667	6	13	25	2	7	7	10	5	3	5	3	3.66667	0	0	0	0	0	0	0	0	0	11	1	0	0	0	2	1	0	0.5	0	0	0
C2H2	TF	1		94	111	143	118	102	109	101	77	65	115	98	88	101.75	118	147	196	92	94	84	121.833	67	44	106	51	67	35	36	25	32	33	73	28	73	10	88	15	47	10	26	32.6667	45	15	30	11	9	9
C3H	TF	1		41	55	59	83	43	56	48	32	44	79	51	40	52.5833	45	57	79	47	29	40	49.5	31	31	61	50	47.3333	39	47	46	44	28	38	30	38	3	111	7	46	10	13	31.6667	29	16	22.5	21	14	17
CAMTA	TF	2		4	6	7	14	4	6	6	2	4	23	4	3	6.91667	5	6	8	1	3	5	4.66667	3	0	0	4	1.33333	0	4	1	1.66667	1	3	1	3	0	2	0	0	0	0	0.333333	1	0	0.5	0	0	0
CCAAT_Dr1	TF	1		9	20	20	21	15	15	12	10	14	29	61	12	19.8333	12	18	18	17	10	23	16.3333	7	7	12	11	10	4	7	4	5	6	7	3	7	3	9	3	2	1	4	3.66667	1	2	1.5	1	0	2
CCAAT_HAP2	TF	1		7	8	13	23	8	12	10	5	7	28	8	6	11.25	10	16	15	8	6	4	9.83333	5	12	8	7	9	6	7	5	6	1	2	1	2	1	4	2	1	1	2	1.83333	1	1	1	0	0	0
CCAAT_HAP3	TF	1		0	1	1	3	1	1	1	0	1	6	3	2	1.66667	1	2	2	0	1	1	1.16667	2	0	1	3	1.33333	2	1	2	1.66667	1	1	1	1	1	0	1	1	1	0	0.666667	2	0	1	2	0	1
CCAAT_HAP5	TF	1		9	11	18	13	8	15	14	4	5	71	10	11	15.75	15	17	21	11	15	6	14.1667	8	9	17	7	11	5	4	5	4.66667	5	13	5	13	5	6	2	6	3	3	4.16667	4	3	3.5	2	2	4
Coactivator p15	TR	1		3	5	3	4	4	3	3	3	2	2	8	3	3.58333	2	3	3	2	5	3	3	2	7	4	1	4	4	3	2	3	2	2	2	2	1	2	2	1	1	1	1.33333	1	1	1	3	1	1
CPP	TF	1		7	8	12	13	5	7	8	4	6	6	10	6	7.66667	12	13	8	5	6	2	7.66667	3	3	3	4	3.33333	4	6	4	4.66667	4	4	2	4	0	13	1	4	0	1	3.16667	4	0	2	3	2	3
CSD	TF	1		3	0	6	2	3	17	4	3	2	6	4	6	4.66667	5	4	6	1	3	2	3.5	1	0	11	3	4.66667	4	4	2	3.33333	4	5	1	5	5	3	4	2	3	9	4.33333	3	3	3	2	2	2
CudA	TF	2		0	0	0	0	0	0	0	0	0	0	0	0	0	0	0	0	0	0	0	0	0	0	0	0	0	0	0	0	0	0	0	0	0	0	0	0	0	0	0	0	0	0	0	0	0	0
DBP	TF	2		3	4	7	7	3	3	3	1	5	5	3	6	4.16667	6	7	10	5	3	3	5.66667	3	5	4	3	4	2	2	0	1.33333	2	0	0	0	0	0	0	0	0	0	0	0	0	0	0	0	0
DDT	TR	1		3	7	10	12	4	5	5	8	7	11	9	6	7.25	7	9	5	7	7	4	6.5	7	3	2	3	2.66667	5	7	6	6	4	12	4	12	0	6	0	4	0	0	1.66667	3	1	2	1	1	1
Dicer	TR	4		1	2	3	1	2	2	2	0	1	5	2	1	1.83333	0	0	1	1	2	1	0.833333	1	0	1	4	1.66667	0	1	1	0.666667	2	0	2	0	0	0	0	0	0	0	0	1	0	0.5	0	0	0
DUF246 domain containing/O-FucT	PT	1		42	44	54	63	43	42	41	37	33	61	40	43	45.25	38	51	53	38	29	43	42	32	33	78	33	48	38	39	28	35	24	32	17	32	10	199	4	41	5	4	43.8333	31	0	15.5	5	2	4
DUF296 domain containing	PT	1		37	55	38	36	25	31	31	21	16	39	34	31	32.8333	27	38	66	16	28	22	32.8333	14	16	56	12	28	13	20	18	17	6	13	4	13	0	0	2	4	1	0	1.16667	1	2	1.5	0	0	0
DUF547 domain containing	PT	1		11	14	17	24	13	17	16	11	19	19	14	14	15.75	17	18	24	14	13	9	15.8333	9	8	6	10	8	9	10	11	10	6	13	5	13	5	91	3	3	2	3	17.8333	3	3	3	1	0	1
DUF632 domain containing	PT	1		17	17	23	17	13	17	16	15	15	13	13	19	16.25	21	23	28	24	14	16	21	11	8	9	6	7.66667	7	13	11	10.3333	6	5	1	5	0	0	0	3	0	0	0.5	0	0	0	0	0	0
DUF833 domain containing/TANGO2	PT	1		4	2	1	4	5	12	4	4	2	2	2	1	3.58333	2	2	3	1	1	2	1.83333	2	2	1	0	1	2	2	2	2	2	1	1	1	0	7	1	7	1	1	2.83333	1	2	1.5	2	0	0
E2F/DP	TF	1		7	6	9	14	5	7	8	6	7	13	9	8	8.25	9	19	10	7	4	7	9.33333	5	4	18	5	9	6	7	8	7	4	10	6	10	0	9	1	11	1	0	3.66667	4	2	3	3	3	3
EIL	TF	1		6	8	7	17	4	6	6	3	1	8	8	0	6.16667	8	9	18	3	4	4	7.66667	2	3	0	5	2.66667	2	2	0	1.33333	3	2	1	2	0	1	0	1	1	0	0.5	1	0	0.5	0	0	0
FHA	TR	1		15	23	23	58	14	18	17	14	14	30	15	10	20.9167	14	18	16	14	16	12	15	13	4	12	15	10.3333	11	19	15	15	10	15	15	15	4	62	9	40	9	8	22	15	11	13	16	11	15
GARP_ARR-B	TF	2		11	26	17	21	7	12	14	11	11	24	14	12	15	9	9	14	13	7	8	10	7	4	10	9	7.66667	2	6	4	4	6	5	2	5	0	5	0	3	0	0	1.33333	2	0	1	1	1	1
GARP_G2-like	TF	1		31	41	62	93	36	43	41	42	38	85	40	41	49.4167	43	56	93	39	42	42	52.5	27	19	25	23	22.3333	22	21	16	19.6667	19	49	7	49	0	11	0	8	0	0	3.16667	5	2	3.5	5	0	4
GeBP	TF	1		3	6	7	6	2	21	20	4	1	16	9	1	8	15	27	14	6	11	7	13.3333	5	7	7	5	6.33333	3	0	0	1	1	2	4	2	0	0	0	0	0	0	0	0	0	0	0	0	0
GIF	TR	1		3	5	6	4	3	3	3	2	4	8	3	3	3.91667	3	3	6	2	1	2	2.83333	2	0	1	1	0.666667	2	2	3	2.33333	3	4	1	4	0	0	1	1	0	0	0.333333	1	0	0.5	1	0	1
GNAT	TR	1		36	44	55	59	32	36	33	29	30	57	35	33	39.9167	51	42	41	12	26	27	33.1667	28	25	61	30	38.6667	24	36	28	29.3333	32	79	27	79	22	92	20	50	20	29	38.8333	37	24	30.5	44	35	37
GRAS	TF	1		45	58	101	48	82	35	34	37	32	65	41	34	51	56	78	73	33	45	23	51.3333	40	21	54	35	36.6667	18	17	11	15.3333	46	36	10	36	21	34	0	0	0	0	9.16667	0	0	0	0	0	0
GRF	TF	2		5	8	19	11	6	9	9	7	8	18	9	9	9.83333	12	15	20	10	8	10	12.5	6	5	6	5	5.33333	1	2	1	1.33333	4	2	1	2	0	2	0	0	0	0	0.333333	1	1	1	0	0	0
HD	TF	1		20	15	9	17	9	9	7	8	7	15	17	11	12	23	20	17	28	19	19	21	6	14	42	10	22	19	15	10	14.6667	6	10	4	10	1	41	4	6	1	14	11.1667	12	2	7	0	1	2
HD-Zip_I_II	TF	2		14	27	31	31	22	23	21	17	17	29	19	21	22.6667	23	35	57	18	20	12	27.5	12	20	34	10	21.3333	9	8	3	6.66667	6	20	2	20	0	0	0	1	0	0	0.166667	2	0	1	0	0	0
HD-Zip_III	TF	3		3	6	8	5	4	5	5	2	5	9	7	2	5.08333	5	5	9	3	2	2	4.33333	3	3	3	3	3	0	3	2	1.66667	3	3	1	3	0	1	0	1	0	0	0.333333	1	0	0.5	0	0	0
HD-Zip_IV	TF	2		10	14	15	21	9	1	16	8	8	25	16	11	12.8333	10	16	20	13	9	10	13	4	4	6	6	5.33333	2	9	8	6.33333	0	6	1	6	0	49	0	2	0	0	8.5	1	0	0.5	0	0	0
HD_BEL	TF	2		6	13	19	21	9	13	13	3	11	22	9	11	12.5	9	12	26	14	11	9	13.5	4	5	7	4	5.33333	1	4	5	3.33333	2	2	0	2	0	0	0	0	0	0	0	0	0	0	0	0	0
HD_DDT	TF	4		1	3	5	6	3	2	3	1	3	2	2	1	2.66667	0	3	4	0	1	2	1.66667	1	0	2	1	1	0	2	1	1	0	2	1	2	0	0	0	0	0	0	0	1	0	0.5	1	0	1
HD_KNOX1	TF	3		3	6	10	2	3	4	4	1	6	7	3	4	4.41667	3	12	13	1	2	5	6	3	2	0	0	0.666667	0	0	1	0.333333	2	2	0	2	0	7	0	0	0	0	1.16667	1	0	0.5	0	0	0
HD_KNOX2	TF	4		1	4	5	11	4	4	4	3	2	6	5	3	4.33333	0	1	6	0	3	3	2.16667	2	1	2	2	1.66667	0	1	1	0.666667	2	1	0	1	0	0	0	0	0	0	0	0	0	0	0	0	0
HD_PHD	TF	2		2	2	4	5	1	2	2	1	2	4	2	1	2.33333	1	4	2	0	2	1	1.66667	2	0	0	1	0.333333	0	3	2	1.66667	1	2	1	2	0	0	0	0	0	0	0	1	0	0.5	0	0	0
HD_PINTOX	TF	2		1	1	1	1	1	1	1	1	1	1	1	1	1	1	1	1	0	1	1	0.833333	1	0	0	0	0	0	0	0	0	0	1	1	1	0	0	0	0	0	0	0	0	0	0	0	0	0
HD_PLINC	TF	1		19	17	21	16	10	16	17	11	10	19	22	16	16.1667	12	21	30	5	13	9	15	9	19	26	10	18.3333	6	7	5	6	7	12	1	12	0	0	0	0	0	2	0.333333	4	1	2.5	0	0	0
HD_WOX	TF	1		12	18	18	19	9	16	16	11	11	16	13	14	14.4167	12	19	28	15	10	14	16.3333	9	17	48	13	26	2	6	4	4	8	3	1	3	0	0	0	4	1	0	0.833333	1	0	0.5	0	0	0
HMG	TR	1		14	10	13	41	9	12	11	8	8	13	14	9	13.5	10	10	14	7	6	12	9.83333	10	13	27	9	16.3333	9	6	8	7.66667	6	10	5	10	9	5	10	5	5	13	7.83333	6	2	4	8	7	9
HRT	TF	1		1	3	1	2	1	2	2	2	1	1	1	1	1.5	1	0	1	1	1	1	0.833333	0	1	1	0	0.666667	1	1	1	1	2	6	1	6	1	2	0	1	0	0	0.666667	0	0	0	0	0	0
HSF	TF	1		17	26	30	32	35	38	24	18	19	43	21	28	27.5833	24	28	43	19	20	12	24.3333	12	16	23	8	15.6667	7	7	12	8.66667	7	6	3	6	0	3	1	2	0	1	1.16667	2	1	1.5	2	1	2
IWS1	TR	1		8	6	18	18	12	9	9	8	10	16	10	10	11.1667	17	23	25	14	14	6	16.5	7	10	14	14	12.6667	3	9	12	8	7	7	4	7	1	9	1	4	0	2	2.83333	3	3	3	4	3	4
Jumonji_Other	TR	1		15	27	19	43	14	19	14	16	16	33	25	12	21.0833	16	16	15	13	14	15	14.8333	12	4	17	10	10.3333	10	17	11	12.6667	9	12	7	12	1	45	1	15	1	2	10.8333	14	2	8	7	7	8
Jumonji_PKDM7	TR	5		0	3	5	1	2	4	4	0	2	4	3	2	2.5	2	3	3	1	2	2	2.16667	2	1	1	1	1	0	3	0	1	2	1	1	1	0	0	0	1	0	0	0.166667	0	0	0	0	0	0
LFY	TF	1		1	1	1	1	1	1	1	0	1	1	2	1	1	1	2	1	2	0	1	1.16667	1	1	3	2	2	0	2	3	1.66667	0	2	1	2	0	0	0	2	0	0	0.333333	1	0	0.5	0	0	0
LIM	TF	1		4	6	12	7	9	6	6	4	6	10	10	5	7.08333	6	8	14	5	4	4	6.83333	4	3	2	2	2.33333	4	2	4	3.33333	2	2	1	2	6	1	2	1	1	5	2.66667	1	1	1	0	0	0
LUG	TR	1		5	6	5	19	3	2	2	4	3	10	4	5	5.66667	4	4	8	5	3	4	4.66667	4	0	3	2	1.66667	1	3	3	2.33333	2	6	1	6	0	2	0	1	0	0	0.5	1	1	1	0	0	0
MADS	TF	1		71	102	51	41	55	41	64	241	18	116	54	27	73.4167	51	31	30	37	36	29	35.6667	17	17	119	15	50.3333	11	11	8	10	15	8	0	8	0	1	1	1	1	0	0.666667	0	0	0	2	1	1
MADS_MIKC	TF	2		19	39	51	40	43	40	44	20	36	71	41	12	38	26	44	67	9	20	21	31.1667	17	4	24	12	13.3333	9	8	9	8.66667	3	13	2	13	0	1	1	2	0	0	0.666667	1	0	0.5	0	0	0
MBF1	TR	1		5	5	3	2	5	3	3	2	2	5	2	5	3.5	4	3	3	1	2	1	2.33333	2	2	13	4	6.33333	1	2	3	2	1	3	2	3	1	1	3	1	4	3	2.16667	1	2	1.5	1	1	1
Med6	TR	1		2	2	1	1	1	1	1	1	1	2	3	0	1.33333	1	1	1	1	1	2	1.16667	1	0	9	1	3.33333	0	1	1	0.666667	1	2	1	2	0	1	0	1	1	1	0.666667	1	1	1	1	1	1
Med7	TR	1		1	2	2	1	1	3	2	1	1	2	1	1	1.5	1	2	1	1	2	2	1.5	2	0	1	1	0.666667	1	1	1	1	2	1	1	1	2	4	1	1	1	0	1.5	1	0	0.5	1	1	1
mTERF	TR	1		24	33	43	29	34	39	30	21	20	42	33	16	30.3333	21	19	68	24	16	19	27.8333	39	41	70	38	49.6667	9	13	8	10	11	12	14	12	4	31	1	10	1	1	8	10	1	5.5	3	3	5
MYB-related	TF	1		96	96	88	137	65	65	62	52	57	93	84	69	80.3333	85	113	91	72	71	40	78.6667	41	73	188	49	103.333	24	44	34	34	46	50	18	50	5	101	5	33	7	3	25.6667	16	11	13.5	32	15	18
MYB	TF	1		89	176	210	107	164	148	142	98	139	159	118	134	140.333	120	169	305	130	109	94	154.5	60	114	249	78	147	12	39	25	25.3333	24	62	35	62	5	81	6	37	3	3	22.5	26	2	14	15	10	16
NAC	TF	1		112	97	169	144	163	119	111	79	71	102	97	86	112.5	160	132	183	127	82	61	124.167	44	68	180	40	96	18	33	21	24	20	31	9	31	1	2	1	4	2	0	1.66667	2	0	1	0	0	0
NZZ	TF	1		0	1	4	0	0	1	1	1	0	0	1	2	0.916667	0	0	0	0	0	0	0	0	0	0	0	0	0	0	0	0	0	0	0	0	0	0	0	0	0	0	0	0	0	0	0	0	0
OFP	TR	1		15	22	28	15	15	22	17	10	8	20	22	14	17.3333	34	43	53	16	23	24	32.1667	12	6	14	8	9.33333	2	1	1	1.33333	6	11	3	11	0	0	1	2	0	0	0.5	0	1	0.5	0	0	0
PcG_EZ	TR	2		0	4	4	8	1	3	3	1	2	12	2	2	3.5	2	3	2	2	2	2	2.16667	3	1	1	1	1	0	0	0	0	2	1	3	1	0	0	0	1	0	0	0.166667	0	1	0.5	1	0	0
PcG_FIE	TR	2		0	1	1	4	1	1	1	1	1	1	1	1	1.16667	2	2	1	1	1	1	1.33333	1	0	11	0	3.66667	1	0	1	0.666667	1	1	1	1	0	4	0	1	0	0	0.833333	1	0	0.5	1	0	0
PcG_MSI	TR	2		2	6	9	14	5	6	6	4	4	6	6	5	6.08333	4	6	7	4	3	5	4.83333	4	1	5	5	3.66667	1	8	5	4.66667	5	2	3	2	0	7	0	6	0	1	2.33333	3	1	2	2	2	3
PcG_VEFS	TR	1		2	2	3	1	2	2	4	2	3	6	1	2	2.5	2	2	2	2	1	1	1.66667	1	1	5	1	2.33333	0	2	1	1	1	3	1	3	0	1	0	4	1	1	1.16667	1	1	1	2	0	0
PHD	TR	1		24	44	47	94	34	36	32	26	26	59	35	28	40.4167	24	30	37	25	26	28	28.3333	27	20	48	36	34.6667	23	32	26	27	23	34	51	34	0	104	3	59	6	7	29.8333	35	8	21.5	27	28	10
PLATZ	TF	1		9	20	21	22	14	13	12	9	13	21	13	17	15.3333	14	15	28	16	22	20	19.1667	7	11	15	6	10.6667	3	4	5	4	16	14	2	14	5	7	2	5	1	0	3.33333	5	3	4	3	2	1
Pseudo ARR-B	TF	2		3	7	7	11	2	5	5	4	4	5	6	5	5.33333	5	5	11	4	2	2	4.83333	2	2	2	3	2.33333	0	5	3	2.66667	1	4	2	4	0	3	0	2	0	0	0.833333	2	0	1	2	0	2
RB	TF	1		2	1	1	4	1	1	1	1	2	1	1	2	1.5	2	5	2	2	2	2	2.5	1	2	3	3	2.66667	2	2	2	2	2	4	1	4	0	0	1	2	2	0	0.833333	1	0	0.5	2	2	2
Rcd1-like	TR	1		3	7	3	2	1	4	4	2	2	21	3	2	4.5	5	2	4	1	4	2	3	2	1	1	2	1.33333	1	1	1	1	1	2	2	2	1	1	1	1	2	0	1	1	1	1	2	1	2
Rel	TF	1		0	0	0	0	0	0	0	0	0	0	0	0	0	0	0	0	0	0	0	0	0	0	0	0	0	0	0	0	0	0	0	0	0	0	0	0	0	0	0	0	0	0	0	0	0	0
RF-X	TF	1		0	0	0	0	0	0	0	0	0	0	0	0	0	0	0	0	0	0	0	0	0	0	0	0	0	0	0	0	0	0	0	0	0	3	0	0	0	0	0	0.5	0	0	0	0	0	0
RRN3	TR	1		1	1	1	5	1	4	3	0	2	1	1	2	1.83333	1	1	2	2	1	1	1.33333	1	1	6	1	2.66667	0	3	1	1.33333	1	3	1	3	0	2	0	1	0	0	0.5	1	1	1	1	1	1
Runt	TF	1		0	0	0	0	0	0	0	0	0	0	0	0	0	0	0	0	0	0	0	0	0	0	0	0	0	0	0	0	0	0	0	0	0	0	0	0	0	0	0	0	0	0	0	0	0	0
RWP-RK	TF	1		12	12	20	18	8	16	14	5	8	20	14	8	12.9167	12	16	17	17	5	7	12.3333	7	3	6	3	4	1	8	7	5.33333	16	13	4	13	3	23	2	6	0	0	5.66667	8	5	6.5	16	9	9
S1Fa-like	TF	1		2	3	2	1	1	3	3	1	2	2	2	2	2	3	1	3	1	1	2	1.83333	1	1	1	1	1	1	2	0	1	0	2	1	2	1	0	3	1	0	2	1.16667	1	0	0.5	1	0	1
SAP	TF	1		1	1	1	1	1	1	1	0	1	3	2	1	1.16667	0	0	4	0	0	1	0.833333	1	0	1	1	0.666667	0	0	0	0	1	0	0	0	0	0	0	0	0	0	0	0	0	0	0	0	0
SBP	TF	1		15	24	28	55	16	15	17	11	17	29	16	20	21.9167	13	31	58	10	15	11	23	11	8	17	14	13	11	12	13	12	11	13	4	13	0	13	0	3	0	0	2.66667	2	0	1	28	20	21
SET	TR	1		39	65	43	70	44	39	40	25	38	72	41	30	45.5	37	47	36	28	37	28	35.5	32	20	57	44	40.3333	24	35	33	30.6667	57	39	38	39	17	219	10	86	14	13	59.8333	43	16	29.5	54	43	45
Sigma70-like	TR	3		5	6	9	16	3	6	6	4	6	10	7	8	7.16667	7	9	10	2	3	5	6	5	1	3	4	2.66667	1	5	1	2.33333	3	11	4	11	5	1	0	1	1	0	1.33333	2	3	2.5	1	1	1
Sin3	TR	1		3	38	10	11	3	27	23	6	3	14	4	2	12	5	8	4	5	5	6	5.5	2	3	2	3	2.66667	1	2	3	2	2	5	10	5	0	3	0	4	0	0	1.16667	1	0	0.5	1	2	1
Sir2	TF	1		1	2	2	10	2	3	2	2	2	3	2	1	2.66667	3	2	2	1	2	2	2	2	0	1	1	0.666667	0	5	3	2.66667	4	5	3	5	2	42	3	17	1	3	11.3333	6	1	3.5	4	3	3
SOH1	TR	1		1	1	2	1	1	1	1	1	1	7	1	1	1.58333	2	1	1	1	1	3	1.5	1	0	2	1	1	1	1	1	1	1	2	1	2	0	6	1	3	1	0	1.83333	1	0	0.5	1	0	1
SRS	TF	1		9	9	11	6	7	10	10	4	5	11	6	4	7.66667	5	9	9	1	5	5	5.66667	4	2	2	2	2	4	4	5	4.33333	4	2	1	2	0	3	0	2	0	0	0.833333	0	1	0.5	0	0	0
SWI/SNF_BAF60b	TR	1		14	17	21	25	15	19	18	12	16	29	17	12	17.9167	13	23	22	12	11	9	15	8	4	18	8	10	9	9	7	8.33333	6	9	4	9	4	21	4	8	4	0	6.83333	9	5	7	2	1	2
SWI/SNF_SNF2	TR	1		38	47	54	81	36	39	39	26	35	64	34	32	43.75	41	36	38	38	33	28	35.6667	31	16	61	29	35.3333	23	41	33	32.3333	36	41	30	41	0	287	0	43	0	0	55	40	3	21.5	32	26	22
SWI/SNF_SWI3	TR	1		4	6	7	4	4	4	4	4	3	8	4	5	4.75	5	3	5	5	3	4	4.16667	5	4	6	5	5	3	3	2	2.66667	2	8	2	8	0	8	1	1	0	0	1.66667	2	0	1	1	1	1
TAZ	TR	1		3	10	9	12	6	10	10	6	4	17	7	10	8.66667	5	6	14	11	7	4	7.83333	11	4	2	8	4.66667	5	8	3	5.33333	3	3	2	3	0	1	0	5	2	0	1.33333	1	1	1	5	3	4
TEA	TF	1		0	0	0	0	0	0	0	0	0	0	0	0	0	0	0	0	0	0	0	0	0	0	0	0	0	0	0	0	0	0	0	0	0	0	0	0	0	0	0	0	0	0	0	0	0	0
TFb2	TR	1		1	2	1	10	2	1	1	1	2	4	1	1	2.25	1	1	1	1	2	1	1.16667	1	0	1	1	0.666667	0	1	1	0.666667	1	1	1	1	1	20	1	4	0	0	4.33333	1	0	0.5	1	1	1
tify	TF	1		12	21	24	59	19	19	18	13	19	27	16	19	22.1667	17	34	51	16	19	11	24.6667	10	42	80	17	46.3333	22	16	19	19	12	14	4	14	0	45	1	1	0	0	7.83333	1	0	0.5	0	0	0
TRAF	TR	1		54	49	64	98	51	50	58	37	42	74	42	46	55.4167	170	70	70	46	33	33	70.3333	36	33	58	40	43.6667	28	32	31	30.3333	24	65	41	65	10	47	14	24	11	16	20.3333	51	19	35	51	54	17
Trihelix	TF	1		20	29	51	44	21	27	26	26	20	35	31	34	30.3333	24	42	51	17	27	21	30.3333	23	25	35	59	39.6667	39	34	26	33	31	43	28	43	0	7	0	8	0	2	2.83333	9	3	6	0	1	0
TUB	TF	1		10	18	12	31	8	11	11	6	13	19	11	11	13.4167	14	15	20	10	7	6	12	6	8	17	10	11.6667	12	11	10	11	7	8	5	8	7	16	1	16	5	1	7.66667	6	2	4	3	3	3
ULT	TF	1		1	2	2	2	2	2	2	2	1	5	7	2	2.5	2	2	3	2	2	1	2	0	0	2	1	1	1	0	0	0.333333	0	0	0	0	0	0	0	0	0	0	0	0	0	0	0	0	0
VARL	TF	1		0	0	0	0	0	0	0	0	0	0	0	0	0	0	0	0	0	0	0	0	0	0	0	0	0	0	0	0	0	0	0	0	0	0	0	0	0	0	0	0	0	0	0	12	5	11
VOZ	TF	1		1	1	4	9	2	3	2	1	2	4	2	1	2.66667	2	5	3	1	1	1	2.16667	1	2	3	1	2	0	1	2	1	0	2	0	2	0	0	0	0	0	0	0	0	0	0	0	0	0
Whirly	TF	1		2	3	3	9	2	3	3	2	2	4	2	0	2.91667	2	2	3	2	2	2	2.16667	2	2	3	2	2.33333	0	1	1	0.666667	1	0	1	0	2	5	0	1	1	2	1.83333	1	1	1	1	1	1
WRKY	TF	1		75	108	102	92	79	80	73	49	59	101	65	63	78.8333	113	126	169	78	66	43	99.1667	32	50	114	39	67.6667	24	42	27	31	19	38	14	38	5	181	0	22	4	0	35.3333	2	0	1	2	1	3
Zinc finger, AN1 and A20 type	TR	1		10	15	17	19	10	12	11	6	8	16	14	17	12.9167	14	10	29	7	19	9	14.6667	5	4	36	9	16.3333	10	12	9	10.3333	6	8	3	8	13	10	6	2	1	5	6.16667	2	2	2	1	0	2
Zinc finger, MIZ type	TF	1		1	4	5	14	2	4	3	1	4	8	3	1	4.16667	3	3	6	5	2	3	3.66667	2	2	3	3	2.66667	0	3	3	2	2	6	3	6	0	6	1	21	0	1	4.83333	3	0	1.5	1	0	1
Zinc finger, ZPR1	TR	1		1	1	1	6	1	2	2	1	1	1	1	1	1.58333	1	2	1	1	2	1	1.33333	2	0	2	2	1.33333	0	1	1	0.666667	1	2	1	2	1	4	1	1	1	2	1.66667	1	3	2	1	1	1
Zn_clus	TF	1		0	0	0	0	0	0	0	0	0	0	0	0	0	0	0	0	0	0	0	0	0	0	0	0	0	0	3	0	1	0	0	0	0	0	1	3	0	0	1	0.833333	0	0	0	0	0	0
			Total no. TAPs	1963	2805	3168	3332	2233	2409	2304	1793	1744	3419	2266	1942	2448.17	2486	2975	3992	1833	1794	1606	2447.67	1309	1462	3568	1497	2175.67	864	1206	983	1017.67	1025	1628	729	1628	269	2554	210	915	180	242	728.333	627	247	437	542	383	403
			Total no. Of TFs	1456	2095	2426	2307	1710	1790	1725	1372	1285	2534	1706	1454	1821.67	1796	2314	3190	1380	1346	1180	1867.67	956	1132	2797	1071	1666.67	571	780	632	661	681	1126	400	1126	156	1234	105	442	82	126	357.5	289	123	206	250	142	195
			Total no. Of TRs	391	567	595	861	416	492	461	325	366	733	447	371	502.083	578	520	613	353	358	329	458.5	279	260	619	361	413.333	221	336	274	277	293	429	296	429	98	1008	92	407	89	105	299.833	297	115	206	281	236	200
			Total no. Of PTs	116	143	147	164	107	127	118	96	93	152	113	117	124.417	112	141	189	100	90	97	121.5	74	70	152	65	95.6667	72	90	77	79.6667	51	73	33	73	15	312	13	66	9	11	71	41	9	25	11	5	8
[truncated: 2 more columns]
