# Supplementary material for: Fern genomes elucidate land plant evolution and cyanobacterial symbioses
Source: Nat Plants. 2018 Jul 2;4(7):460–72. doi: 10.1038/s41477-018-0188-8 (PMC6786969; doi:10.1038/s41477-018-0188-8)
Supplement: Supplementary file 7 — Gene ontology terms enriched in syntenic paralogues and tandem duplicates. [file 41477_2018_188_MOESM7_ESM.xlsx]

## Sheet: Tandems and Syntelogs
	Azolla			Salvinia
	Syntenic	Genome		Syntenic	Genome
Genome Number of genes	1515	20203		485	19779
Genome number of genes with annotated GO terms	1096	12607		345	11852
Genome Number of Generic GO terms	2910	32983		886	30345
GO Description	Syntenic	Genome	Bonferroni	Syntenic	Genome	Bonferroni
oxidation-reduction process	29	734	0.00083011
regulation of transcription, DNA-templated	68	459	0.073646
protein phosphorylation				48	655	2.33368e-05
protein kinase activity				45	624	9.55106e-05
COPII vesicle coat				6	11	0.0005944
ER to Golgi vesicle-mediated transport				6	15	0.00582441
	Tandem	Genome		Tandem	Genome
Genome Number of genes	2595	20203		2645	19779
Genome number of genes with annotated GO terms	1645	12607		1315	11852
Genome Number of Generic GO terms	3785	32983		2995	30345
GO Description	Tandem	Genome	Bonferroni	Tandem	Genome	Bonferroni
protein binding	602	2639	1.32e-63	478	2539	1.36e-43
protein kinase activity	144	654	2.4e-11	122	624	3.76892e-10
protein phosphorylation	150	692	3.07e-11	128	655	1.0388e-10
heme binding	55	167	3.89e-10
oxidoreductase activity, acting on paired donors, with incorporation or reduction of molecular oxygen	43	119	4.98393e-09
transferase activity, transferring hexosyl groups	26	56	1.73e-07
iron ion binding	45	151	2.44e-06
cell wall macromolecule catabolic process	12	15	4.27e-06
chitin catabolic process	12	15	4.27e-06
chitinase activity	12	15	4.26721e-06
glucan endo-1,3-beta-glucanase activity, C-3 substituted reducing group	8	9	0.000616
oxidation-reduction process	130	734	0.00139506
chitin binding	6	6	0.00581
oxidoreductase activity, acting on single donors with incorporation of molecular oxygen, incorporation of two atoms of oxygen	13	30	0.0268864
transcription factor activity, sequence-specific DNA binding	55	267	0.0439
ATP binding				197	1379	0.000228
carbohydrate binding				20	59	0.00107895
