# Supplementary material for: Fern genomes elucidate land plant evolution and cyanobacterial symbioses
Source: Nat Plants. 2018 Jul 2;4(7):460–72. doi: 10.1038/s41477-018-0188-8 (PMC6786969; doi:10.1038/s41477-018-0188-8)
Supplement: Supplementary file 8 — Summary of RNA-editing in Azolla filiculoides and Salvinia cucullata organellar genomes. [file 41477_2018_188_MOESM8_ESM.xlsx]

## Sheet: Azolla plastid
RNA editing sites and distribution in Azolla filiculoides plastome.
Gene_id	C-to-U	U-to-C	Total RNA editing sites	Codon position 1	Codon position 2	Codon position 3	Synonymous change	Non-synonymous change	Start codon created	Stop codon created	Internal stop codon created	Stop codon by-passed	Average RNA editing level
atpH	3	0	3	0	3	0	0	3	1	0	0	0	96.16
ndhI	6	0	6	2	4	0	0	6	1	0	0	0	67.27
rpl20	5	1	6	2	3	1	1	5	1	0	1	0	33.26
matK	7	0	7	0	6	1	1	6	0	0	0	0	49.72
ndhF	23	3	26	8	15	3	3	23	1	0	0	1	36.15
atpF	5	0	5	1	3	1	2	3	0	0	0	0	70.36
psbF	3	0	3	1	1	1	1	2	0	0	0	0	54.48
petN	5	0	5	0	5	0	0	5	1	0	0	0	54.54
psbE	3	1	4	1	3	0	0	4	1	0	0	1	50.38
petB	14	0	14	2	12	0	1	13	2	0	0	0	52.75
rpl16	1	0	1	0	1	0	0	1	0	0	0	0	78.96
petG	3	0	3	0	3	0	0	3	0	0	0	0	63.4
petA	5	1	6	1	2	3	3	3	1	0	0	1	52.67
chlL	7	0	7	2	5	0	2	5	1	0	0	0	50.43
ndhH	7	1	8	2	5	1	1	7	1	1	0	0	39.44
rpl2	1	1	2	2	0	0	0	2	0	0	0	1	62.19
clpP	5	0	5	0	4	1	1	4	1	0	0	0	75.79
rps3	2	0	2	0	2	0	0	2	1	0	0	0	83.17
chlB	15	2	17	5	9	3	3	14	0	0	0	2	59.12
rps2	9	3	12	6	6	0	0	12	1	0	0	3	70.38
atpB	13	0	13	2	11	0	0	13	1	0	0	0	80.9
ndhE	4	0	4	0	4	0	0	4	1	0	0	0	37.94
psbM	1	0	1	0	1	0	0	1	1	0	0	0	91.29
ycf1	11	1	12	3	5	4	4	8	1	0	0	0	52.43
infA	4	2	6	2	4	0	0	6	1	0	0	1	39.69
rpoB	24	7	31	9	20	2	2	29	1	0	0	6	53.91
rpl36	2	0	2	0	1	1	1	1	1	0	0	0	48.51
ndhD	20	0	20	3	12	5	5	15	1	0	0	0	50.35
rpoC1	18	2	20	6	14	0	0	20	1	0	0	1	62.28
atpE	3	1	4	1	3	0	0	4	0	0	0	0	72.01
accD	9	0	9	2	6	1	1	8	2	0	0	0	54.52
psbN	2	0	2	1	1	0	0	2	0	0	0	0	11.66
rps11	1	1	2	1	1	0	0	2	1	0	0	1	63.26
rps4	4	0	4	0	4	0	0	4	1	0	0	0	79.99
rpl21	1	1	2	1	1	0	0	2	0	0	0	1	49.59
psaI	1	0	1	0	1	0	0	1	0	0	0	0	98.2
ndhC	7	0	7	3	4	0	1	6	0	0	0	0	48.16
psaJ	1	0	1	0	1	0	0	1	0	0	0	0	86.81
rps18	2	0	2	1	1	0	0	2	0	0	0	0	45.42
psbL	1	0	1	1	0	0	0	1	0	0	0	0	69.99
rpl33	2	0	2	0	2	0	0	2	0	0	0	0	83.7
ndhA	11	0	11	4	7	0	0	11	1	0	0	0	28.66
petL	3	0	3	0	3	0	0	3	0	0	0	0	72.89
rpl23	2	1	3	1	2	0	0	3	1	0	0	1	56.62
rps19	1	0	1	0	1	0	0	1	1	0	0	0	61
ndhG	8	0	8	1	7	0	0	8	0	0	0	0	47.45
ndhK	4	0	4	1	3	0	0	4	0	0	0	0	31.08
rpl32	1	0	1	0	1	0	0	1	0	0	0	0	73.96
rpl14	1	0	1	0	1	0	0	1	0	0	0	0	67.02
psbJ	1	0	1	0	1	0	0	1	1	0	0	0	57.6
rpl22	3	0	3	0	3	0	0	3	0	0	0	0	86.25
rps8	5	1	6	3	2	1	2	4	1	0	0	1	40.73
ndhB	19	0	19	6	13	0	0	19	1	0	0	0	43.26
rpoC2	37	6	43	16	20	7	7	36	0	0	0	3	53.67
ndhJ	4	0	4	1	3	0	0	4	0	0	0	0	78.5
ycf12	1	0	1	0	1	0	0	1	0	0	0	0	59.47
atpI	19	1	20	5	11	4	4	16	1	0	0	1	49.62
psbB	1	0	1	0	1	0	0	1	1	0	0	0	87.81
rpoA	15	1	16	2	12	2	2	14	0	0	0	1	32.61
ycf3	10	1	11	7	4	0	1	10	0	0	0	1	53.38
psbD	1	0	1	0	1	0	0	1	1	0	0	0	97.74
cemA	8	0	8	4	4	0	0	8	0	0	0	0	75.07
rps16	1	0	1	0	1	0	0	1	0	0	0	0	73.87
ccsA	18	0	18	5	11	2	2	16	2	0	0	0	49.8
psbZ	3	0	3	1	2	0	0	3	1	0	1	0	81.76
rps14	2	0	2	0	2	0	0	2	1	0	0	0	70.07
petD	5	0	5	2	2	1	1	4	0	0	1	0	75.37
atpA	10	1	11	2	9	0	0	11	1	0	0	1	80.02
psaB	2	0	2	0	2	0	0	2	1	0	0	0	94.91
chlN	10	0	10	2	5	3	3	7	0	0	0	0	67.22

## Sheet: Salvinia plastid
RNA editing sites and distribution in Salvinia cucullata plastome.
Gene_id	C-to-U	U-to-C	Total RNA editing sites	Codon position 1	Codon position 2	Codon position 3	Synonymous change	Non-synonymous change	Start codon created	Stop codon created	Internal stop codon created	Stop codon by-passed	Average RNA editing level
rps18	1	0	1	0	1	0	0	1	1	0	0	0	58.48
psaJ	1	0	1	0	1	0	0	1	0	0	0	0	85.31
ndhC	4	0	4	2	2	0	0	4	0	0	0	0	46.05
rpl33	1	0	1	0	1	0	0	1	0	0	0	0	88.62
atpH	2	0	2	0	2	0	0	2	1	0	0	0	87.33
ndhI	6	1	7	2	4	1	1	6	1	0	0	0	52.06
rpl20	3	0	3	0	3	0	0	3	0	0	0	0	34.1
ndhA	5	0	5	1	4	0	0	5	1	0	0	0	82.86
petL	3	0	3	1	2	0	1	2	1	0	0	0	46.96
rpl23	1	1	2	1	1	0	0	2	1	0	0	1	70.88
rps19	1	0	1	0	1	0	0	1	1	0	0	0	88.79
ndhG	6	0	6	0	6	0	0	6	0	0	0	0	65.05
rpl32	1	0	1	0	1	0	0	1	0	0	0	0	49.35
ndhK	3	0	3	0	1	2	2	1	0	0	0	0	31.01
matK	5	1	6	3	2	1	1	5	1	0	0	1	65.56
ndhF	16	1	17	4	10	3	4	13	1	0	0	1	59.15
atpF	2	0	2	1	1	0	0	2	0	1	0	0	90.99
rpl14	2	0	2	0	2	0	0	2	1	0	0	0	86.5
petN	2	0	2	0	2	0	0	2	2	0	0	0	80.6
rpl22	2	0	2	0	2	0	0	2	0	0	0	0	79.92
psbE	1	1	2	1	1	0	0	2	0	0	0	1	80.29
rps8	2	1	3	2	1	0	0	3	1	0	0	1	58.68
petB	7	0	7	1	5	1	1	6	1	0	0	0	92.39
rpl16	1	0	1	0	1	0	0	1	0	0	0	0	97.65
ndhB	13	0	13	2	11	0	0	13	2	0	0	0	75.56
petG	2	0	2	0	1	1	1	1	0	0	0	0	78.5
petA	2	1	3	1	2	0	0	3	1	0	0	1	81.87
chlL	1	0	1	0	1	0	0	1	1	0	0	0	80.02
ndhH	1	0	1	1	0	0	1	0	0	0	0	0	63.96
rpl2	1	1	2	1	0	1	1	1	0	0	0	1	45.35
clpP	4	0	4	2	2	0	0	4	0	0	0	0	74.24
rps3	3	0	3	0	2	1	1	2	0	0	0	0	77.64
rpoC2	7	4	11	6	5	0	0	11	0	0	0	3	65.1
chlB	5	1	6	1	5	0	0	6	0	0	0	1	63.67
rps2	4	3	7	4	3	0	0	7	1	0	0	3	67.07
ndhJ	2	0	2	1	1	0	0	2	0	0	0	0	60.49
psbB	1	0	1	0	1	0	0	1	1	0	0	0	89.69
atpI	11	1	12	1	8	3	3	9	1	0	0	1	64.54
rpoA	6	1	7	1	6	0	0	7	0	0	0	1	71.32
ycf3	11	0	11	4	7	0	0	11	0	0	0	0	39.73
atpB	11	0	11	1	8	2	3	8	1	0	0	0	70.05
ndhE	2	0	2	1	0	1	1	1	0	0	0	0	46.61
cemA	7	1	8	3	4	1	1	7	1	0	0	0	64.74
rps16	2	0	2	0	1	1	1	1	0	0	0	0	44.39
ccsA	9	0	9	3	4	2	2	7	1	0	0	0	66.19
psbZ	3	0	3	1	2	0	0	3	1	0	1	0	92.38
ycf1	4	2	6	2	4	0	1	5	0	0	0	1	68.89
infA	2	2	4	2	2	0	0	4	1	0	0	1	47.63
rpoB	14	7	21	7	12	2	2	19	1	0	0	7	54.07
rps14	1	0	1	0	1	0	0	1	1	0	0	0	68.35
petD	3	0	3	0	2	1	1	2	0	0	0	0	64.4
ndhD	11	0	11	2	8	1	2	9	0	0	0	0	60.22
rpoC1	10	2	12	4	7	1	1	11	0	0	0	1	66.4
atpA	6	1	7	2	5	0	0	7	0	0	0	1	76.29
atpE	3	1	4	2	2	0	0	4	0	0	0	0	61.82
accD	6	0	6	3	3	0	0	6	1	0	0	0	68.59
psbN	2	0	2	0	2	0	0	2	0	0	0	0	41.65
rps11	0	1	1	1	0	0	0	1	0	0	0	1	77.56
psaB	1	0	1	0	1	0	0	1	1	0	0	0	92.56
chlN	4	0	4	0	4	0	0	4	1	0	0	0	92.99
rps4	5	0	5	0	4	1	1	4	1	0	0	0	65.37
ycf4	2	0	2	1	0	1	1	1	0	0	0	0	44.85

## Sheet: plastid summary
RNA editing sites identified and comparison in the plastomes of Azolla, Salvinia and Arabidopsis.
Patterns	Azolla	Salvinia	Arabidopsis
# of total RNA editing sites identified	506	295	43
# of C -> U	466	260	43
# of U -> C	40	35	0
# of editing sites in codon position 1	134	79	9
# of editing sites in codon position 2	324	188	25
# of editing sites in codon position 3	48	28	9
# of synonymous sites	55	34	9
# of nonsynonymous sites	451	261	34
# of editing sites for start codon creation	42	32	1
# of editing sites for stop codon creation	1	1	0
# of editing sites for internal stop codon creation	3	1	0
# of editing sites for silence stop codon	28	28	0
% of average RNA editing	0.6184	0.6797	0.549

## Sheet: Azolla mito
RNA editing sites and distribution in Azolla filiculoides mitochondria genome.
Gene_id	C-to-U	U-to-C	Total RNA editing sites	Codon position 1	Codon position 2	Codon position 3	Synonymous change	Non-synonymous change	Start codon created	Start codon by-passed	Stop codon created	Internal stop codon created	Stop codon by-passed	Average RNA editing level
psaJ	1	0	1	0	1	0	0	1	0	0	0	0	0	89.5
rpl33	2	0	2	0	2	0	0	2	0	0	0	0	0	83.73
nad6	26	4	30	9	15	6	6	24	1	0	0	0	1	59.76
rpL16	8	11	19	8	8	3	3	16	1	0	0	0	6	78.27
nad2	55	19	74	26	25	23	27	47	0	1	0	4	2	64.42
rps19	1	1	2	0	2	0	0	2	1	0	0	0	0	71.06
sdh3	12	10	22	11	8	3	5	17	0	0	0	0	4	56.75
ndhK	0	1	1	0	0	1	1	0	0	0	0	0	0	12.12
cox2	19	23	42	17	16	9	10	32	1	0	0	0	8	52.41
rpl14	1	0	1	0	1	0	0	1	0	0	0	0	0	54.84
rps7	8	1	9	1	7	1	1	8	0	1	0	0	0	70.28
nad1	47	26	73	25	32	16	19	54	2	0	0	3	2	44.59
atp1	38	35	73	38	13	22	25	48	1	0	0	3	7	41.03
nad4	44	30	74	32	25	17	20	54	1	1	0	3	6	53.08
petG	3	0	3	0	3	0	0	3	0	0	0	0	0	72.88
petA	5	1	6	1	2	3	3	3	1	0	0	0	1	52.73
cob	54	43	97	41	48	8	9	88	1	0	0	0	8	59.41
rps12	17	10	27	12	12	3	5	22	1	0	0	0	4	42.12
rbcL	1	0	1	0	0	1	1	0	0	0	0	0	0	67.61
nad3	24	7	31	12	17	2	3	28	0	0	0	0	0	47.09
rps10	9	10	19	8	6	5	5	14	0	0	0	0	4	49.31
nad7	53	47	100	47	17	36	43	57	1	0	0	7	8	52.37
nad5	75	39	114	37	66	11	12	102	7	0	0	0	8	61.43
nad4L	19	4	23	6	16	1	2	21	1	0	0	1	1	61.52
infA	3	4	7	2	4	1	1	6	0	0	0	0	1	51.75
atp6	48	27	75	23	24	28	29	46	0	1	0	1	2	61.11
rps14	9	16	25	14	11	0	1	24	0	0	0	1	8	73
rpl36	1	0	1	0	1	0	0	1	0	0	0	0	0	18.42
atpA	10	2	12	3	9	0	0	12	1	0	0	0	2	83.63
rps13	11	15	26	13	10	3	3	23	0	0	0	1	10	78.56
psbN	2	0	2	1	1	0	0	2	0	0	0	0	0	48.22
rps11	14	12	26	6	15	5	5	21	0	0	0	0	5	72.31
cox3	29	22	51	25	7	19	24	27	0	0	0	3	2	71.63
sdh4	10	4	14	8	6	0	1	13	0	0	0	0	2	78.46
nad9	30	24	54	12	15	27	28	26	1	2	0	0	0	48.37

## Sheet: Salvinia mito
RNA editing sites and distribution in Salvinia cucullata mitochondria genome.
Gene_id	C-to-U	U-to-C	Total RNA editing sites	Codon position 1	Codon position 2	Codon position 3	Synonymous change	Non-synonymous change	Start codon created	Start codon by-passed	Stop codon created	Internal stop codon created	Stop codon by-passed	Average RNA editing level
rpl33	1	0	1	0	1	0	0	1	0	0	0	0	0	82.17
rpL16	10	12	22	9	11	2	2	20	1	0	0	0	5	56.57
nad6	23	4	27	13	4	10	11	16	0	0	0	0	1	75.97
nad2	50	16	66	21	17	28	33	33	1	0	0	0	0	60.8
rps19	1	0	1	0	1	0	0	1	1	0	0	0	0	90
nad3	26	7	33	11	20	2	3	30	0	0	0	0	1	44.3
sdh3	13	11	24	14	6	4	5	19	0	0	0	0	4	74.76
ndhE	2	3	5	3	0	2	2	3	0	0	0	0	1	78.12
nad7	48	42	90	40	45	5	5	85	4	0	0	0	24	52.17
cox2	25	21	46	5	16	25	25	21	3	1	0	0	0	57.38
rpl14	1	0	1	0	1	0	0	1	0	0	0	0	0	94.04
nad5	80	43	123	46	65	12	14	109	5	0	0	0	11	71.3
cox1	63	45	108	33	56	19	19	89	3	1	0	0	4	46.1
nad4L	9	1	10	3	4	3	3	7	0	0	0	0	0	52.63
infA	1	2	3	2	1	0	0	3	0	0	0	0	1	64.21
psaC	0	2	2	0	1	1	1	1	0	1	0	0	0	99.79
rps7	7	1	8	1	6	1	1	7	0	0	0	0	1	69.79
atp6	50	29	79	13	27	39	39	40	0	0	0	0	1	49.9
atpA	6	1	7	2	5	0	0	7	0	0	0	0	1	91.61
nad4	39	25	64	16	26	22	22	42	2	1	0	0	4	63.61
petA	2	1	3	1	2	0	0	3	1	0	0	0	1	82.42
rps11	5	5	10	1	3	6	6	4	0	0	0	0	0	68.29
cox3	34	21	55	26	9	20	25	30	0	0	0	0	2	80.34
cob	50	45	95	21	30	44	45	50	0	0	0	0	3	64.83
ycf4	2	0	2	1	0	1	1	1	0	0	0	0	0	44.72

## Sheet: mito summary
RNA editing sites identified and comparison in the mitochondria transcripts of Azolla, Salvinia and Arabidopsis.
Patterns	Azolla	Salvinia	Arabidopsis
# of total RNA editing sites identified	1137	885	486
# of C -> U	689	548	486
# of U -> C	448	337	0
# of editing sites in codon position 1	438	282	158
# of editing sites in codon position 2	445	357	250
# of editing sites in codon position 3	254	246	78
# of synonymous sites	292	262	85
# of nonsynonymous sites	845	623	401
# of editing sites for start codon creation	22	21	3
# of editing sites for silence start codon	6	4	0
# of editing sites for stop codon creation	0	1	0
# of editing sites for internal stop codon creation	27	1	0
# of editing sites for silence stop codon	102	65	0
% of average RNA editing	0.5954	0.6863	0.7064

## Sheet: comparison
Summary of RNA editing sites across 29 species from different evolutionary lineages, both for chloroplast and mitochondria genomes. “-” indicates no data available from the literature.
Chloroplast			Species	Clade	Mitochondria
Total	C to U	U to C			Total	C to U	U to C
0	0	0	Chara	Green algae	0	0	0
0	0	0	Chaetosphaeridium		0	0	0
0	0	0	Marchantia polymorpha	Liverworts	0	0	0
54	54	0	Pellia endiviifolia		-	-	-
132+	132+	0	Takakia lepidoziodes	Mosses	-	-	-
1	1	0	Physcomitrella patens		11	11	0
942	509	433	Anthoceros formosae	Hornworts	-	-	-
-	-	-	Isoetes engelmannii	Lycophytes	1782	1560	222
104	104	0	Selaginella		2139	2139	0
3415	3415	0	Selaginella uncinata		-	-	-
575	532	43	Azolla filiculoides	Ferns	1135	687	448
336	300	36	Salvinia cucullata		885	548	337
350	315	35	Adiantum capillus-veneris		-	-	-
3+	3+	0	Ginkgo biloba	Gymnosperms	-	-	-
85	85	0	Cycas taitungensis		565	565	0
26	26	0	Pinus thunbergii		-	-	-
55	55	0	Spirodela polyrhiza	Monocots	-	-	-
75	75	0	Cocos nucifera		-	-	-
30	25	5	Elaeis guineensis		-	-	-
35	35	0	Oryza sativa		430	430	0
25	25	0	Zea mays		-	-	-
41	41	0	Arabidopsis thaliana	Eudicot	430	430	0
43	43	0	Nicotiana tabacum		536	536	0
41	41	0	Atropa belladonna		-	-	-
21	21	0	Solanum lycopersicum		-	-	-
-	-	-	Beta vulgaris		357	357	0
-	-	-	Vitis vinifera		445	445	0
30	30	0	Vigna radiata		-	-	-
