# Supplementary material for: Fern genomes elucidate land plant evolution and cyanobacterial symbioses
Source: Nat Plants. 2018 Jul 2;4(7):460–72. doi: 10.1038/s41477-018-0188-8 (PMC6786969; doi:10.1038/s41477-018-0188-8)
Supplement: Supplementary file 9 — Annotations of common symbiosis genes. [file 41477_2018_188_MOESM9_ESM.xlsx]

## Sheet: Sampled genomes and transcripto
Species	database
Amborella trichopoda	Phytozome
Azolla filiculoides	this study
Beta vulgaris	bvseq.molgen.mpg.de/index.shtml
Brachypodium dystachion	Phytozome
Brassica rapa	Phytozome
Capsella rubella	Phytozome
Carica papaya	Phytozome
Citrus clementina	Phytozome
Citrus sinensis	Phytozome
Cucumis sativus	Phytozome
Dianthus caryophyllus	Phytozome
Eucalyptus grandis	Phytozome
Fragaria vesca	Phytozome
Glycine max	Phytozome
Gossypium raimondii	Phytozome
Hordeum vulgare	Phytozome
Lotus japonicus	kazusa.or.jp/lotus/
Manihot esculenta	Phytozome
Medicago truncatula	Phytozome
Mimulus guttatus	Phytozome
Musa acuminata	Phytozome
Oryza sativa	Phytozome
Panicum virgatum	Phytozome
Phaseolus vulgaris	Phytozome
Populus trichocarpa	Phytozome
Ricinus communis	Phytozome
Salix purpurea	Phytozome
Salvinia cucullata	this study
Selaginella moellendorffii	Phytozome
Setaria italica	Phytozome
Solanum lycopersicum	Phytozome
Sorghum bicolor	Phytozome
Spirodela polyrhiza	Phytozome
Thellungiella halophila	Phytozome
Theobroma cacao	Phytozome
Triticum	Phytozome
Vitis vinifera	Phytozome
Zea mays	Phytozome
Tmesipteris_parva_1KP_ALVQ	1KP
Botrypus_virginianus_1KP_BEGM	1KP
Equisetum_diffusum_1KP_CAPN	1KP
Ophioglossum_vulgatum_1KP_DJSE	1KP
Sceptridium_dissectum_1KP_EEAQ	1KP
Equisetum_hymale_1KP_JVSZ	1KP
Angiopteris_evecta_1KP_NHCM	1KP
Ophioglossum_vulgatum-leaf_1KP_QHVS	1KP
Psilotum_nudum_1KP_QVMR	1KP
Marattia_sp_1KP_UXCS	1KP
Ophioglossum_vulgatum_1KP_WTJG	1KP
Blechnum_spicant-gametophyte_1KP_AFPO	1KP
Osmundastrum_cinnamomeum_1KP_BIVQ	1KP
Adiantum_tenerum_1KP_BMJR	1KP
Polypodium_glycyrrhiza_1KP_CJNT	1KP
Anemia_tomentosa_1KP_CQPW	1KP
Azolla_cf._caroliniana_1KP_CVEG	1KP
Cheilanthes_arizonica_1KP_DCDT	1KP
Thyrsopteris_elegans_1KP_EWXK	1KP
Deparia_lobato-crenata_1KP_FCHS	1KP
Pteris_ensigormis_1KP_FLTD	1KP
Polystichum_acrostichoides_1KP_FQGQ	1KP
Cyathea_spinulosa_1KP_GANB	1KP
Myriopteris_eatonii_1KP_GSXD	1KP
Polypodium_hesperium-A_type_1KP_GYFU	1KP
Gymnocarpium_dryopteris_1KP_HEGQ	1KP
Cystopteris_utahensis_1KP_HNDZ	1KP
Onoclea_sensibilis_1KP_HTFH	1KP
Polypodium_hesperium-B_type_1KP_IXLH	1KP
Danaea_sp_1KP_JBLI	1KP
Pilularia_globulifera_1KP_KIIX	1KP
Asplenium_platyneuron_1KP_KJZG	1KP
Cystopteris_fragilis_1KP_LHLE	1KP
Dipteris_conjugata_1KP_MEKP	1KP
Thelypteris_acuminata_1KP_MROH	1KP
Dennstaedtia_1KP_MTGC	1KP
Vittaria_appalachiana_1KP_NDUV	1KP
Lindsaea_linearis_1KP_NOKI	1KP
Nephrolepis_exaltata_1KP_NWWI	1KP
Homalosorus_pycnocarpos_1KP_OCZL	1KP
Davallia_fejeensis_1KP_OQWW	1KP
Cibotium_glaucum_1KP_ORJE	1KP
Lygodium_japonicum_1KP_PBUU	1KP
Culcita_macrocarpa_1KP_PNZO	1KP
Pteris_vittata_1KP_POPJ	1KP
Asplenium_nidus_1KP_PSKY	1KP
Hymenophyllum_bivalve_1KP_QIAD	1KP
Didymochlaena_truncatula_1KP_RFRB	1KP
Cystopteris_reevesiana_1KP_RICC	1KP
Blechnum_spicant_1KP_RWYZ	1KP
Vittaria_lineata_1KP_SKYV	1KP
Hymenophyllum_cupressiforme_1KP_TRPJ	1KP
Crepidomanes_venosum_1KP_TWFZ	1KP
Diplazium_wichurae_1KP_UFJN	1KP
Pityrogramma_trifoliata_1KP_UJTT	1KP
Pleopeltis_polypodioides_1KP_UJWU	1KP
Osmunda_sp.-gametophyte_1KP_UOMY	1KP
Athyrium_filix_femina_1KP_URCP	1KP
Plagiogyria_japonica_1KP_UWOD	1KP
Osmunda_javanica_1KP_VIBO	1KP
Blechnum_spicant_1KP_VITX	1KP
Adiantum_aleuticum_1KP_WCLG	1KP
Leucostegia_immersa_1KP_WGTU	1KP
Cryptogramma_acrostichoides_1KP_WQML	1KP
Argyrochosma_nivea_1KP_XDDT	1KP
Sticherus_lobatus_1KP_XDVM	1KP
Cystopteris_fragilis_1KP_XWDM	1KP
Cystopteris_fragilis_1KP_XXHP	1KP
Notholaena_montieliae_1KP_YCKE	1KP
Lindsaea_microphylla_1KP_YIXP	1KP
Woodsia_scopulina_1KP_YJJY	1KP
Osmunda_regalis_1KP_YKSS	1KP
Polypodium_amorphum_1KP_YLJA	1KP
Cystopteris_protrusa_1KP_YOWV	1KP
Woodsia_ilvensis_1KP_YQEC	1KP
Polypodium_plectolens_1KP_ZQYU	1KP
Polypodium_hesperium-2_samples_combined_1KP_ZRAV	1KP
Hemionitis_arifolia_1KP_ZXJO	1KP

## Sheet: SYMRK|DMI2
Species	Sequence ID	Sequence
Adiantum_aleuticum	scaffold-WCLG-2000480-Adiantum_aleuticum	MNFKLSNGNLTGNICSSFCLKRRLAVANFCCLGVVIIICYLGSACMAQEGFVSVDCGAPAGNYTDDNTSIEWVSDAEGGAAFAASGWQSEARAVQAPAGNEARSLSSVRYFPGEQTKYCYVFSHDHYPFIQQSVAFLVRASFWAGNLSTFADATTTTSFQLLINADIWDNVSITLPQSDVVVKEAYMLPADNSSPLSISVCLAGRGTGMQAGMGIPFISSLELRLLPPDFHTFYTTNYRLPLHVIYTVNYGASANDVIRYPKDPIDRVWQPDTTHRPIQSTTREGRGFKYAAPPLQVLQTAYVEEDEEMILTFDVAKGEDDYFAAVYVYETRLSNKGQRVFISQITGYGPSQPFDLFDYAQNYLALYFGRETPLRADDNGQLHFIITKAPNSTYGPLIN…
Adiantum_aleuticum	scaffold-WCLG-2000482-Adiantum_aleuticum	MNFKLSNGNLTGNICSSFCLKRRLAVANFCCLGVVIIICYLGSACMAQEGFVSVDCGAPAGNYTDDNTSIEWVSDAEGGAAFAASGWQSEARAVQAPAGNEARSLSSVRYFPGEQTKYCYVFSHDHYPFIQQSVAFLVRASFWAGNLSTFADATTTTSFQLLINADIWDNVSITLPQSDVVVKEAYMLPADNSSPLSISVCLAGRGTGMQAGMGIPFISSLELRLLPPDFHTFYTTNYRLPLHVIYTVNYGASANDVIRYPKDPIDRVWQPDTTHRPIQSTTREGRGFKYAAPPLQVLQTAYVEEDEEMILTFDVAKGEDDYFAAVYVYETRLSNKGQRVFISQITGYGPSQPFDLFDYAQNYLALYFGRETPLRADDNGQLHFIITKAPNSTYGPLIN…
Adiantum_aleuticum	scaffold-WCLG-2000782-Adiantum_aleuticum	MARSWALLLFTSIALQALLLWGSARPQVTGFLSIDCGSDASSDYTDPANGIVWVADADLIKEGKSLPVTGGTDRVLSTLRLFDGNQSKYCYNLTNNAVKAGAFFLVRVTIWAGITPPYTPQNSDGYFRFKLIVDGDVWYDAKFSYGSTTWYFYEIYMRAQRDTIDVCFARSTPDGDAPFINSLELRPLPSTLTSTILMNGTDFIFVPVYRTDYGVLASMPSTVRYPNDPLDRIWLASTSAAANVNTTEATIDTDQIDKPPAQIFQTAFIGSWSYITLDYTNLDPNVKYLAELYFAEIDPAVNASGLRVFNINTTKGELISTIYDEVDVFARVGANAAFGYPAVVSPSADGVLTFNFTPTPTSVYPPYLAAAELFYSKLYTPLTSSSVVSAVEGIKTSLG…
Amborella trichopoda	evm_27.model.AmTr_v1.0_scaffold00046.162	MSVRHPLLLAQQSASLFACFVSINCCAQTNITESATGINWTTDRGLQHERGVCFTLKSPPTAPFQYIRVFNADVGNRWCYSLKTLDNEAFLIRGSFVNGSSLLLYGLSVFNVSIDATVLSQVNAALDPTVVEAILRPGKNYVNFCLIEGVGDPFLSKLELRPVKVKGSWVENNKILKLMRRVDLGNMNFTVRFPDDPFDRIWAVDDLASDGGATVIYSPNATSGLEGIGAQVPTLVLASALSHPSHLQFILQSLEHGVNKYLVLLYFMELNPLVTRPGERVFHIFANGEKKFDSFDIFGNGSSNSSNYREVEFEMSAKGSLNISLVSASTEFGPICNGYEVYRVIDAVMGTSQKNVDVLAQARDQLLANNPHNNYTVLNKWSGDPCLPLSPNGQPVPWD…
Amborella trichopoda	evm_27.model.AmTr_v1.0_scaffold00049.63	MSFYIQRLCLFYVSIDIGILQFSSAHNFISIDCGGTRNYTDPQTGFAWVSDTSFTRWGKVAEIKSSNKTREQYQRLRYFPADNKKYCYTLNTVERKRYIVRATFLYGNFDNGDPYPNFQLYLDATRWSTVKITDASRIYIDEMIIRAPSSKIDVCVCDASTGFPFISTLELRPLNVSMYATEYEDDFFLSVAARVNFGAATVEAIRYPDDPYDRIWESDLNKRPNFLVGAAPGTMRINTSKTIEASIREFPPVKVMQTAVIGTKGILTYRLTLDEFPANARAYAYLAEIEDLGYNETRKFTMKQPHIPEYNNAVVNIVENANGSYILYEPSFQNVTLEFVLLFSFEKTPDSTRGPLINAIEINRYVQIIPKTSTQDAAALDALRSISIGTDWMNEGGDA…
Amborella trichopoda	evm_27.model.AmTr_v1.0_scaffold00089.16	MGFQGFALFGLVLISAFCTSVFGNQEGFLSLSCGANTSFVDAWNISWISDGAYITVGNTTTVSFNDGNSTPSVSLRFFPDNSEGRKCFRLPVNNTATVLVRGRFYYKNYDGLNRPPYFGVSLGTTTVATVNLSRFDPWVEEFVWPVGKKETLPFCLLPRTGGGTPVISSLEVRPLPAGAYKNGTGEFLSNSLRKRFRVNCGYTNGSLRYPWDSYDRIWDPDMNFSPTRTSTGFEIQQQLNFSTIQESPPARVLQSARVLARREILSYYFEFDKMGDYYLGLYFAGILPVSSTFDILINGVVVEANYSIEKSKASAFFLMQKAVSSLNITLRNISFYPQVNALEVYEMVEIRLECSSTAVSALQVIQESSGADLGWQDDPCSPTQWKHVGCQESLVVSLD…
Angiopteris_evecta	scaffold-NHCM-2065332-Angiopteris_evecta	MQMHENTTMIGSLHNKRAWFTILVGCFVGGSVFLLLVVVSVTLFCLYKRQSRLLSTESNKVFQAPPKYIAKTVPGPELVELKSKEIKQFSLMELNAATNGFSNRIGEGGFGAVYHGVLPDGQAVAVKVRSANSIQGTREFTTELNLLSGIKHENLVPLVGYCPEQQILVYPYMSNGSLQDRLYGEAARRKPLDWPTRLNVALGAARGLNFLHSAGVRCIIHRDVKSSNILLDNSMVAKVADFGFSKYAPQEGDSMVSLEVRGTAGYLDPEYYTTQQLTVKSDVFSFGVVLLEIICGREPLNIHRPRTEWSLVDWAKPFIQESNIQAIVDPAISSSYTPEAMWRVVEIALTSVEPHGVHRPTMADIIRELEDALIIENNASQYMASIESLGSFRMSLSDA…
Aquilegia coerulea	Aquca_008_00157.1|PACid_22061773	FVSLQCCAPSSYTDPNTQIRWISDNDFQNDGKCQVISTQEARDSTYKLARVFANGSRQKWCYNLPTVNNQIYLVRGTFIHGSYIDITTDTFFDVTYGATTLRRINSSIDTLEVEGIFRATNDFMHFCIVRRNGTPYISNLEMRPFSVLDYSTTDPSSVLKVISRLDLGNSEGVVRYPDDVNDRIWNANASRIQNENLLSNANISVNGANTTVPLKVLQTAVTKSGRLEFIYHDLVEHDTNYLIYLYFLELNTSVVTGQRVFHIFVNGEQMSERLDILGNNTTSNYKEVKLNITANGVLNVSLIKVEDAVLGPILNAYEILEVQKLVTGTLQKDVDAIVKLRDELLVKNKGNKVLAGWSADPCLPVPWEGLLCHPISHESFVITQLNLSFNYLTGSIPPF…
Aquilegia coerulea	Aquca_011_00348.1|PACid_22038289	MAPPSYLLILFLQFLPSVFGQADEFVSIDCGGISNYTDASTGLTWISDIGYIKQGKVVEIEIPNGDRLQYQRRRDFPADGKYCYSLRTTERWRYLVRATFQYGNSNSEEPFPKFQLYLDATRWSTVTVQDALRVYVEEMIIRAPSNSIDVCLCCASTGTPFISTLELRPLNLSMYATDYEDDFFLKVAARVNFGAPTKDAIRYPDDPYDRIWSSDQEKKQNYLVGVAPGTERVSTSKSIDTRTREYPPVKVMQTAVVGTEGSLSYRLDLEGFPGNARAYAFLAEIEDLGRNETRKFTMQQPRKPGYNNIVVNIAENANGSYTLYEPSYMNISLDFVFSFSFVKTRDSTHGPLLNAIEIDKYVLINPKTTSKDKTVLNRLEAMYQGSHTHDGDPCNPISW…
Aquilegia coerulea	Aquca_027_00127.1|PACid_22045790	METKKLLFFFFFYFIVLLFINTSRAQNPGFLSLNCGGKENFTDNLGLDWVSDNQIMFGQSANISVTNETRQQYMTLRYFPADDRKYCYTLNVKTRTRYLVRTSFLYGNFDNNNVYPKFDISLGATRWSTIVISDASTIENQELIFLATSPTVSVCLSNATTGQPFISTLELRPFNGSVYYTDHETQFFLSVAARINFGAESDAPVRYPDDPFDRIWESDSLKKANYLVDVANGTTKVSTQMPVDINRDDRPPEKVMQTAVVGTQGALTYRLNLDGFPGFGWAMSYFAEIEDLSPNDTRIFRLALPGMPDVSSAAVNIQENAQGKYRLYEPGYPNISLPFVLNFRFLKATESTRGPLLNAMEINKYLKINGGSLDAIAVASLASQYPLAEWAGEGGDPCL…
Aquilegia coerulea	Aquca_027_00127.2|PACid_22045791	METKKLLFFFFFYFIVLLFINTSRAQNPGFLSLNCGGKENFTDNLGLDWVSDNQIMFGQSANISVTNETRQQYMTLRYFPADDRKYCYTLNVKTRTRYLVRTSFLYGNFDNNNVYPKFDISLGATRWSTIVISDASTIENQELIFLATSPTVSVCLSNATTGQPFISTLELRPFNGSVYYTDHETQFFLSVAARINFGAESDAPVRYPDDPFDRIWESDSLKKANYLVDVANGTTKVSTQMPVDINRDDRPPEKVMQTAVVGTQGALTYRLNLDGFPGFGWAMSYFAEIEDLSPNDTRIFRLALPGMPDVSSAAVNIQENAQGKYRLYEPGYPNISLPFVLNFRFLKATESTRGPLLNAMEINKYLKINGGSLDAIAVASLASQYPLAEWAGEGGDPCL…
Aquilegia coerulea	Aquca_027_00127.3|PACid_22045792	METKKLLFFFFFYFIVLLFINTSRAQNPGFLSLNCGGKENFTDNLGLDWVSDNQIMFGQSANISVTNETRQQYMTLRYFPADDRKYCYTLNVKTRTRYLVRTSFLYGNFDNNNVYPKFDISLGATRWSTIVISDASTIENQELIFLATSPTVSVCLSNATTGQPFISTLELRPFNGSVYYTDHETQFFLSVAARINFGAESDAPVRYPDDPFDRIWESDSLKKANYLVDVANGTTKVSTQMPVDINRDDRPPEKVMQTAVVGTQGALTYRLNLDGFPGFGWAMSYFAEIEDLSPNDTRIFRLALPGMPDVSSAAVNIQENAQGKYRLYEPGYPNISLPFVLNFRFLKATESTRGPLLNAMEINKYLKINGGSLDAIAVASLASQYPLAEWAGEGGDPCL…
Argyrochosma_nivea	scaffold-XDDT-2011061-Argyrochosma_nivea	MMQLANKVSRILVALCALSFCCSTIKAQQAFVSIDCGATEGLYTDTNGVTWISDSGLDTIVGNATAVTPPRYVNTPAQFSTIRYFEGNQSKYCYVFNNKDHGVEQGSTYLVRASFWAGTALPYDTQVKNQVKFKMLINADEWDEVSITLPQTGREEMKEIYVVALKDTIDVCLAGRGIGLDIPFISSLVLRPLENMTSTKLMVDHARGRPLTYMHRINYGAPSDDTYISYQADGFGDPYDRVWQPNTREPILSTTTLVRTDVADHPPMRVMQTAYQSDDSFSLTFSLQSMRSYHFALFFAEISPNVSMAGQRVFELKVLNGSAFPFGAMLLDLYNLSTHYNVYMTYSQYPVYVGNEGLINFNLIKQNGSTFGPIICGLELLQVFDHDMSLGTDDDEVTS…
Asplenium_platyneuron	scaffold-KJZG-2009907-Asplenium_platyneuron	MPVNKKQIDVFAEVGSHTVMSFVMDQPTSPMPSGEFIVNLNSTTTSLLPPIISASEFLRIFPNAFSSGSFPADVIALEGLKSSLNLHSYTGDPCLPIRFQYFWLMCSNDSTPDQAPRIISIDLSNQGLRGGIAGSINSLTELQIISMERNNIDGPXDGPIPELGALVRLEVLDLSNNQLAGNIPPSLATLTNLKILNLENNNLVGEIPDALLKSKTLDFRYGGNPLCENYTCAVSNSSISSNGKVGLIVGGLLGALLLGCTGIAILILCRRKHKVLTSKRPHAVIGKPLPIMSIQELAFGDIKTATGDFSTELGKGGFGTVYKGKLQNGRCVAIKVSLKLAGQGSKEFLNEVDLLSRIHHKNLVELLGFCNEENLALVYPFMANGSLXXRLPSWSTCMC…
Athyrium_filix	scaffold-URCP-2010228-Athyrium_filix_femina	MATTNRNFLVIDRQDDGAGTFSRYPLDLLDRFWLKDTSTDPQYILATKDPVYISNDDQDRPPVNVLQTAYGGTQDTGAISTSYSNEDVNGMYYCMIYFAEIDPRVNASGQRVFDVLLNGETMETIDVFAKVGGNTSYEVMVGPTTANQGNISINLYATSTSLFSPFFAAKEVFRASAFSNGSFSNDVTAIDDLKTSMSLSSYTGDPCLPIGFGYSWLTCANTTSTGVLRIISISLSNQFKGGKIPESINTLTMLDKILLDGNNLEGSIPDMSALTNLLTLDLSNNKLNGFIPESLATLKNLKVLNLSNNNFTGEVPAPLLQRQQASTLDIDLSGNPLCESSSKVACTPQPPSSSSPSNSKNKTGLIIGVVVAVLFVVLVVVALTLFKLYKNKAHFALKQ…
Azolla filiculoides	Azfi_s0001.g001021	MAPSYSLSLLIVVIVVIVIVIIGVATPASTQSTAGFLSIDIGSGETTNYTETTTGMIWTPDLNLWPDIGDWSTTYTSLAPPPSAASSDHSRAEHYQSFRYFKPSSSESQSRAPRPAKFCYSLPAQPGKHYLVRATFWSGASLASASTRVSGLLGFYVMIDTYVAPRINISLPQTSEYVEEYFVKALDGASSSSVKVCLSAESDVSDAPFINALELRPLADTPKSVLVLDASNSALRTMARYDFGASVGMKSPMNDHKFECLFEQKTRRFPDDTMDRWWLTSTTGPTNVTSNTLDLSGMTDVVPMVVMQTNVMAGTTAGLIYNFSLPGSHTYAINLYFIELDPAVGAGSRVFDVNLNGRPTVQNVDVFVGSSGLYKSYTVFTPNAFGPYVDYVLITVTPT…
Azolla filiculoides	Azfi_s0001.g001029	MAPYTPLILLFLIVSSFAPWLASGESPPGFLSIDVGSTETSNYTDPTTGIVWTPDTILWPQIAEWSTTSILGPPSDNSADQKQYQSFRYFKPPQKSTGIPSPTKFCYSLPAQANKYYLIRVSFWSSTNLASASTRVPGVLSFYIIIDSYVGPQINVSLPQTFGFVEEYYVQALDGSTSVSLCFSAESKVSDAPFVNSIELRPLVDTLTAITVLKSSNSALRGPIRLDLGATNNSPPIIRFPTDSLDRFWFTSSTGPTNVTSNTVDVSSMPDIVPMRVMQSNVMANTTIGLVYNFSLPGKHLYYINLFFVELDPQVTLGRVFDVSLNGSPTKQNVDVFNRTSGHYNWYSIYTPSAFGPYVDYVLITLTPSLSSIYLPFLSALEVMQVFDNPMVVSTSSND…
Azolla filiculoides	Azfi_s0002.g001206	MGGLFLFSFLNVSPFFGFGFSTGGAAELASSRPPRGKRRRSGAGAARSALRAPPADVANKANAARDALTCAGRIGPPGGARAPCWQGERGRHVGKTLRTVHVQDRSDSSSVAWESPRWQELLPHTHSLSLSLCLCVCVCGFSSSSSSSADFSADFPSLYQRTMGGPPSSVSVSVSMPSFFFFFFLFLFSSSSLSIAEQHLAFSPTNSFLLNCGSSSSDPTLVDGRSWLSDSSPSPSPSPPSSFVTSSPPISASTSTSPSPSLSSLSIAPLLLSASIFPNTSSYTFSVSPSRFWIRLYFYPFVAAAAAAANPAYDLNAAVFSVLANGFTLLSHLHVTSSIQASASASGSGSGSGTTADSMPYLFKEYSINVTSAALTVTLEPAPGSFAFINAMEVLSMPP…
Azolla filiculoides	Azfi_s0064.g035629	MAAGSSSCFTLHILLALFSTSFFSACQSLTSYITRDSYLIACGSTSETIDSDGRKWVGDASPSALHYLTKSNTSVGASTTMQNPNLPSVVPFLSARIFTSQASYTFPVTPGRHWLRLYFYPFPYMDFDPNNAIVSVRFKSYSLINNMSIVREIQALNYYFIMKEYSINVTSSRFTVSFIPGKAKDAFAMVNGIELMSMPDDLFHDTMKDVDLQLITSFPMTSSILETMHRVNVGGQSIKAIDDDLSRNWVNDMRYIPTAATGVTDSTTHSIVYEDLNGYIAPQEVYRTARTMTNDNNVNMNFNLTWRFRVVPGFTYYVRLHFCEFEKELINERVFDVFINAQVAETTFDVIAKAMVEYNTKASEYYALVMDYATEIPRSEAWNRSEIILALHPNNSTKP…
Azolla filiculoides	Azfi_s0072.g037040	MGCCFSKEISSLSKNGSIRDSSYSPKSQTSKKLTSDKLKSKPSFDSKKENEGKKDGNTHHIAAHTFTFKELASATKNFRPDCLIGEGGFGSVYKGRLDDTGQIVAIKQLDRNGLQGNREFLVEVLMLSLLHHSNLVNLIGYCADGDQRLLVYEFMPLGSLEDHLYDLVPEREPLDWNTRMKIAAGAARGLEYLHDKANPPVIYRDLKSSNILLDVGFHPKLSDFGLAKLGPVGDKTHVSTRVMGTYGYCAPEYAMTGQLTLKSDVYSFGVVLLELITGRKAIDNDRTPGEHNLVAWARPLFKDRRKFPQMADPILEGRYPTRGLYQALAVAAMCLQEQASHRPLIGDVVTALTYLASQTYDPSIHRVHSNRFTSTPGREKERAGSGSDESSRRTRKSGL…
Azolla filiculoides	Azfi_s0078.g038258	MKMMVNHHAPFHSMSLLLLLGFLVVSSHVSAQDVNHGNDGNINGGGYGLPLKAARSWFDLQLSKLFTLQPMQSLTEDFKKTIHSSSFFLVDASRSANSKSSFEVLVSNDGNVSPSPSPSPSPSPKRGHHKHHHQSPPISTPGTLIFKVSHGIVSATTLLGQVLTPQIAPTRSTPSPSPASIISPSSQPPSASNDGCSSMVCVPPLAKTPFMAPCGCVHAIQVKMELSVPLYSLFPLVSMLAGDVAEALVLSTRQVEIVGASMDSQDTDYSVVDMNLVPLGQEFDNITALLIYRKLWQRELVLNATLFGNYSVIYVLYPGLPASPPIEPSSGVSPTAGQNPFGVEVKKKGYNLAIGTIAIIALCSAASLVICLGVFWVGMLKFCHHAETKTHQVEPGLFS…
Azolla filiculoides	Azfi_s0109.g045389	MGYMAFVVMRGEMMEKTGRGFEVQGLLHMLHRKLKVDEVIGSIVVGIVVEGKIHRHYIDELQNHNFFFLRYPDDIYDRVWYRSTLKPESSLLETMPDSVDLGNSIGRPPLTVVQSILVAKNINYTISPSSVVSPLTRTTTTGQHNYSVMLYFCEINKSAVNRTGLRVFNLTLSIGSSALIDQENVDIFSLVGANKLWEFGTGKTAVGPYAGDINIQIVTLPSSPLSASIAGAEVLQLLSNPMLTPTASLDVVAIRDISALQNFSSLIGDPCLPVAYRYPWLTCTTNEQPPRVASIFLSNYGLTGAIPSSINNLDRISEIYLDQNALAGALPDFRNLVNLQTLNISNNKLSGVIPSSLANLPKLTYLNVANNNFSGTIPTTLLQKEGLTFIYEGNKFLCE…
Azolla filiculoides	Azfi_s0109.g045396	MNILPLLCLILGITTLLATHDLPSTLAQQSGFLSIDCGSPAASNYTNPSNTIQWAPDAVIWPDIGSWSGTANVSLPTSLADQTQYGTLRYFPTQQHKALNQSKFCYSLPATAGSYYLIRASFWMGSKELYDTLVSGQIRFRVIVDTYEGVEVVINFPQSNPWFEEMYIPTQSGKTSVSVCLSAASDSSDTPFINSLELRPLPVTLNSVATIRNTNCALRTVWREDTGTSSANPPILRYPSDTIDRFWWRFANAEDNVDGTNETVTVKGSVDLVPEVVMQTNYQGDGYSFNISSRPISTAVALSGSHRYYVGLWFVQFTDLQQAGLLKFNVTINGILFSAGVDLFTLSNPIYTAAEIFSPTDESLGPYSDSIIIKALRQLGTLKVPTLAAGEVLQLFDDA…
Azolla filiculoides	Azfi_s0201.g057600	MAPHSPLILLLLLIVACVTDPRVSAQSPPGFLSIDVGSTETANYTDPTTGIVWTPDTILWPQLADWSTTSTLGPPSSDFADQKQYQSFRYFKTPLKSSGSPSPTKFCYSLPAQSNKYYLIRVSFWCSTNLASASTHVGGALSFYIIIDSYVGPRIDILLPQTSAYVEEYYVQALEGSTSVNLCFSAESEVSDAPFVNSIELRPLVDTLTAIKVLNSSNSALRGPIRYDLGAADKSPPIIRFPNDSLDRFWFTSTTGPTNVTSNTVDVSGMSDVVPMVVMQSNVMANTTVGLVYNFSLPGKHLYYINLFFVELDPQITFGRVFDVSLNGEPTVQNVDVFNRTSGRYNWYTIYTPSAFGPYVDYVLITLTPSPSSIYLPFLSTLEVMQVFDNPMVVSTSSN…
Azolla filiculoides	Azfi_s0241.g059723	MASALLPQEKRSWQQKHFQLPILISILILISVCCTSMAPSPAAAQTLIRVACGASSGNATDDQGREWMSDTINGAASSYLSLLTSSDVVATTNPNTNVPNTPPFTSARIFSAPAAYTFPVTTTGRHFLRLFFYPSLQTPSDNDPRNASDAVLSVMTDTYNLITNLSLSDLLGDMNLAYAFKEYSLNISRSTLKLTFLPAGTSSTKAFAMINGIELQSAPDDLLQSQAKDLVLNMSLTRPIQSHAFETMFRLNVGGQAIKESDDGIGRRWDPDILYMVGAATGTSNTVVHNISFGPYATTGVSSTLILDNLTAPAAVYTTARTMTNNNQVNLNSFLSWNLSVDPGFSYYIRLHFCEIQYSLPNQRVFNIYVNTELADLPFDIIDVTKAPYIATVKDYYIS…
Beta vulgaris	Bv6_147660_fkrc.t1	MSHGEVVDVQNTNDDWEPYKKRRDFPTDDKKYCYTLSTKERRRYLVRATFLYGSTGNADTYPSFQLYLDATKWATVTVFDGARTYVREMIIRAPSSSIDVCLCCATTGSPFISTLELRPLNLSMYATDYEDKFYLKVAARVNFGAPNEKPIRYPDDPYDRIWESDLIKRPNFLVGVAPGTERINTTKNIEVNNREYPPVKVMQTAVVGTEGNLSYQLTLEDFPGNARAFAYFAEIENLRLNETRKFKMEHPYVPDYSNAVVNIAENANGTNKLYEPSYMNVTLDFVLSFSFVKTPDSTKGPVLNAIEISKYVKIGSKTDAQDVIALNAVRAMLPASLGKQDEGDPCSPTHWEWVICSSTAPPRILEIHLSQRNLTGNIPPEIENMDALTDLWLDGNSLT…
Beta vulgaris	Bv7_167580_sucz.t1	MWGDATMTDCHSSNVARNRSFEIRVEDTVDDERPPRGRDRPSAAVRLAGGSRVPIIQENLDRPVTAGHLENVLNDFQTRMAAVMEEKIKNNMLFFQVNPEREAVEPLTGRSQEGRPGTNRPPRPELTKPLCKGKQPAISEPRRKMDWKLVVRPGDNIPPTGHNMETDAREYLEAKRVAALQRSASGSPPYMKDPSLRAPSKTTGRSHGPSAVQPRQEKTVIQPMVYRRQALANTSSNPPEAKKVEEAIQPKKSVPKKAETWAMRTSSKRSRRSEPAASAEPIGFSKDQYSILMEIKDQHELKAPTEMKTPYRNKDKSKYCHFHKDCGHETNECKHLKRALEDLACKGKMNSYLPLSSRKFQKKDNRQGRRKDDESTDEDVVMVISGGFAAGGPTNRGHK…
Blechnum_spicant	scaffold-RWYZ-2045460-RWYZ-Blechnum_spicant-2_samples_combined	TKFCYSLETYKGENYLLRASFLYGNYDGLNQPPSFVLIFNSYVWINVNASSSTIPIIHELIFNSTQDGLNICLAPKLNSNHTPFISTLELAFLESTMYNLSGAIYNGYGLMLWRRINYGAMTQSNIRYPVDPYDRIWEANTTGPIANISTTKLGSFYGNDPVAPPPEVMATAITSNNSTGNLSFTYDGIGGVGGFAILLHFQEVDETAYQRTIGMQILSDVVGLSQISLGGPSILGLDQIGEYPDPLQFTLFPAGGSPRGTLLNAIELFQWTPQPLPTSRTFQADVDAIAEVQVHFSLVGYGQGDPCMPEGYTWTWIECNSEKIPRILNINLASFNLTGQIPPSINKLTSLERVDLSNNMLSGQIPNVSLLVDLVFLDLHNNNLTGALPTSLLSLPKLA…
Blechnum_spicant	scaffold-RWYZ-2046690-RWYZ-Blechnum_spicant-2_samples_combined	MKQLARKVRRIWVLVALCSICLCCCSTRAQQGFVNIDCGATKSYTDTNGLVWTPDESLDTIHNAGNVGLVTPPANANAPAQFSTIRYFPGDQNKYCYVFNSKDDGVVQGNPYLVRASFWAGTALPYTTRVPGTVDFKLLLNADDWDEVLIALPQTSGPTEKEIYVVAMKDTIDVCVAGKGIGMDIPFISSLVLRPLFINMTSVRLMIDEAGSRPLSPMQRINYGAPSLDTVISYLQDGSGDSYDRVWQPDIRSPISTTLSVGTDVVDHPPLKVMQTAYQSDVSFNLTFSLPAQRFYHFSVLYSEINPNVTLPGERVFNLEVLNGTNSFGNVTIDLFKIFNSTRYMVYMSYSVYPLYLANEGSTINFVFTKEVGSIYGPIVCGLEILQVSDHDMPLGTND…
Blechnum_spicant	scaffold-VITX-2099431-Blechnum_spicant	MNDNLVTTLDVFAEVGANAAYSYPAMASPNSLGDMIFNFTSTATSTFPPYLAAAEFFNTRFFTPLTDSNTVTAVEDIKTSLNLNSYKGDPCFPIGFGYQWLNCSGVPNVISISLSNYGTQGQIPGALNNLTTITQIYLDGNGLQGVIPDLSALTNLEILVLSNNALTGPIPDFLAALKNLKVLSLQNNKLSGVIPAALLERKQASTLTFEYSGNPLCESNSDLNCTAASPTPGSTTPSNASPPSKSKNDSGVIIGVVVAVILVVGIGIGIAVYCICKKQTPSSLEQPINPSPQQQLPQMYPVISKDAIPKLSVQEFSFKEIKVAANNFSTQLGVGGFGPVYKGRLQDGRFVAIKVASNSSHQGSKEFLNEVDLLSRVHHKNLVGLLGYCNEEKLVLVYE…
Blechnum_spicant	scaffold-VITX-2100193-Blechnum_spicant	MKQLARKVRRIWVLVALCSICLCCCSTRAQQGFVNIDCGATKSYTDTNGLVWTPDESLDTIHNAGNVGLVTPPANANAPAQFSTIRYFPGDQNKYCYVFNSKDDGVVQGNPYLVRASFWAGTALPYTTRVPGTVDFKLLLNADDWDEVLIALPQTSGPTEKEIYVVAMKDTIDVCVAGKGIGMDIPFISSLVLRPLFINMTSVRLMIDEAGSRPLSPMQRINYGAPSLDTVISYLQDGSGDSYDRVWQPDIRSPISTTLSVGTDVVDHPPLKVMQTAYQSDVSFNLTFSLPAQRFYHFSVLYSEINPNVTLPGERVFNLEVLNGTNSFGNVTIDLFKIFNSTRYMVYMSYSVYPLYLANEGSTINFVFTKEVGSIYGPIVCGLEILQVSDHDMPLGTND…
Brachypodium dystachion	Bradi1g24287.1|PACid_21819751	MLVFLTCGGLFLTGLVAVDVAKQLKEELSERNPGHEMLKSWNGEDPCSPTAWEGFSCQSKDGNLVVVKLNFSSKELQGPIPAAIGNLTDLTEIDLQSNNFTGSIPGSFSALTQLLKLSVNCNPFLINQLPDGLSTTVDFSFGGCAAEEYRSPPEAANQRTFVIGGVAGGSLACTFALGSFFVCFSKRERRSQKTDCASTTNPVYEECSINITTNPAVQQLSLKSIQTATCQFKTMIGQGGFGAVYQGTLAHGQQIAVKVRSPSSTQGTREFNNELRLLSAVWHDNLVPLIGYCCEKDQQILVYPFMSNGSLQDRLYGEASKRKVLDWPTRISVCIGAARGLVYLHNFAGRCIIHRDVKSSNILLDHSMCGKVADFGFSKYAPQEGDSNASMEVRGTAGY…
Brachypodium dystachion	Bradi4g45227.1|PACid_21812289	MAYAAAAVLLLLLLFSLSTAQPGFISLDCGGADDYTDGIGIQWTSDAKLVFGGQTANLLVQNQPQKQYSTLRYFPADTRKYCYTMNVRTRTRYLVRASFLYGNFDNSNVYPKFDLSLGATHWSTVIIDDADTPVVEEATILASAPTLSVCVSNASTGQPFISTLELRQFNGSLYYTDYEAQFFLALSARINFGAQGNESVRYPDDPFDRIWESDSSRRANYLVDVAPGTQRISTTNPVFVSINEEPPEKVMQTAVVGQNGSLNYRLDLEGFPGNAWAVSYFAEIEALASNETRKFKLVVPGMPAFSKPTVDVEENAQGKYRLYQPGYTNVSLPFVFSFEFKKTNDSSKGPILNAMEIYKYVQITMGSQDANIMASLVSRYPQAGWAQEGGDPCLPASWT…
Brassica rapa	Bra001827|PACid_22707990	MEKQPQAFWLCALICINLSSLLHLVEAQDDQKGFISLDCGLSPTDLPYNDPSTGLTYSTDDGLVQSGKTGKIQKEFEAIFSKPSLKLRYFPDGVRNCYSVNVTESTNYLIKAVFVYGNYDGLANDPSFDLYIGPNLWSTVDMHGRTNGTIEEIIHRTISKSLQVCLVKTGTSNPFINTLELRPLQNNTYNTQSGSLKYFFRYYFSTSDRTIRYPNDIHDRKWYPFFDSKEWTEVTTDLNVNASNSYKPPQIVMASASTPISTFWPWNFTWTLPSSTTQFYVYLHFAEIQTLKSLDTREFKVTMNGKLAYERYSPRMLATETIFFSTPQQCEGGKCILELTKTPKSTLPPLINALELFTVIDFPQLETNQDDVVAIKGIQNTYGLTRITWNGDPCVPKQF…
Brassica rapa	Bra004249|PACid_22699594	MNDYVFAEFISIDCGGSSNYTDPKTGLGWVSDSEIITHGKPVTLATTNSSSLQYTRRRDFPTDNKKYCYRLSTKERRRYIVRTTFQYGSLGSEEAYPKFQLYLDATRWATVSVTEVSRVYVEELIVRATSSYVDVCVCCAITGSPFMSTLELRPLNLSMYATDYEDNFFLKVAARVNFGAPSMDALRYPDDPYDRIWESDVNRRPNYLVGVAPGTIRINTSKPVNTLTREYPPMKVMQTAVVGTQGMISYRLNLEDFPANARAYAYFAEIEDLGANDTRKFQLVQPYFPGYSNAVVNIAENANGSYTLYEPSYMNVTFDFVLSFSFGKTKDSTRGPILNAIEISKYLQISLKTDKTDVSVLDAIRLMSPDSDWANEGGDPCVPVLWSWVSCSSTSPPRV…
Brassica rapa	Bra005220|PACid_22683818	MVRDTLLLLCLLVSISLFTSSSAQSPGFVSLDCGGAEPFTDELGLKWSPDTHLLFGTTATISSPNQTKTQYTTLRHFPAEDSRKYCYTLNVTSRNRYLIRATFLYGNFDNNNVYPKFDISLGATHWTTIVISDANLIEKAELVFLALSPSVSVCLSNATTGQPFISTLELRQLNGSMYLTEYEDRFHLSVAARINFGAETEEPVRYPDDPYDRIWESDLVKRANYLVDVAAGTKRVSTSLPIEAGGNDRPPEKVMQTAVVGTNGSLTYRMNLEGFPGYGWAFTYFAEIEDLADDESRKFRLVLPDQPDYSKAIVNIRENTQRAFKVYEPGYYNITLPYVLNFRFAKTADSSRGPILNAMEICKYLEKSDGSVDATVMANVAALYSSTEWGQEGGDPCLP…
Brassica rapa	Bra011156|PACid_22705861	MTCLTLLLWISITSCVFVQAQDQSGFISIDCGIPDDSSYTDEKTNMKYVSDLGYVESGTSHSIVSDLQTTSLERQFQNVRSFPEGKRNCYSIKPQQGKGFKYLIRTRFMYGNYDGFSRTPEFDLYLGVNLWEPVVLVNETAIVTKEIIYTLPSDHIHVCVVDKNKGTPFLSVLEVRFVKNNTYDTPYEALMLGRRWDFGTTSNLQVRYKDDFYDRIWMPYKSNMKILNTSLTIDETNHNGFRPASIVMRTAISPGNESNPLTLTWSPDDPRSKFYVYMHFAEVQKLQSNETREFDIYVNDDLLAENFRPFYLFTDTRSTPEPVGRTKNEIVIRKTDLSTLPPIINAIEIYQINEFLQLPTDQQDVDTMMKIKMKYGVKKKNWQGDPCVPVDYSWEGLEC…
Brassica rapa	Bra018933|PACid_22695220	MERHCVFIATFMLILHLVQAQDSTGFINVGCGLPPHESPYNALPTGLSYTSDIGLVNTGKTGQIAKEFEPNYTKPLTTLRYFPDGVRNCYTLNVTRDTKYLIMAKFVYGNYDGLKTDPNFDLYFGPNIWTTVSKNDTREEIIHVTKSNSLQVCLVKTGTSIPFINILELRPLRSTAYVTQSGSLKYLFRVYLSNSRLGIRYPDDIYDRAWFPYFDEKSWTQVTTNLTVNITNNYELPQGVAATGATPLNDAETLNITWDVEPPTAKFYTYMHFAELQTLRANDTREFNTTMNGKYSYGPYTPTPLKIETVLDVKPEECDEGACLLQLVRTSKSTLPPLLNAIEAFTEINFPQMETDGDDVYGIKNVQDSYGLDRISWQGDPCVPIQFLWDGLNCDNSDN…
Brassica rapa	Bra020299|PACid_22690644	MVRSLGILLLIIRTLAIIHIVQAQSQQGFISLDCGLPANEPSPYKEESTELQFSSDATFIQSGKTGRIHPTLASRFLKPYTTLRYFPDGTRNCYNLRVEKGRNHLIRARFLYGNYDGLDNNPTFDLYLGPNPWATIDLHKLVNGTREEIIHIPTSNKLQVCLVKTGPTTPVISTLEVRPMGNDSYSTQSGSLNLFFRLYLSESKTTLRYPDDVYDRQWTAYFWREWTQITTTSNVGNANDYEPPKAALATAAIPTNASEPLTLEWSNTDKPDDQYYLYRHFAEIQDLRSNETREFNMVWNGELMSSDPLVPDELKITTILSLTPRTCAKGECSFQLKRTNRSTLPPLLNAFEVYTVIQFPQSETNESEVVAIRNIEATYGLSRINWQGDPCVPSQLMWD…
Brassica rapa	Bra020303|PACid_22688681	MESSLVLWLMLIATLAIIHSVQAQDQQGFISLDCGLPENEQSPYNDTTTGLNFSSDATFIQSGKTGKIQASSVGRLMKPYTTVRYFPDGTRNCYSLNVQSWRRYLIRATFTYGNYDGLNVQPVFDLYLGPNLWATIDFETDVNGTRKEILHTTTSNSLNICLVKTGETTPLISTLELRPMENSCYITKSGSLYLHHRSYLRKSGSNLRYSSDTYDRIWRPYFQMEWTNISTDLDVFSSNKYAPPQDALKNAATPTNASAPLKIEWSSANPDAQYYLYTHFAELQDLQANETREFNILWNGENYYGPLTPGKYSLTILSRSPRTCEGVRCSVQLRRTNISTIPPLLNAYEVYTVIQFPQSETDESDVSATRSIAASYALSRINWQGDPCFPQQLRWDGLN…
Brassica rapa	Bra023094|PACid_22711032	MSEQEMMRVSLLLSCLLASTCLFTSSSAQSAGFVSLDCGGTEPFTDELGLNWTPDDHHLFGATANISSLNETKTQYTTLRHFPADSRKYCYTLNVTSRNRYLVRATFLYGNFDSNNVYPKFDISLGATHWTTIVISEAATVETAELVFLASSPSVSVCLSNATTGQPFISTLELRQLNGSMYLTEFEDKFHLSVSARINFGAETEDPVRYPDDPYDRIWESDLLKKANYLVDVAAGTMRVSTTSPIDNGAVMDKPPQKVMQTAVVGTNGSLTYRMNLEGFPGNGRAFTYFAEIEDLAEDESRKFRLILPDHPEYSKSIVDVKENTQRAYKVYEPGYVNITLPYVLNFRFAKTADSSRGPILNAMEISKYLEKSGGSVDASVMADLASLYSSTVWGQEGG…
Brassica rapa	Bra028386|PACid_22690665	MESLQGLLLTMIIVAFGTTTHLTQAQSDPTEFTSLDCGLHPAASPYTEPLTKLTYTSDANFTLGGQSGRVQKIYEEEYKPFTVLRYFPDGIRNCYNLKVTSGTKYLIKALFLYGNYDGLETAPKFDMYLGPNIWTTVDLKSSLGEGKEEIIHIPKSSSLQICLVKTGKTTPIISALELRPLRDDTYVTTNGSLKLLKRSYASDFLGPTIRYPADVYDREWEQLSLSFAFNFVNTSLNVNASTPYELPQEVISKAVINKNVTETLTYEWIMDEREDQALIYLHFAEIQSLRGNDTREFDITWKGMDENFTVSAYRPQKLQLETLYNTSPMKCRFLGCTVELVMTQNSTLPPMVNAMEAYKIIEFPDAETNPEDVAAVQNVRDTYELSRIDWQGDPCVPQM…
Brassica rapa	Bra030414|PACid_22686067	MERRCMFISSFVLIVQLVQAQDPTGFINVDCGLPLRESPYNSLPTGLAYTSDADLVKSGKTSRIAKEFEPDYTKPILKLRYFPDGLRNCYNLNVTRDTKYLIKATFVYGNYDGLNVDPNFDLYLGPNLWTTMSSNDTIEEIIHVTQTNSLQVCLVKTGISIPFINVLELRPLKKDMYVTQSGSLKYEFRRYLSNSDRNIRYPDDVYDRKWYPMFVANSWTQVTTNLNVNSSNLYELPKGVMSTGVTPLNPNATLNITWTIEPSTTKFYSYMHFAELQTLRANDTREFNITMNGKISYGPYSPKPLKTQTIFDITPEQCDGGACLLQLLKTSKSTLPPLLNAIEAFTVIDFPQMETNEDEVAGIKNVQDIYGLNKISWQGDPCVPKQFLWDGLNCNNSDI…
Brassica rapa	Bra030416|PACid_22684465	MLMAFSACLLLVFLEIFSVFFLSLAQDQSGFISLDCGSPRGTTFREGTTNLTYISDASFISTGVGRSIKQAYRTQFQQQAWNLRSFPQGIRNCYTLNLTIGDEYLIRTNFLHGGYDDNPTTQFELHLGPNLWTTVSTTNETQASIFEMIHVLKADRLQICLVKTGDSTPFISALELRKLKNTTYLSRQGSLQLFIRADVGATLNQGYRYGIDVFDRVWTPYNFGNWSQISTNQTVNVNNDYQPPEIAMVTASVPTDPDAPMNISLVGVDSTVQFYVFMHFAEIQELKSNETREFNIMYNDKHIYGPFRPLNFTTSSVFTSNEVGADANGKYTFSLQRTGNATLPPLLNGMEVYLVNLLPEQETDGKEVDAMMNIKSGYGVNKIDWEGDTCAPRAYRWSG…
Brassica rapa	Bra031276|PACid_22684093	MEKHPQALRLFALICITFSSLLHIVEAQDQKGFISLDCGSPPNEPPYNDVQTGLTFSTDNGFVQTGKTGKVQKEIESLFPKPVWNLRYFPDGIRNCYTLNVTQGSKYLIRALFVYGNYDGLNEYPSFDLYLGPNLLETIDLSLWGQVECSRRSSTNPYLRLCRYPNDVSDRAWIPNFNEKNWTQVTTNLTVNTSNGYNPPQVVMASASTPISAFASWNFTWLLFPSTTQFYIYMHFAEIQSLQANETREFSVLVNGDPMHERYSPKPLSTETLSYFTPQQCDKGNCIVELLRTSKSTLPPLINAIEIYMVIDFPLLETNQDDVLAIKSIQNTYGLSRISWQGDPCVPIEFLWDGLNCDNSNASEPPIVTYLNLSSSQLTGIIAPGIQNLTNLKELDLSN…
Brassica rapa	Bra031584|PACid_22716113	MKNLRRLLLSFLVLSFGISSFVQAQDQKGFINLDCGLQANESPYTEPTTKLIFTSDADFIKTGKSGRIQNVPGLEYIKPYTVLRYFPDGVRNCYTLSVVQDTNYLIVAMFTYGNYDNLDTPPKFDLYLGPNIWTTVDLQRKVNGTREELIHILRSTSLQVCLVKTGTTTPVISALELRPLSNDIYIPQSGSLKNRFRVYLTDSRDIVRYPLDVHDRLWSPFFMSEWKLLRTSLSVNTSDDDYDIPEDVLVTAATPANVSLPLTISWNVETPSDLFYAYLHGAEIQSLRDDDTREFNITAGPNVSYGPVSPEELLVNTLSNTSPVKCDGGACHLQLIRTLNSTLPPLLNAIEAFVVVEFPQSETNTDDVVAIKSIETSYGLSRISWQGDPCVPQQFLWDG…
Brassica rapa	Bra033825|PACid_22704474	MKSPHGILLVIFSFAAFAITHLVEAQNQEGFITLDCGLPLNESPYVEPETEIQFLSDENFIQGGKMGRIPANLESENLKPYSTLRYFPDGIRNCYDIRVEVGRNYLIRAMFFYGNFDGLNVSPEFDMYIGPNKWTTIDLQKEPSGSGKEIIHISRSNSLQICLVKTGATTPMISTLELRPLANDTYLAISGSLKLNFRMYLSNSTALLRYPKDVYDRTWVPFFQPDNWTHISTTANVSNKNHYDPPQAVLKGAAIPKNLDGPLMITWRLENPDDQIYLYRHFAEIQDIEANDTREFDCLLNGETITINAINPKYLKIETMLTTIPKECNGGICHMQLIKTQRSTLPPLLNGFEVYSVLQLPQLQTNETEVVAIKNISYTYELNRINWQGDPCVPRQFLW…
Brassica rapa	Bra037463|PACid_22695549	MIFWIDLVLLSGFWMFAFSNPDGFLSLSCGGSSYTAAYNISWVSDNDYIETGNTTAVTYIEGSSTSTVPIRFFPDSQSRQCYKLPVRKDLSSVLIRATFVYRNYDSQNQPPAFRVSLGRSVTSTVDLRIKDPWIEELVWPVNKDSLSLCLLAVKGRGIPVISSLEVRPLPLGTYRNSLESSPNAILRRSYRINSGYTNGTIRYPSDPFDRIWDPDQSFTPFHTSWNFNRLTSLSSFNITENPPDTVLQTARILARNDRLSYTLSLDTLGDYYIILYFAGILSLSPSFSVTINNEVKQSEHTVTSSEASALYFTQKRISKLNITFEKIKFNPQVNALEVYEILQIPPEASSTTVSALKVIEQFTGQDLGWQDDPCTPLPWNHIECEGSRVTSLFLSQINL…
Capsella rubella	Carubv10008262m	SSESEKQTSPRKKKKMKLLLGFLPFLILAFAIFELVQAQDQSGFISLDCGLVPKDRTYVEKSTNITYRSDADFIDSGTPGKINEMYKTQFQQQTWSLRSFPEGRRNCYNLTLTVKRKYLIRATFMYGNYDGLNQLPSFDLHIGPNKWTSVSTLGVTNGSIHELIHVLTQDRLQICLVKTGETTPFISSLELRPLSNNTYVTQSGSLIAFARVFFSPTPSFLRYDEDIHDRTWTPFLDNKTSVISTEASVDTSNFYNVPQPVAKTAAVPANATQPMTIDWTLDDITAQSYIYMHFAEIENLEENATREFNITFNGGRNWYSYFRPPNFSITTVFNPGAVSSPDGKFNFTFTKTGNSTLPPLINGLEVYKVLNIEQQETDQDEVSAMLDIKTTYGLRTRSS…
Capsella rubella	Carubv10011168m	MKSIHGVLLLLITAKGIFESVQAQDQSEFISLACGLVPKSTTYTEKTTNITYQSDANYIDGGLVGRISDEYTTLLQKQTWTLRSFPKGKRNCYNFNLTAKSQYLIRGTFVYGNYDELKQIPEFDLHIGPNKWTSIKLDGIGNGTIHEMIHVLTQDRLQVCLVKTGETTPFISSLELRPLNNNTYLTQNGSLIAVSRAFFSPNPVFIRYDEDLHDRTWIRHLDNESVPISTDLLVDTGNPYDVPQAVAKTASVPRNASQPLTFDWTLDNTSQSYVYMHFAEIQTLKDGEIREFNITYNGGKNMYSYFRPEKLEIKTVYNIIALSSPDGNFSFSFTMTGNSTLPPLINGLEIYKVLHLLELETDQDEVFAMVNIKTTYDLSKKVSWQGDPCAPQSYRWEGL…
Capsella rubella	Carubv10016135m	MEKHPQALRLCTLIFITFYALLHLVKAQDQKGFISLDCGSLPNDPSYNDPSTGLTYSTDDGFVHSGKTGRIQKEFEPIFSKPSLKLRYFPDGVRNCYTLNVTQDTNYLIKAVFVYGNYDGLDNYPSFDLYLGPNLWVTVDMAGRTNGTIQEIIHRTLSKSLQVCLVKTGTSTPMINTLELRPLKNNTYNTQSGSLKYFFRYYFSTSVQNIRYPDDVNDRKWYPFFDAKKWTELTTNLNINSSNSYAPPQVVMASASTPISTTATWNFSWLLPSSTTQFYMYMHFAEIQTLQSIDTREFKVTLNGNLAYERYSPKTLAMETIFFSTPQQCEGGKCLLELTKTPKSTLPPLMNALEVFTVIDFPQMETNPDDVAAMKSIQNTYGLSKISWQGDPCVPKQFL…
Capsella rubella	Carubv10021974m	MGLCSAHLAVICLFIVPCVLSQVTEFVSIDCGGSSNYTDPKTGLEWVSDSEIIKQGKPVTLGSTNWNSMQYRRRRDFPTDNKKYCYRLSTKERRRYIVRTTFLYGSLGSEEAYPKFQLYLDATKWATVTIQEVSRVYVEELIVRATSSYLDVCVCCAITGSPFLSTLELRPLNLSMYATDYEDSFFLKVAARVNFGAPSMDALRYPDDPYDRIWESDINKRPNFLVGVAPGTTRINTSKSINTLTREYPPMKVMQTAVVGTQGLVSYRLNLEDFPANARAYAYFAEIEDLGANETRKFKLVQPYFPDYSNAVVNIAENANGSYTLYEPSYMNVTFDFVLTFSFGKTKDSTRGPLLNAIEISKYLQISLKTDRNDVSALDAIRLMSPDSDWANEGGDPCI…
Capsella rubella	Carubv10022540m	MTPFRWRLRLAGVLNVKAIRTVRCKLSPDLKMDPTIAPLPPLPLKLSLSALSLSHQTKKQTLNEEETHSFLSHVPLNFPFFHFFFGVLVKPFLSLDLSLLDIVIKFSLDYSVSGNFHLFFPFFHFFWDHIFWVPLFRNAIYVLKLLRSVGSKQEEMVRVSLLLLCLLVSTCLFTTLSAQAPGFVSLDCGGAEPFTDELGLKWIPDNHLIYGETAKISSLNETRAQYTTLRHFPADSRKYCYTLNVTSRSRYLLRATFLYGDFDNSNNVYPKFDISLGATHWATIAISETYTIEIAELVFLASTPTVSVCLSNATTGKPFISTLELRQLNGSMYGTPFEDRFYLSVAARINFGAESEDSVRYPDDPYDRIWESDLLKKPNYLVDVAAGTVRVSTTLPIES…
Capsella rubella	Carubv10025085m	MDGHHGQKGALIVISFFFLHLVHAQDQQGFISLDCGLPPKKSPYTEPTTKLNYTSDADFIQTGKRGTIATEWVYTYKQYNALRYFPDGTRNCYNLGVMQGINYLIRAGFGYGNYDGRNIYPRFDVYVGTNYWSTVHENDFNDFSDQPQIEIIHTSKSNSLQICLVKTGTTTPFISTLELRPLQKDAYSTDPGSLKLVYRHYYRPDIMMMARLRYPDDVYDRQWSSNYYYPGELEINTTLTVNSSNPFRLPQVIARSGAKSKNARETFRFGGGSSGNPSDNIVIYLHFAEIENLQANDIREFDISWNGNITNSAYSPKKLQIETVFNTSPNKCDGLSCDMELVRTRRSTLPPLLNAYEVYTVMEFPVSETFLDDEYRSCISTEHNKLAWDSIECSYSNKS…
Capsella rubella	Carubv10025325m	METLQELLLALIIVAFATTTHLIQAQPDPKEFINLDCGLHPAISPYTEPLTTLTYISDASFTQGGQSGRVQKFYEEAYKPFTVLRYFPDGIRNCYNLQVTSGTKYLIKALFLYGNYDGLNSGPIFDMYLGPNIWTTVDLKTSIVSRTEEIIHITKSSSLQICLVKTGKTTPIISALELRPLRDDTYITTNGSLKLLKRYYASDLFGPSIRYPSDIYDREWKPVSPSFGLNFVNTSLNVNSSSPYELPQEVISKAVINKNVTEKLSFDWYVDNREDQAFIYLHFAEIQTLKGNDTREFDIIWKGNDGNITNAAYRPLKLQLETLYNTSPMKCRFMQCTVDLVRTKSSTLPPLINAMEAYQIIEFPDAETNPEDVAAVQNVRATYELSKIDWQGDPCVPRL…
Capsella rubella	Carubv10025859m	METSLGILLPLIGTLAILHIVQAQSQQGFINLDCGLPANEPSPYREESTGLQFSSDATFIKSGKTGMIQANWMDDFLKPSTTLRYFPEGRRNCYNLKVEKGRNHLIRARFVYGNYDGLDTGPKFDMYIGPNRWITIDLERRVNGTREEILHIPTLNSLQICLVKTGMTTPLISALEIRPMANDSYSTKSGSLELFSRRYISNSSSSLRFPDDVYDRQWSSYIRSAWTPISTTSVVSNSNSYEPPKVALTTAAVPTNVSAPLTIEWTAENPDDQFYLYEHFAEIQDLQANDTREFNILLNEKLLYGPLIPSKLVLTTIFSRSPIICDGGECSLQLIRTNRSTLPPLINAFEVYRVIQLPQSATIEEDVAAVKTIEATYGLSRINWQGDPCIPQQLMWDGL…
Capsella rubella	Carubv10027850m	MDTPCWLLLLLFGAFAIFRNGQAQDQLEFISLDCGLPVSEPSSYIESVTGLRFSSDAEFIQTGNSSKIQANMEDDYLKPYTRLRYFPDERRNCYSLSVDKDRKYLIRAGFIYGNYDGLNSNPIFDLHLGPNLWATIDLQKFVNGTIEEILHTPTSNSLQVCLVKTGKTTPLISALELRPLGNNNSYHTESGSLNLLVRMYLNKTDGFLRYPDDVYDRRWRNYFLTEWTQISTTLEVSNDNNYDPPKKALETAATPSNASAPLTISWTPDNRSDQYYVYSHFAEIQDLQTNGTREFDLLWDGVVVTESFIPAKLVIDTVYNGSPETCQEGKCRYQLKKTSRSTLPPLLNALEIYTVIQFPQLETNENDVKFISVVAVKNIKAAYGLTRIRWQGDPCVPKQ…
Capsella rubella	Carubv10028627m	MLFWLDLILFSGFWVFGFSNPDGFLSLSCGGSSYTAAYNISWVSDNDYIETGNTSTVTFIDGNSTSSVPIRFFPDSHDRQCYKVPVTKKDLSSVLIRATFVYRNYDSQNSPPAFHVSLGRSITSIVDLRTNDPWIEELVWPVNNDSLLLCLLAIKGRGIPVISSLEVRPLPLGAYRNSLDGSANVILRRSYRINSGYTNGTIRYPLDPFDRIWDPDQSFAPFHASSSFSRLTKLTSFNISENPPASVLQTARILARKDSLSYTLSLHTLGDYYIILYFSGILSLSPSFSVMINGEVKQSDYTVTSSEAGTLYFTQNRIRTLNITLGKIKFNPQVNAVEVYEILQIPPEASSTTVSALKVIEQFTGQDLGWQDDPCTPLPWNHIECEGNLVTSLFLSKIN…
Carica papaya	evm.model.supercontig_114.54	MASSVPSCSKISLDILLPHRTYMESGVGICFVSLDCGGTVTYIDELGLEWVPDDHLVYGEKATISVSNETRRQYVTLRHFPADSKKYCYNFNVTSRTRYLVRATFLYGNFDNNNVYPKFDISLGATHWSTIVISDANSVEVLELIFLASSPTISVCLSNATIGQPFISTLELRQFNGSIYYTPFEDRFFLSVSARINFGADSEAPIRYPDDPFDRIWESDSIKKANYLVDVAAGTKKVSTKMPIIINSDDRPPEKVMQTAVVGTNGSLTYRVNLDGFPGFGWAFSYFAEIEDLAPDESRKFRLVLQNDPEYSKPIVNIEENAQGKYRVYEPGYPNISLPFVLSFKFVKTSDSSRGPLLNAMEINKYLEKNDGTLDGNVINDVVLLYSSSEWAQEGGDPC…
Carica papaya	evm.model.supercontig_129.17	MSITYVLVRSVRYPDDKFDRIWEPIKSDESPTVNANISINNANTTVPPRVLQTAVTHPDRLEFLQSGLDEGAHSNYSVILYFVELNDSVKTGQRVFDIYINDEKKQVDFDILANGANYREVGSYVRANGSVNVTLNKVPNGFEFGPICSAYEIFKVQSWIQLTDQNDGQVKEELLEDNKGNVVLESWSGDPCIPDPWEGLLCHLGGDSSVIIGLNLSSRQLTGSLPHNITRLAYLEYLNLSNNDFSGGIPEFPTSSMLVSMDLSHNDLTGSIPESLASLPSLKTLYYGCNPWLEKELPPSFNSLGLTTDKGECDNPESTNLTHRIVIGSVACGSFLVTVAVGVMFVCFYRHRFAQSRFDGKPHLITENLVFSLPSTDDVIMKSISIQVFTLQSIEIATQ…
Carica papaya	evm.model.supercontig_8.151	MSPQSHYLALPVFILSQVLLRGRIDSMALNSFWVCVNLFFSFWVVAFCDPDGYLSLSCGGATSFVDSSNISWVSDAAYISTGKTTTIDYTEGASSDGVPVRFFPDSDQGRKCYKLPLMNVSSLVLVRAKFVYKNYDGLEEPPAFYVSLGTAITSNVTLATNDPWTEEFIWPVTTDTLSFCLHNIPTHGAPVISSLEIRPLPRGAYQTAMEDYYPDKSLRKCYRINSGYMNGSLRYPVDPFDRIWDADQSYSPFHVSTGINIFSSFSESNLSESPPASVLQTARVLARKDVLSYELPLNTEGDYYIVLYFAGILPISPSFDVIINGDVRQSNYAVQNSEASALYFVEKGIWSLNITLKSIRFTPQINAIEVYEIVDIPSEVSSTTVSALQVIEQSTGLDL…
Carica papaya	evm.model.supercontig_86.14	MGSFSNLLLDLIIFVSCVSSQVTEFVSLDCGGSFSYTDRATGLPWISDEEIMSYGKSVQVQNPNGNSMQYRRRRDFPIDSNKYCYKLSTRERRRYLVRATFQYGSALQSEDTYPNFQLYLDATKWATVTVLEASRVYVKEMIVRAPSDSVDVCLCCATTGSPFISTLELRPLNLSMYATDFEDSFFLKVAARVNFGAPTIDVIRYPDDPYDRIWDSDLDRRQNYLVDMAPGTVRIRTSKEMNTQTREYPPVKVMQTAVVGTKGRVTYRMDLEDFPATARAYAYFAEIEELADNESRKFRLEEPYIPDYSNAVVNIVENANGSYTLYEPSYMNVTLPFVLSFSFVKTPDSTRGPLVNAIEISKYLQIAPTTETRDVALLNAFRSMAGASDWANEGGDPCV…
Citrus clementina	Ciclev10011018m	MERRRRLLLPFSVASVLILLLLDSSSAQMPGFVSLNCGANENFTDEIGLQWIADDHLIYGEISNISVANETRKQYMTLRHFPADSRKYCYKLDVITRTRYLIRATFLYGNFDNNNVYPKFDISLGPTHWSTIVISDAATIEVRELIFLASSPKIDVCLSNATTGQPFISTLELRQFNGSVYLTPFEDRYYLSVSARINFGADSEAPVRYPDDPFDRIWESDSLKKANYLVDVAAGTEKVSTKLPIDLRSDELPPQKVMQTAVVGTNGSLTYRLNLDGFPGFGWAVTYFAEIEDLDPDESRKFRLVLPGQPDVSKAIVNIQENAQGKYRVYEPGYTNLSLPFVLSFKFGKTYDSSRGPLLNAMEINKYLERNDGSIDGVAIVSVISLYSSADWAQEGGDP…
Citrus clementina	Ciclev10018776m	MALKCFWVGFILFCGFWLVALCDQDGFMSLSCGGTANFVDSSNISWTSDREYINTGNTTTIDYIDGTSSTRAAVRFFPDSQGRTCYRLPVKNVSSLVLVRAKFLYKNYDGLNKPPSFSVSLGTAVTSAINLASDDPRIEEFVWPTIKDTILFCLHRVPDGGSPVISSLEIRPLPQGAYRNGTGDSPNKLLRKRYRINSGYTNGSIRYPSDPYDRIWDADEDYAPSHVSTGFNLLVGFSSSSIQESPPAAVLQTARVLARRDVMTYNFPVDTLADYYIVLYFAGILPVSPTFEVLINGDIAASNYTVRSSEAGALYFTWKGIKSLNITIKSIKFYPQVNALEVYEILDIPPETSSTTVSALQVIEQSTGLDLGWQDDPCSPKSWDHVGCEGNLVTSLELS…
Citrus clementina	Ciclev10024877m	MMERLEDWIVRRVDCFVIICFIVLIRSTCAQKDFVSIACCADSDFIGKYPPVNWKPDDAWFPDKKDCRAITRPAVNNKFYDRVLDFGIDSGKRCYNLSTIKGQDYLIRGTFLNGDNVETPLISSFNVLVGVTPLSLVNSTEDSVVEGIFKAANDYIDFCLDKKDGDPYISGLEVRPLNDTEYLPGQSANVLKLVGRYDLGRSDNELRYPDDPFDRIWIPKLSPEPTTFSTSFTTNISDNNAKVTVPLQVLQTALTDPNRLTFLHTDLDSGDYNYTLILYFLELNDSVKSSGQRVFDILINNGRKKEKFDILVQGSNYAKLALNVTANGSLNLTLVNVINGSVFGPICNAYEILQVRQWVQETNQADVNVIRKVRDELKKYNKENRVLESWSGDPCRPST…
Citrus clementina	Ciclev10030677m	MNNGKSVKVENPSGNWMQYRTRRDLPIDNKKYCYNLITKERRRYLVRATFQYGSLGSEASYPKFQLYLDATLWSTVTVLDASRVYAKEMIIRAPSDSIDVCICCAVTGSPFISTLELRPLNLSMYATDFEDNFFLKVAARVNFGALTKDALRYPDDPYDRIWDSDLDRRPNFVVGAASGTVRINTTKNIETRTREYPPVKVMQTAVVGTEGVLSYRLNLEDFPANARAFAYFAEIQDLGPSETRKFKLEQPYFADYSNAVVNIAENANGSYTLYEPSYMNVTLNFVLSFSFVKTRDSTLGPLLNAIEISKYQKIAAKTEWQDVMVLEALRSISDESEWTNDRGDPCVPVPWEWVTCSTTTPPRITKIALSGKNLKGEIPPELKNMEALTELWLDGNFLT…
Citrus clementina	Ciclev10030883m	MQTAVVGTEGVLSYRLNLEDFPANARAFAYFAEIQDLGPSETRKFKLEQPYFADYSNAVVNIAENANGSYTLYEPSYMNVTLNFVLSFSFVKTRDSTLGPLLNAIEISKYQKIAAKTEWQDVMVLEALRSISDESEWTNDRGDPCVPVPWEWVTCSTTTPPRITKIALSGKNLKGEIPPELKNMEALTELWLDGNFLTGPLPDMSRLINLKIVHLENNELTGSLPSYMGSLPNLQELHIENNSFVGEIPPALLTGKVIFKYDNNPKLHKESRRRMRFKLILGTSIGVLAILLVLFLCSLIVLRKLRRKISNQKSYEKADSLRTSTKPSNTAYSIARGGHFMDEGVAYFIPLPELEEATNNFCKKIGKGSFGSVYYGKMKDGKEVAVKIMADSCSHRTQQ…
Citrus clementina	Ciclev10031127m	MVLEALRSISDESEWTNDRGDPCVPVPWEWVTCSTTTPPRITKIALSGKNLKGEIPPELKNMEALTELWLDGNFLTGPLPDMSRLINLKIVHLENNELTGSLPSYMGSLPNLQELHIENNSFVGEIPPALLTGKVIFKYDNNPKLHKESRRRMRFKLILGTSIGVLAILLVLFLCSLIVLRKLRRKISNQKSYEKADSLRTSTKPSNTAYSIARGGHFMDEGVAYFIPLPELEEATNNFCKKIGKGSFGSVYYGKMKDGKEVAVKIMADSCSHRTQQFVTEVALLSRIHHRNLVPLIGYCEEEHQRILVYEYMHNGTLRDRLHGSVNQKPLDWLTRLQIAHDAAKGLEYLHTGCNPGIIHRDVKSSNILLDINMRAKVSDFGLSRQAEEDLTHISSVAR…
Citrus sinensis	orange1.1g002336m	MVLYSHFLVIYLLFLSSVVSQVTEFISIDCGSTSNYTDPSTGLAWISDIGIMNNGKSVKVENPSGNWMQYRTRRDLPIDNKKYCYNLITKERRRYLVRATFQYGSLGSEASYPKFQLYLDATLWSTVTVLDASRVYAKEMIIRAPSDSIDVCICCAVTGSPFISTLELRPLNLSMYATDFEDNFFLKVAARVNFGALTKDALRYPDDPYDRIWDSDLDRRPNFVVGAASGTVRINTTKNIETRTREYPPVKVMQTAVVGTEGVLSYRLNLEDFPANARAFAYFAEIQDLGPSETRKFKLEQPYFADYSNAVVNIAENANGSYTLYEPSYMNVTLNFVLSFSFVKTRDSTLGPLLNAIEISKYQKIAAKTEWQDVMVLEALRSISDESERTNDRGDPCVP…
Citrus sinensis	orange1.1g002358m	MVLYSHFLVIYLLFLSSVVSQVTEFISIDCGSTSNYTDPSTGLAWISDIGIMNNGKSVKVENPSGNWMQYRTRRDLPIDNKKYCYNLITKERRRYLVRATFQYGSLGSEASYPKFQLYLDATLWSTVTVLDASRVYAKEMIIRAPSDSIDVCICCAVTGSPFISTLELRPLNLSMYATDFEDNFFLKVAARVNFGALTKDALRYPDDPYDRIWDSDLDRRPNFVVGAASGTVRINTTKNIETRTREYPPVKVMQTAVVGTEGVLSYRLNLEDFPANARAFAYFAEIQDLGPSETRKFKLEQPYFADYSNAVVNIAENANGSYTLYEPSYMNVTLNFVLSFSFVKTRDSTLGPLLNAIEISKYQKIAAKTEWQDVMVLEALRSISDESERTNDRGDPCVP…
Citrus sinensis	orange1.1g002382m	MERRRRLLLPFSVASVLILLLLDSSSAQMPGFVSLNCGGNENFTDEIGLQWIADDHLIYGEISNISVANETRKQYMTLRHFPADSRKYCYKLDVITRTRYLIRATFLYGNFDNNNVYPKFDISLGPTHWSTIVISDAATIEVRELIFLASSPKIDVCLSNATTGQPFISTLELRQFNGSVYLTPFEDRYYLSVSARINFGADSEAPVRYPDDPFDRIWESDSLKKANYLVDVAAGTEKVSTKLPIDLRSDELPPQKVMQTAVVGTNGSLTYRLNLDGFPGFGWAVTYFAEIEDLDPDESRKFRLVLPGQPDVSKAIVNIQENAQGKYRVYEPGYTNLSLPFVLSFKFGKTYDSSRGPLLNAMEINKYLERNDGSIDGVAIVSVISLYSSADWAQEGGDP…
Citrus sinensis	orange1.1g002409m	MERRRRLLLPFSVASVLILLLLDSSSAQMPGFVSLNCGGNENFTDEIGLQWIADDHLIYGEISNISVANETRKQYMTLRHFPADSRKYCYKLDVITRTRYLIRATFLYGNFDNNNVYPKFDISLGPTHWSTIVISDAATIEVRELIFLASSPKIDVCLSNATTGQPFISTLELRQFNGSVYLTPFEDRYYLSVSARINFGADSEAPVRYPDDPFDRIWESDSLKKANYLVDVAAGTEKVSTKLPIDLRSDELPPQKVMQTAVVGTNGSLTYRLNLDGFPGFGWAVTYFAEIEDLDPDESRKFRLVLPGQPDVSKAIVNIQENAQGKYRVYEPGYTNLSLPFVLSFKFGKTYDSSRGPLLNAMEINKYLERNDGSIDAIVSVISLYSSADWAQEGGDPCL…
Citrus sinensis	orange1.1g002410m	MVLYSHFLVIYLLFLSSVVSQVTEFISIDCGSTSNYTDPSTGLAWISDIGIMNNGKSVKVENPSGNWMQYRTRRDLPIDNKKYCYNLITKERRRYLVRATFQYGSLGSEASYPKFQLYLDATLWSTVTVLDASRVYAKEMIIRAPSDSIDVCICCAVTGSPFISTLELRPLNLSMYATDFEDNFFLKVAARVNFGALTKDALRYPDDPYDRIWDSDLDRRPNFVVGAASGTVRINTTKNIETRTREYPPVKVMQTAVVGTEGVLSYRLNLEDFPANARAFAYFAEIQDLGPSETRKFKLEQPYFADYSNAVVNIAENANGSYTLYEPSYMNVTLNFVLSFSFVKTRDSTLGPLLNAIEISKYQKIAAKTEWQDEALRSISDESERTNDRGDPCVPVPWE…
Citrus sinensis	orange1.1g002461m	MGSKCKSSRAYDLMMRFIFISLFAICVCIEKQTVLASDATSSGKSEKFVGHKHARRKLDDIGGDISIDCGVPAGFMYLDEKTQLSYKSDEEFIRTGVNKNISSKFMSANLQNTYATVRSFPEGNRNCYSLRPPEGKAKTYLTRASFMYGDYDDEDKLPEFDLYIGVNRWDSIKFDNASHVVIKEIIHSALMDEINVCLLNTGKGTPFISALELRHFHNATYRTQSGALVLYRRLDVGSTTTQIIRFKDDHYDRIWVPYPGFPGSASINTSFIIDSLVDSQYRLPSAVMKTAVKPMNVNDSLDFDFEIGDPTLQFYVYMHFAELESRQGNQYREFSIELNGNLWEKSVVPEYLQSKTISSTQPARGSKLNFSLCKTSNSTLPPILNAIEIYILTDTLQEP…
Citrus sinensis	orange1.1g002507m	MGSKCKSSRAYDLMMRFIFISLFAICVCIEKQTVLASDATSSGKSEKFVGHKHARRKLDDIGDCGVPAGFMYLDEKTQLSYKSDEEFIRTGVNKNISSKFMSANLQNTYATVRSFPEGNRNCYSLRPPEGKAKTYLTRASFMYGDYDDEDKLPEFDLYIGVNRWDSIKFDNASHVVIKEIIHSALMDEINVCLLNTGKGTPFISALELRHFHNATYRTQSGALVLYRRLDVGSTTTQIIRFKDDHYDRIWVPYPGFPGSASINTSFIIDSLVDSQYRLPSAVMKTAVKPMNVNDSLDFDFEIGDPTLQFYVYMHFAELESRQGNQYREFSIELNGNLWEKSVVPEYLQSKTISSTQPARGSKLNFSLCKTSNSTLPPILNAIEIYILTDTLQEPTDQDD…
Citrus sinensis	orange1.1g002509m	MERRRRLLLPFSVASVLILLLLDSSSAQMPGFVSLNCGGNENFTDEIGLQWIADDHLIYGEISNISVANETRKQYMTLRHFPADSRKYCYKLDVITRTRYLIRATFLYGNFDNNNVYPKFDISLGPTHWSTIVISDAATIEVRELIFLASSPKIDVCLSNATTGQPFISTLELRQFNGSVYLTPFEDRYYLSVSARINFGADSEAPVRYPDDPFDRIWESDSLKKANYLVDVAAGTEKVSTKLPIDLRSDELPPQKVMQTAVVGTNGSLTYRLNLDGFPGFGWAVTYFAEIEDLDPDESRKFRLVLPGQPDVSKAIVNIQENAQGKYRVYEPGYTNLSLPFVLSFKFGKTYDSSRGPLLNAMEINKYLERNDGSIDGVAIVSVISLYSSADWAQEGGDP…
Citrus sinensis	orange1.1g002529m	MLKKEFISIDCGSTSNYTDPSTGLAWISDIGIMNNGKSVKVENPSGNWMQYRTRRDLPIDNKKYCYNLITKERRRYLVRATFQYGSLGSEASYPKFQLYLDATLWSTVTVLDASRVYAKEMIIRAPSDSIDVCICCAVTGSPFISTLELRPLNLSMYATDFEDNFFLKVAARVNFGALTKDALRYPDDPYDRIWDSDLDRRPNFVVGAASGTVRINTTKNIETRTREYPPVKVMQTAVVGTEGVLSYRLNLEDFPANARAFAYFAEIQDLGPSETRKFKLEQPYFADYSNAVVNIAENANGSYTLYEPSYMNVTLNFVLSFSFVKTRDSTLGPLLNAIEISKYQKIAAKTEWQDVMVLEALRSISDESERTNDRGDPCVPVPWEWVTCSTTTPPRITKI…
Citrus sinensis	orange1.1g002582m	MALKCFWVGFILFCGFWLVALCDQDGFMSLSCGGTANFVDSSNISWTSDREYINTGNTTTIDYIDGTSSTRAAVRFFPDSQGRTCYRLPVKNVSSLVLVRAKFLYKNYDGLNKPPSFSVSLGTAVTSAIILASDDPRIEEFVWPTIKDTILFCLHRVPDGGSPVISSLEIRPLPQGAYRNGTGDSPNKLLRKRYRINSGYTNGSIRYPSDPYDRIWDADEDYAPFHVSTGFNLLVGFSSSSIQESPPAAVLQTARVLARRDVMTYNFPVDTLADYYIVLYFAGILPVSPTFEVLINGDIAASNYTVRSSEAGALYFTWKGIKSLNITIKSIKFYPQVNALEVYEILDIPPETSSTTVSALQVIEQSTGLDLGWQDDPCSPKSWDHVGCEGNLVTSLELS…
Citrus sinensis	orange1.1g002794m	MNNGKSVKVENPSGNWMQYRTRRDLPIDNKKYCYNLITKERRRYLVRATFQYGSLGSEASYPKFQLYLDATLWSTVTVLDASRVYAKEMIIRAPSDSIDVCICCAVTGSPFISTLELRPLNLSMYATDFEDNFFLKVAARVNFGALTKDALRYPDDPYDRIWDSDLDRRPNFVVGAASGTVRINTTKNIETRTREYPPVKVMQTAVVGTEGVLSYRLNLEDFPANARAFAYFAEIQDLGPSETRKFKLEQPYFADYSNAVVNIAENANGSYTLYEPSYMNVTLNFVLSFSFVKTRDSTLGPLLNAIEISKYQKIAAKTEWQDVMVLEALRSISDESERTNDRGDPCVPVPWEWVTCSTTTPPRITKIALSGKNLKGEIPPELKNMEALTELWLDGNFLT…
Citrus sinensis	orange1.1g002809m	MLKIFLLALLGSLPLANVIHAQDQTGFISLDCGLPKDSNYTETTTGINYISDDAFVETGIGKSILQEFQTGQQKQMRRVRSFPDGIRNCYRFNLTKGSRYLIRTNFMYGNYDEKNSVPGFDMFIGPNKWLSVTFENNASFVAIGEIIHILPSDYLHICLVNTGLGTPFISALELRPLFENSTYKAQSGSLNLFTRLDVASTTNLTIRYNDDVHDRSWFPYNSANWARINTSLTVDAESHNSYQPPAVVMNTAGTPKNASQSMDFYLETEDPSIQFYVYMHFAEVQILQANQSRQFNISLNGEHWYGPFSPNYLLTTTVFSPTALIGGNYSFSLYKTGNSTLPPIINAIEVYSVKEFLQLQTEQIDVDAITNIKATYGLKKNWQGDPCAPLAYWWDGLNC…
Citrus sinensis	orange1.1g002943m	MMERLEDWIVRRVDCFVIICFIVLIRSTCAQKDFVSIACCADSDFIGKYPPVNWKPDDAWFPDKKDCRAITRPAVNNKFYDRVLDFGIDSGKRCYNLSTIKGQDYLIRGTFLNGDNVETPLISSFNVLVGVTPLSLVNSTEDSVVEGIFKAANDYIDFCLDKKDGDPYISGLEVRPLNDTEYLPGQSANVLKLVGRYDLGRSDNELSFRYPDDPFDRIWIPKLSPEPTTFSTSFTTNISDNNAKVTVPLQVLQTALTDPNRLMFLHTDLDSGDYNYTLILYFLELNDSVKSSGQRVFDILINNERKKEKFDILALGSNYAKLALNVTANGSLNLTLVNVLNGSVFGPICNAYEILQVRQWVQETDQADVNVIRKVRDELKKYNKENKVLESWSGDPCRP…
Citrus sinensis	orange1.1g003039m	MTLRHFPADSRKYCYKLDVITRTRYLIRATFLYGNFDNNNVYPKFDISLGPTHWSTIVISDAATIEVRELIFLASSPKIDVCLSNATTGQPFISTLELRQFNGSVYLTPFEDRYYLSVSARINFGADSEAPVRYPDDPFDRIWESDSLKKANYLVDVAAGTEKVSTKLPIDLRSDELPPQKVMQTAVVGTNGSLTYRLNLDGFPGFGWAVTYFAEIEDLDPDESRKFRLVLPGQPDVSKAIVNIQENAQGKYRVYEPGYTNLSLPFVLSFKFGKTYDSSRGPLLNAMEINKYLERNDGSIDGVAIVSVISLYSSADWAQEGGDPCLPVPWSWLQCNSDPQPSITVIHLSSKNLTGNIPSDLTKLSSLVELWLDGNSLTGPIPDFSGCPDLRIIHLEDNQ…
Citrus sinensis	orange1.1g004689m	MKRENIQSYVLCNCRYPDDPFDRIWESDSLKKANYLVDVAAGTEKVSTKLPIDLRSDELPPQKVMQTAVVGTNGSLTYRLNLDGFPGFGWAVTYFAEIEDLDPDESRKFRLVLPGQPDVSKAIVNIQENAQGKYRVYEPGYTNLSLPFVLSFKFGKTYDSSRGPLLNAMEINKYLERNDGSIDGVAIVSVISLYSSADWAQEGGDPCLPVPWSWLQCNSDPQPSITVIHLSSKNLTGNIPSDLTKLSSLVELWLDGNSLTGPIPDFSGCPDLRIIHLEDNQLTGPLPSSLMNLPNLRELYVQNNMLSGTVPSSLLSKNVVLNYAGNINLHEGGRGAKHLNIIIGSSVGAAVLLLATVVSCLFMHKGKKNNYDKEQHRHSLPVQRPVSSLNDAPAEAAHC…
Citrus sinensis	orange1.1g005750m	MQTAVVGTEGVLSYRLNLEDFPANARAFAYFAEIQDLGPSETRKFKLEQPYFADYSNAVVNIAENANGSYTLYEPSYMNVTLNFVLSFSFVKTRDSTLGPLLNAIEISKYQKIAAKTEWQDVMVLEALRSISDESERTNDRGDPCVPVPWEWVTCSTTTPPRITKIALSGKNLKGEIPPELKNMEALTELWLDGNFLTGPLPDMSRLIDLRIVHLENNELTGSLPSYMGSLPNLQELHIENNSFVGEIPPALLTGKVIFKYDNNPKLHKESRRRMRFKLILGTSIGVLAILLVLFLCSLIVLRKLRRKISNQKSYEKADSLRTSTKPSNTAYSIARGGHFMDEGVAYFIPLPELEEATNNFCKKIGKGSFGSVYYGKMKDGKEVAVKIMADSCSHRTQQ…
Citrus sinensis	orange1.1g008707m	MVLEALRSISDESERTNDRGDPCVPVPWEWVTCSTTTPPRITKIALSGKNLKGEIPPELKNMEALTELWLDGNFLTGPLPDMSRLIDLRIVHLENNELTGSLPSYMGSLPNLQELHIENNSFVGEIPPALLTGKVIFKYDNNPKLHKESRRRMRFKLILGTSIGVLAILLVLFLCSLIVLRKLRRKISNQKSYEKADSLRTSTKPSNTAYSIARGGHFMDEGVAYFIPLPELEEATNNFCKKIGKGSFGSVYYGKMKDGKEVAVKIMADSCSHRTQQFVTEVALLSRIHHRNLVPLIGYCEEEHQRILVYEYMHNGTLRDRLHGSVNQKPLDWLTRLQIAHDAAKGLEYLHTGCNPGIIHRDVKSSNILLDINMRAKVSDFGLSRQAEEDLTHISSVAR…
Conocephalum_conicum	scaffold-ILBQ-2006700-Conocephalum_conicum	MRYFPIGTKNCYTFDDVTRGRRYLIRGTFLYANYDGLNRPPKFDVAVDATVVFTVGVDNSSLSNSLHPEVHEVIVTALSGQLSYCLLSTPYADFPVISKLELRPLPKRSYDADNTAALKLLSRIDCGNVALSRYPSDSLDRIWSGDDQILRSLTTADNITIEAQQTPAPPSVLKTTQLADILTGRLDYIFTSSNSRQPYHVNLYFAEIDPNIRRGDKVFDIYANDVLIGPKVDILEIGSPFAGYTLGYLIYSNSTILNISLVATESSRASPSLNGIEIFQVIQVLPSTRQKDVQALLSVKDELNLSQSDWSGDPCLPTWQTNNGYQEYTSWEGLSCQMISNVTTITGLNLSNKNLTGAIPITISDLSSLEYLILANNSFSGVIPDFSLLTNLKSLDLRS…
Cucumis sativus	Cucsa.075370.1	MGFPLFWGLILLLVVSSVHCQVKEFISIDCGGTKNYTDPVTGLAWISDAGIMNAGGSSPVENPNGNLMQYQTRRDFPIDDKKYCYTLKTEERRRYLVRATFQYGSLKDEETYPKFQLYLDATKWSTVTIFDASRVYVKEMIIRAPSNSFDVCICCATTGSPFISTLELRPFNLSMYATDFEDNFFLEVAARVNFGALTKDAIRYPDDPYDRIWDSDLEKRQNYLVGVAPGTERISTLNNINVMTREYPPVKVMQTAVLGTKGVLSYRLNLDDFPANARAYAYFAEIEDLGWNETRKFKLEEPNIPDSSNAVVNIAENANGTYTLYEPSYMNVTLSFVLSFSFVKTRDSTRGPLLNALEISRYVEIAPKTDGRDEAVANIFRNVSAENVWSNIGDPCVPT…
Cucumis sativus	Cucsa.075370.2	MGFPLFWGLILLLVVSSVHCQVKEFISIDCGGTKNYTDPVTGLAWISDAGIMNAGGSSPVENPNGNLMQYQTRRDFPIDDKKYCYTLKTEERRRYLVRATFQYGSLKDEETYPKFQLYLDATKWSTVTIFDASRVYVKEMIIRAPSNSFDVCICCATTGSPFISTLELRPFNLSMYATDFEDNFFLEVAARVNFGALTKDAIRYPDDPYDRIWDSDLEKRQNYLVGVAPGTERISTLNNINVMTREYPPVKVMQTAVLGTKGVLSYRLNLDDFPANARAYAYFAEIEDLGWNETRKFKLEEPNIPDSSNAVVNIAENANGTYTLYEPSYMNVTLSFVLSFSFVKTRDSTRGPLLNALEISRYVEIAPKTDGRDEAVANIFRNVSAENVWSNIGDPCVPT…
Cucumis sativus	Cucsa.307220.1	MDAKLLLLLLLFLFDVSFAQMPGFVSLDCGGQESFTDDIGLEWDPDTQVRFGEAVNISVANETRKQYMTLRHFPADSRKYCYSLNVTSRTRYLLRATFLYGNFDNNNVYPKFDISLGATHWSTIVISDANTIEVRELIFLASTPTVSVCLSNATTGQPFISTLELRQFNGSAYYTQFEDQFYLSVSARINFGADSEAPVRYPDDPFDRMWESDSVRKANYLVDVAAGTEKVSTKLPIDVDRDERPPQKVMQTAVVGRNGSLTYRLNLDGFPGFGWAVTYFAEIEDLGPTDTRKFRLVLPGMPEISKAVVNIEENAQGKYRLYEPGFTNITLPFVLSFRFGKTQDSSLGPLLNAMEINKYLEKSDGSLDGAVVASVISKFPSSDWDEGGDPCMPVPWSWL…
Cucumis sativus	Cucsa.341430.1	FISIDCGVNSSYTAATTGIKYVPDSNMVETGMVNVVATDYRLDSLLKQLWTLRSFPEGIRNCYKIPVKIGTKYLIRASFLYANYDGKSSVPQFDLYFGPNFWVTVNLAKEQTIDNEEIIHITTSNEVQICLVNTGNGVPFISSIELRPLPNTTYVPVSGSFTTFLRFPDDIYDRIWGPPAPLPNWSSLSTSLTINNQDEAGFIVPSKVLSTASTVKNASAPMEFFWRDSDPSTEYYVYMYFAEIQVLTSNQSRLFKIYLNDNLWTKDDILFEYLTENVVRSLLPLPISSTYDFKLIMSQGSTLPPILNAVEIFKVMNFLQLTTQQQDVDAIGSIKKFYGITKDWQGDPCAPKTFAWEGLNCSYDASNPPSITGLDLSSSGLSGEISSSIPNLANLALLD…
Cucumis sativus	Cucsa.349010.1	MMMGGLFYIWGLTIAQLLLILIILIIHPITAQEGFVSLACCAETNFIDKNTSIEWTQDSQWLFPNSSSTCANINNDNNINNNEKSRIFGSTLLGWKRYCYHFDTIKGEEYLIRGTFLVNESTNSNRRYSSSLFGVYIGNTLLSRVKTFQDSIVIEASFKAERKYIDFCLEKDDEGDEAYISYLEIRPLQNFNYLSRFPSRVFKLIARLNVGESTLDIRYPNDPIDRIWKASPSFLNGSRFLLDSNINISSKFNSNASLGVPLEVLRTAVTHSDQLVFLHDELDTATYEYRIFFHFVELNQTVESGQRLFDIFINNDKKATNFDILAHGSNYKWEFYDVLANGSLNLTLVKASVGSELGPICSAYEIMQVRPWNQESDENDVDVILKVRDELLVANQQNE…
Culcita_macrocarpa	scaffold-PNZO-2022933-Culcita_macrocarpa	MDKAAMMNDVSSKRDWMKLLVGVFVGGSALLFFFVFIITVFCIYRRQKRQSAFEAKEAMKQPPIYIAKTVLEPQVIDLKSMEIQQFSLLELNEATNAFNKRIGEGGFGAVYHGMLQDGQAIAVKVRSTTSIQGLREFTNELNLLSEIRHQNLVPLIGFCPEQQILVYPYMSNGSLQDRLYGEASRRKPLDWITRLNIALGAARGLHFLHSAAGVRCIIHRDVKSSNILLDNSMVAKVADFGFSKYAPQEGDSMVSLEVRGTAGYLDPEYYSTQQLTVKSDVFSFGVVLIEIICGREPLNIHRPRPEWSLVEWAKQYIQESNIQAIVDPAISTSYTPEAMWRVVEIALTSVEPRGHHRPTMEDIIRELEDALIIENNASQYMASMSIESLASSRLSVSDS…
Cystopteris_fragilis	scaffold-LHLE-2002666-Cystopteris_fragilis	MSSINRNFILALHHDLGSVIGFRYPSDLLDRRWLLKPSTPVMVTTAAIDTSKDQDIPPFNVLQTAFGGTLDTGRHITWTYSNRDLSAEHYCVIYFAEIDRRVNASGQRVFNIVVNGETEVNAKPIDVFGEVGANTGYEIITKEVSANQDGEISFNFSATATSLFPPFLAATELLQASSKAFSNGSPSIDVSAIDDLKESMSLRSYTGDPCLPTGFEYSWLTCMNETEVQRITKISLSNYLTGGKIPETINTLTMLDQILMDGNNLEGSIPNMSALTNLLTLDLSNNKLNGYIPDSLATLTNLKVLNLSNNKLEGAIPDALLQRKQALTLDFEFSGNPLCNNNSQVTCTLSPPSSSASKSTNNTGLIVGVVIALLFVVMIGVALIAFCIRKNKPQSTLKQ…
Cystopteris_fragilis	scaffold-LHLE-2005448-Cystopteris_fragilis	FGYYWLTCVASTGAPRITSISLSNLLMGGEIPKTINTLIMLEKISLDGNHLVGSIPDMSALASLETLDLSNNNLSGSIPESLAMLKNLKVLKLQNNNLTGEIPSALLQRKQASTLDFEFSGNPLCQDSSSGVACTVLPSSSKSKSNIGLIIGVIVAILLVVIIGIGLTIFFCCCRKKRSVQSTPQVPAVYNNLSPXPIQEASHPVPVINMPPKLSLQEFTFQQIKIATNNFSTQLGKGGFGPVFKGTLRDGCIAAIKVASNYSPQGSKEFLNEVDLLSRIHHKNLVRLLGYCNDGKLVLVYEFMSNGSLYDCLHGPFAKASPLSWRTRLNILVNAAQGFDYLHYGCNPRIIHRDVKSSNILLNDRLQAKISDFGISRDSFLNETRAPPTSLMGSMGYMD…
Cystopteris_fragilis	scaffold-LHLE-2009273-Cystopteris_fragilis	MEKLANATYGPFINALEVFRISDGEMSLGANDTDVVAINAIKIGIEGFDGWSGDPCLPYAFKWLSCTNEIQPRVVSLFLSNKTMVGEIPSSISTLTSLVELDLHDNKLNGSIPEFLAELPNLRILNLQNNNLSGAIPVALLSKVKSSNLNLSIAGNPFLCDDLTNKSSCLVEAIPTVSNKKSNASLIGGLLGGFGAIALILGLCAYFHYSKRSSNEEINVLHTAPELLSHTQLVECSNQARAFTYTEIQAISNMFATKIGEGGFGLVYYGTLNDGVSVALKVLQQGSTQGSQEFLNEVTLLSRVHHRNLAKLIGYCIQEKLVLVYEYMSKGSVQDFQIGKSHKELSWIQRLNILIGSAEGLEYLHKGCNPAIIHRDVKSSNILLNDQMVAKISDFGISR…
Cystopteris_fragilis	scaffold-LHLE-2010234-Cystopteris_fragilis	MSLGTGEDEVATLELIKTSLQGFDSWKGDPCLPFSYEWLTCDLKIPPHITKLSLQNRNITAKIPAEIGNLQALVEIDLRGNNLIGSIPYSIAQLPNLKTLLLQDNNLSGVIPQALLDKNLNFSVAGNIFLCDGNDNEEYCKTSSPRNNTTTNDKQTKNNKGNGAVIAGVAAVGAVVALFTIGVLVFCIVKKKKKTAVVTKDPSSKEAKAHPQDDHHESVMPKANILGRSNHAYEFTFQAIKTMTRNFERILGQGGFGPVYHGVLQNGKIVAVKLLAKDSRQGEQEFLNEVELLSRVHHKNLVSLVGYCIESQLVLVYEFMANGSLCEALHGKGAKLVAWRDRLHIAVDAAEGLDYLHRGCNPSIIHRDVKSSNILLNDEFEVKISDFGISKSKQYNNNT…
Cystopteris_fragilis	scaffold-XWDM-2000325-XWDM-Cystopteris_fragilis-2_samples_combined	MPSLQIKLFPSAASPRGALLNAIELFHWTSQPLSATLGTFQGDVDAIHTIQKYFKLEGSGQGDPCMPQGYAWTWVTCNNDTIPRITEINLATFNLTGDIPQSINNITNLQKIDLSNNKLTGQIPDVSFLMDLKYLDLHNNNLSGGLPSSLLLLSKLDTLDVSHNNLCGSVLSFKSASINISYIGNNRVCNSSECQCATLSTSEKKSYNTKKYVFAIVFLGALYIVSAMMILLVIYKWRSQGKNSTARKRKGIDDPQGLPFVTKMFTYNEIRNATLKFTTILGEGGFGKVYHGLLPTGEAIAVKILADASKQGLKEFYNEVAILSRVSHKNLVSLIGYCVENQYMLIYEYIAKGSLRNLIYGDVESIDKPIPWTTRLHIALDASQGLEYLHTGCDPTIIH…
Cystopteris_fragilis	scaffold-XWDM-2000609-XWDM-Cystopteris_fragilis-2_samples_combined	MSLRSYTGDPCLPTGFEYSWLTCMNETEVQRITKISLSNYLTGGKIPETINTLTMLDQILLDGNNLEGSIPNMSALTNLLTLDLSNNKLNGYIPDSLATLTNLKVLNLSNNKLEGAIPDALLQRKQALTLDFEFSGNPLCKNNSQVTCTLSPPSSSASKSTNNTGLIVGVVIALLFVVMIGVALIAFCIRKNKPQSTLKQSHPSTEQEIPLYPSSNSVLKKPVPMLSIQEFTFQEIQLATNNFSTQVGQGGFGPVYKGSLKNGGIVAIKVSSNSSNQGSKEFLNEVDLLSRIHHKNLVGLLGFCNEGKLILVYEFMSSGSLFDSLHGEIARDSPLSWSTRLGILVDAAQGLDYLHHGCNPQIIHRDIKSSNILLNDKLEAKISDFGISRSSFNSESGAP…
Cystopteris_fragilis	scaffold-XWDM-2014074-XWDM-Cystopteris_fragilis-2_samples_combined	MARSLLLAAIVLFTLTLGASRSASQEEGFVSLDCGGVTNTSDQGITWTTDTGFGLENVSRTGAVNSPLTNPPVRYSRIRYFEGEQSKYCYVFDEQQIQQKESYLVRASFWMGDGELVPFATANRGEIRFQLLINADVWDNISVILPQTVAVVKEAYVTAHLPTLSVCLAGRGVGLDTAFISSLEIRPLAAQLNAVVRLAKAQNTSYALFLHSRLNFGASTDADIRYPDDIYDRIWTANTTEPRLTASNQFNSSSAREPNHPPDNVLQTALVSSTLNITPLVITLHGFTGDRAYFYMLFFFELSVLVSERGQRAFTLDTPGSIFSPDTIDLKINQRTELFNSNYDEVIEDGGRLDFQMEKLANATYGPFINALEVFRISDGEMSLGANDTDVVAINAIKI…
Cystopteris_fragilis	scaffold-XWDM-2016671-XWDM-Cystopteris_fragilis-2_samples_combined	MNLNSSKGDPCFPIGFGYQWLNCSQAPNVTSISLSNYGTGGQIPEALNTLTTLTQIYLDGNYLQGVIPDLSALTNLQILVLSNNELSGSIPDSLATLKNLKVLNLQNNKLSGEIPAALLQRKQASTLNFEFSDNLLCETDTEVSCTLSAPPASTPSNAPPPSKPKKSNNSGVIIGAVVAVVLVVGIGIGIAVYCICKTKTPSSREQPIKPQQELPPMYPSPGPVIIMDVIPKLSVQEFSFQEIKVATNNFSTQLGMGGFGPVYKGRLQDGRFVAIKVASNSSHQGSKEFRNEVDLLSRVHHKNLVGLLGYCNEEKLVLVYEFMSNGSLFDCLHGPYAKASPLSWGTRLRIMVDSAQGFDYLHCGCNPRIIHRDVKSSNILLNDQLEAKISDFGISRNSL…
Cystopteris_fragilis	scaffold-XXHP-2003582-Cystopteris_fragilis-Stewart	MLDQILLDGNNLEGSIPNMSALTNLLTLDLSNNKLNGYIPDSLATLTNLKVLNLSNNKLEGAIPDALLQRKQALTLDFEFSGNPLCKNNSQVTCTLSPPSSSSSKSTNNTGLIVGVVIALLFVVMIGVALIAFCIRKNKPQSTLKQSHPSTEQEIPLYPSSNSVLKKPVPMLSIQEFTFQEIQLATNNFSTQVGQGGFGPVYKGRLQDGRFVAIKVASNSSHQGSKEFLNEVDLLSRVHHKNLVGLLGYCNEEKLVLVYEFMSNGSLFDCLHGPYAKASPLSWGTRLRIMVDSAQGFDYLHCGCNPRIIHRDVKSSNILLNDQREAKISDFGISRNSLINETGAPPTALMGSMGYMDPEYLSTMKLTEKVDVYSFGVLLFEVVCGKTAVFTDSSQQQTH…
Cystopteris_fragilis	scaffold-XXHP-2005706-Cystopteris_fragilis-Stewart	MQLAIVIVFAVICELLALSSFHRGPMIQVTAQSGLVSIDCGSPDVTNYTDHETGLVWTSDSKGFGLENVSHVANVSLPAKFSTLTWLSTMRIFEGTQSKYCYVFDESSGITVTNPYLIRATFWTGDKLPFSTNKEQISFKLLINSDEWDDIVISLPQKKPLRKELYVLAATSKISVCVGRGIDAAFISSLLLRPIENSWASVRQFVQAQNNAAPKLMFLHSRLDMGSSTGKDIRYPEDAYDRIWSADISGTSLSTTRTITTSSLNEKPPSAVLQTARTQNSSFNITFDGFSRSYDFYYDLYFAEISDAVTAPQQRVFNFSPITPSGVLHADSIDPFSGDDHVVAYYSSQLVPVEEGGFLTFNFEKSSTSSFGPLLSALELRYSSRNPTSLGTDDADVVT…
Cystopteris_fragilis	scaffold-XXHP-2007211-Cystopteris_fragilis-Stewart	MARSLLLAAIVLFTLTLGASRSASQEEGFQSINCGGEAYEDPNTHLIWEADPFIESNNEIIHGKVGQVNSSLKNISSVMTTLRFFPNYLRNRKFCYPLGVSKGRTYLLRASFLYGNYDGINKPPTFVLILNNDEWTNVTTSSTTPTIHELIFVSNETDLNICVALNPNSNQTPFISTLELRRLDSTMYTEKDAPNAIFLGHGLMLWRRINYGARTKAEIRYPEDKFDRIWEANTTGPSVSTSIDKVGTFYRVADEERPPAEVMATAITSNDSKGNLSFTYEGLAVADGLRIEMHFQEVDETARGQTTTPRLFNLAVSHTPTMQITNILTSFEGPYAYYVDGNREPFPSPLQFTFFPSATSPRPPLLNALELFRWTPNPLFTILTFSGDVNAIQSIQSYF…
Cystopteris_fragilis	scaffold-XXHP-2009582-Cystopteris_fragilis-Stewart	MNHNISSCIFKKLISRELIGKAQMARSLHVSVLRLAAILLALTLTLTLGASPSAAQRDGFQSINCGGEAYTDSNNNIIWEADPFNKYNSEVLYGKSSRVNSSLIRNMTNAMTSLRYFRSNLRNTKFCYSLEVFNGSTYLLRASFLYGNYDGLNEPPTFVIIFNYDEWRDVNTSSSTTPIVHELIFVSKAHSVSICLAPHINSTHTPFISSLEIRRLAPTMYALTGGALSQGHGLMLWQRISYGARTNMAIRYPDDEYDRIWEANTTGTVVRTSSRTGSVYDGDPEEPPAEVMSTAITTKDSNGNLSFTYQGFGGVGQFRIEMHLQDPVENATTTSARILGLEFPHSQLILPEPYSSIPISSRNPIYASFDNSLELPMPLQIKLFPNAASPRGPLLNAIE…
Cystopteris_protrusa	scaffold-YOWV-2001018-Cystopteris_protrusa	MCKLWRMVLLTNYYACTILFLLWSCGPIPTTLAEVPTGFLSLDCGSPSSTSYIDSNSIPWTSDADLMPDGESRTVGGFSAPLNTLRLFTGNQSKYCYRLSNSAVTPGAFFLVRASFWWGTSSSSAVIPIPKSPDGFFHFKLLIDADEWRDVNLNASDSSNWFFYEMYTRALRNSIDICLARSDPNSDDPFISALELRLLPDSLSATRLMSSINRNFIFALHSDLGSVTGFRYPSDLLDRMWLPIPSTPVMETTAAIDTSKDQDIPPFNVLQTAFGGTSDTGRHITWTYSNRDLSAEHYCVIYFAEIDRRVNASGQRVFNIVVNGETEVNAKPIDILGEVGANTGYEIITKEILANQDGKISFNFSATATSLFSPFFAAAELFQASSKAFSHGSFSNDVS…
Cystopteris_protrusa	scaffold-YOWV-2001744-Cystopteris_protrusa	MGGRWFLLFSACIALQAMLCKSQVPGFLSIDCGSDATSIYTDTNGIEWMGDSNLIKEGKAVPVSGITDRLLSTMRLFDGNQSKYCYSLTDSSIKEGAFFMVRGSFWAGITPPYTPQNPDGNFRFKAIVDADVWKDLQIPYGSTTWYTYDIYMRAQRSSIDVCFARSTPGGDAPFISALELRPLPSTLTSTWIMQNTSRIFVPLGHADYGVPSTSASSTRYPLDPLDRLWLTYIASAPNLTTTESDISTNQPDKPPARILQTAYTNKYITLNFSNLTPDGIYFAEFYFAEIDPAVNASGQRVFNIFANGVLQTTRGAIDVFDRVGGNAAYGYPAVASPNAAGVMTFNFTSTATSIFQPYLAAAEFFYTQFLTPLTDSTTVSAVEDIKASMNLNSSKGDPC…
Cystopteris_protrusa	scaffold-YOWV-2008229-Cystopteris_protrusa	MQVKELAICAGLLIYGFWLEVVAADQTGFVSLDCGGATSGTYTSVEGLTWTPDTMVAGGFGLGNVSRTVAVNSPNVSPPVRYTRIRYFEGAQSKYCYVFDERSHGIQQDKAYLVRASFWLGSGELPFSTSPNSIDPDTIRFQLLLNADVWDNISMVVPQTVAVVKEAMVIAQLPSLSVCLAGRSVGLDTAFISSLEIRPLAEELDAVLRMRNAEVTSYALFLQSRLNFGSVSQADVRYPDDIYDRIWMANTTEPRLNASEKYNSSAYANKVYYNNPPDKVLQTALESSTNNTPLVIALDGFTGNHAYFYMLFFYELSEKVIEQGQRSLSVTTLTGGRTLESLLDPTTLNFTFNILHETYNADAQVRVGDGGQLGFQIEKLSTATYGPFINGLEVYLISD…
Davallia_fejeensis	scaffold-OQWW-2001840-Davallia_fejeensis	MARLYLAMLAALLSLLSLLLGASSQKPGFYSINCGGEAYEDPKTKILWEADPFNKENIKELYGIPAMVNSSFRNISSAMKSLRYFSSERYNKKFCYSHQISKGETYLLRASFLYGNYDGLNQPPNFLLIFNYDVWTNVNTSSSTTPLVHELTFTSTQSDLNICVAPSTVGHTPFISTIEVRKLDIGYSSLALSKGYGLMLWRRINYGAKTNAAIRYPDDQYDRIWEANTTGPIVSIKASKLGMNEKAEPPTKVMATAITSQDPQGNLSFTYNGYGGVGGFRVQMHFQELNETATAPREFMLTLPNSIFPPLGPITLQPNITIPGNVTFDATLDFPLPLQLTFFPLPGSPFRPLLNAIELFRWTPQPLSTIITLQRDVDAIKDIQLHFNLTGNGQGDPCM…
Davallia_fejeensis	scaffold-OQWW-2001841-Davallia_fejeensis	MQFQELNETALVPREFSLSFPNLTIHLSTKNSIQPIFNKPLNISLDTPLDYPLPVQLTFIPLALSPLGPLLNAIELFRWTPQPLSTIITLQRDVDAIKDIQLHFNLTGNGQGDPCMPKGYAWTWITCNMNIPTRIIQINLDNFNLTGKIPPSINNLTSLQNISLANNNLSGGIPNLANLLDLEYLDLHNNSLTGELPSSLASLPKLAKLDVSQNNLCGSSPSFQIEINYTYVGNGRLCQDSSCECSSSLSSSLETKSKKKKDKKKYIVSMFCLGALYIVSVLLLLVSISSIYMARRKRAKKDSSASIDKTGAEAHPSNTRMFTYKEISDATLNFTVVLGEGGFGKVYHGTLPTTGEAIAVKMLADASKQGLKEFYNEVAILSKVSHKNLVALIGFCVEK…
Dianthus caryophyllus	Dca27032.1	MGVGVATIPYTNGFVSLDCGATESHTDELGLDWIPDDQFKFGQTANVSIPDETRKQYMTVRYFPLDNRKYCYTLNVTSRRRYLVRATFLYGNFDSNNVYPKFDVSLGATPWSTIVIADANTIEQIEMIFLAVEPTISVCLSNATTGQPFISTLELRQFNGVMYTTDFENQYYLSVSARINFGADSVDPVRYPDDPYDRVWESDSLKKPNYLVDVAAGTDKISTKLPINVDRDDRPPQKVMQTAVVGRNGTLSYRLNLDGFPGAGWAYTYFAEIEDIAPTDVRKFRLMVPDAPQVTKAVVNILENALGKNRLYEPGFMNLTLPFVLSFKFMKTPDSTLGPLLNAMEINKYVQINNGALDENTMASLVSHYSSFDWGHEGGDPCLPVPWSWLECNSDPQPL…
Diplazium_wichurae	scaffold-UFJN-2005136-Diplazium_wichurae	MKQLASKVRRIWVLVALCSLCLCCCSSRAQQGFVSIDCGTTKSYKDTNGLEWISDEFLETITNAGNVGLVSPPANTDTPAQFSTIRYFPGDQNKYCYVFNSEDHGVVQGSAYLVRASFWAGAVLPYETRVQNTVNFKLLLYADKWEEVLIMLPQTSGAVVKEIYVVAMKETIDVCVAGKGIGMDIPFISSLVLRPLFVNMTSVRLMIDQPGSRTLSYMHRINYGAPSADTIISYLGDSTGDSYDRVWQPDTRTSISTMSVVGTNVVDHPPLKVMQTAYQSDESFNLTFTLPSRRFYHFGIYYSEISLNVTLPGQRVFKLQVLNGTNSLFGQLTIDLFKLSNNSRDGVYMAYSLWPLYVGDEGVLNFAFTKENGSIYGPIVCGLEILQFSDHDMPLGTDN…
Diplazium_wichurae	scaffold-UFJN-2005140-Diplazium_wichurae	MKQLASKVRRIWVLVALCSLCLCCCSSRAQQGFVSIDCGTTKSYKDTNGLEWISDEFLETITNAGNVGLVSPPANTDTPAQFSTIRYFPGDQNKYCYVFNSEDHGVVQGSAYLVRASFWAGAVLPYETRVQNTVNFKLLLYADKWEEVLIMLPQTSGAVVKEIYVVAMKETIDVCVAGKGIGMDIPFISSLVLRPLFVNMTSVRLMIDQPGSRTLSYMHRINYGAPSADTIISYLGDSTGDSYDRVWQPDTRTSISTMSVVGTNVVDHPPLKVMQTAYQSDESFNLTFTLPSRRFYHFGIYYSEISLNVTLPGQRVFKLQVLNGTNSLFGQLTIDLFKLSNNSRDGVYMAYSLWPLYVGDEGVLNFAFTKENGSIYGPIVCGLEILQFSDHDMPLGTDN…
Diplazium_wichurae	scaffold-UFJN-2005490-Diplazium_wichurae	LNHTSSMGIKLWRLVLDACIAVQLLLLCSCGSAQVPTGFVSIDCGLSSTSPYNDTNSIEWSSDADLTTEGESVTVGGFFRPFNTMRLFKGNHSKYCYRLSNSAVIPGAFFLLRASFWMGSPPPFSPKSSDGFFHFKLLIDADEWQDVNLNASDSSHWTFFEIYTRALRNSIDVCLARSAPNGDDPFISALELRPLPSSLSATRLMNDTNRNFISITREDAGSVTGSTSRYPSDSLDRFWQSNTAGPVLATMAPIDTSNSQPVNVLQTAFGGTADIVSYVTWTYSNRDVNGVYYCLIYFAEIDPRVNASGQRVFNIVLNGETLVNAKPIDVFGEVGANTSYEIITDAISADKQRGSISFNFSATSTSRFSPFFAATELFQASTKAFSNGSSSNDMMAIDD…
Diplazium_wichurae	scaffold-UFJN-2005492-Diplazium_wichurae	MGKLWRMVLLTYACIAVQLLVLWSCGSAQVPEGFLSIDCGLPSTTSYTDTYGIPWTSDADLMSEGEALTDVGSNSLPSFANTMRLFRGNQSKYCYRLKNSAVKPGAFLLVRASFWRGTPPPYIPRSNGHFLFKLLIDADEWLDVNLANDSTNWYFKEIYMRALRDSIDICLARSDPNGDDPFISALELRPLPSSLSATRLMNDTNRNFISITREDAGSVTGSTSRYPSDSLDRFWQSNTAGPVLATMAPIDTSNSQPVNVLQTAFGGTADIVSYVTWTYSNRDVNGVYYCLIYFAEIDPRVNASGQRVFNIVLNGETLVNAKPIDVFGEVGANTSYEIITDAISADKQRGSISFNFSATSTSRFSPFFAATELFQASTKAFSNGSSSNDMMAIDDLKAS…
Diplazium_wichurae	scaffold-UFJN-2014905-Diplazium_wichurae	MARSHISVLAAILTLTLTLEASRSASQEEGFRSINCGGDDYSDPNTKLTWIADPFNNKSNDIFYGNVSKVNASFRNITIVMTTLRFFPNNPNNPTNRKFCYSFPTSNGSTYLLRASFLYGNYDGLNQPPTFVLILNYDQWIDVNTSSLSTPIMKEITFVSKGHTLSICLARQSNSMHTPFISTLEIRNLAKTMYKSIDTSALENGFGLMLWKRINYGAITEAATRYPEDRYDRIWEANTTGPIANISTSKVGTSYLSDADEPPAEVLATAITSKDSKANLSFTYPGFGGLGGFLIDMHFYEPLENASGGSRVLGVAFPNSAVDVSTLSVYVPLHNPASFPIDQRLEFPTPLQITLFPVADSPRGPLLNAIELFSWTPQPLATIGTFQGDVDAIEMIQIH…
Diplazium_wichurae	scaffold-UFJN-2090149-Diplazium_wichurae	MLYFFEISRDVTAPGQRAFLENDIVGPSNVTLNELYDRVELYNTDNDAVVEGGGSLQIEMTKLPTAMYGPFITAMEVFRISDQEMSLGANTTDVAAIDGIKKGIDGLDGWSGDPCLPYAFNWLSCSDEPRPRVVSLVLSNKNVVGEIPSNIRLLTSLVKLDLQGNKLNGSIPEFLAELPNLRTLNLQDNNLSGTIPSALLNRAGLSMSIAGNPFLCDDKNNQSYCLTNPIQKAKLKKKNHAPLVGGIAGALAGALIFLGLCAYFYHKKRRHESSEDIRSNVLSHTQVVECTNQARHFTYKELQAISNMFKTKLGQGGFGPVYYGFLSNKVKVALKVLQQGSTQGSQQFLNEVRLLSRVHHKNLVRLIGYCIEEKLVLVYEYMSNGSLHDFLFGNSKRTL…
Dipteris_conjugata	scaffold-MEKP-2106628-Dipteris_conjugata	MDLPRFLSDPILTMLLTTDIVTSSFDNSAVAVIAVFVLLGLVAAGGIFHCVLLFGKKTPSTAAPPETFSGSARNRRGSKYEQPSSPPVHVRRRSRVVDTHGPKIIAPDQQNSAPIIILNNNLFEKRFTFDQVVSMTQNFRNKLGEGGFGGVYYGRTTTGKEVAVKRLSSRSHQGFTEFLNEVEILLRVHHKNLVSLIGYCQEMNEQILIYEYMSEGTLRDHLHGLQGARNPLDWVKRIRIAVDVANGLKYLHTDCNPKIIHRDIKGSNILLDENLTGKVADFGLSKLVQEQAQTHVSTEVKGTMGYLDPEYAVMEKLNEKSDVYSFGVVLLELLCGRKHVFEGLNSSRSPQHITEWARPYILADKAHEIVDRTVGGNFNSEALKFIALVALSCVERQSV…
Dipteris_conjugata	scaffold-MEKP-2108077-Dipteris_conjugata	MLRRSFLLPALGLVLLQVVILVTTAANTSNAIKGIKAVSATDIVTVNALLSIQGFYGFNLSWDKDPCIPTLWRRVKCYNNSVISLNLSNMNLSTVIAAAFGDLMNLQNLDLHNNSLIAGLENLVPLSNLQALNLSFNLLRGSIPDLNGMNRLQKLDLQSNELSGTLPASLGNLPDLQDLNVENNTLSGPIPESLNKSSLVLRTSGNPCIDSSCTPPSHRSPPVVEPSPPPLRAVPQSAPPVSAPKEPKHTRVAAIVGGSVSCAFAVLTVIGILIFSLYKRKGKGMKPSSSIREKGNPSAWNGAKRFSLKELKKGTCKFKDPIGYGSFGPVYLGKLADGQRVAVKVRSDASQLGHDSFVNEVFLLSQVQHQNLVSLIGFCLEAQQQILIYEYLPGGTFTD…
Dipteris_conjugata	scaffold-MEKP-2108677-Dipteris_conjugata	MVGCSVVLALSLSIALWTVSPASTAGEELGECFQIACCIKSNEISDATIDYDWKSGRCLALSMHNKFRVSIHPNGATNCRTFSSKVAEQYLVRGTFGNGSHDGLSKPGSTFSFQVSSLEKLPKTFEPSMEAREDNASHCFIGMTNHVGIPIFSAIEFQPLQTISGDETKPSATSSRKLMAVRNDDGSTSDSGLTNSTAVTVITHRREWTAILLVGCFAGGVVLVFLLIVAVTILCVYKRQTRVITIDTKELWKLEQEAPPKYDAKMVLDPEVLELKSMEIQQFSLLQLNEATNSFSNRIGEGGFGAVYHGTLPDGQAVAVKVRSANSIQGLREFTTELTLLSEIQHQNLVPLIGVCREQQILVYPFMSNGSLQDRLYGEAARRKPLDWITRLNIALGAA…
Equisetum_diffusum	scaffold-CAPN-2040979-Equisetum_diffusum	MSTDNEKQERVNLMIGIFVGGSILLFLVVVAIAVYCLYKQKRSLRMIESNKIFQSPPTYVPNTLLKIEITEVISKHIQQFSLAELDQATDSFNNRIGEGGFGAVYHGVLPDGQAVAVKVRSATSIQGNREFTNELNLLSEIQHENLVPLLGVCHEQQILVYPFMSNGSLHDRLYGEAAQHKSLDWITRLNIALGAARGLNFLHTAGARCIIHRDVKASNILLDNSMVAKLADFGFSKYAPQEDDSFVSLEVRGTAGYLDPEYYTTQQLTVKSDVFSFGVLLFEILSGREPLNIHRPRLEWSLVEWVKPFIDQSNINAIIDPTINSSYTPEAMWRVIEIALASVETQGRLRPTMEDVIRELEDALIIETNASQYMKSIESLGSFRVSANDDAKMPPLALL…
Eucalyptus grandis	Eucgr.B03231.1.p	MQRTGLAWIPDTGLMSYGQSSKVQNPNVSSVQYSTRRDFPIDGQKYCYTLRTEERRRYIVRTTFLYGNPDTGATFPQFELYLDTTKWTTVTIFDAARVYVKEMIIRAPSESVDVCLCCATTGAPFISTLELRPLNLSIYATNFEDKFFLEVAARVNFGALTPEALRYPDDPYDRIWDSDLEKRQNFLVGVASGTERINTSQNVDVSTREYPPVKVMQTAVVGTKGLLTYRLNLEDFPSNARAYAYFAEIEDLGPNETRKFTLTEPDFGDYNNAVVNIVENANGSYRLYEPSYMNVSLAFILSFAFQKTSDSTRGPLLNAIEISRYAQIASRTDVLDLTVVDALHSMSSENVFTDQGDPCLPVAWEWVTCNSMTPPRITKICLSGRGIKGMIPSELNNLV…
Eucalyptus grandis	Eucgr.D01371.1.p	MGKGLFLFWLVFYTSVLMEPSTAELPGFFSLDCGGSQSFFDEIGLYWIPDDQFAFGERANVSLANETRAPYTTLRYFPADDRKYCYTLNVTTRTRYLIRATFLYGNFDSNNVYPNFEISLGPTFWSKIVISNASTIEVRELIFLTSDPTISVCLSNATMGNPFISTLELRQIGASMYSTGFENQFYLSTSARINFGAESEEPVRYPDDPFDRIWESDSANYLVDVAAGTKKVSTQFLIDVNQDERPPQKVMQTAIVGTNGSLTYRFNLDGFPGNGWAYSYFAEIENLAPEDTRKFRMTFPGTPEISKPVVNIMDNASGKYRLYEIGFENLTLPFVFSFKFGQTIDSSKGPLLNAIEINKYVKKIDGSPDGGVIASIISPYTSAAWAQEGGDPCLPIPWT…
Eucalyptus grandis	Eucgr.H00798.1.p	MGLKIFSVSFALLCCFCSLGFCDQDGFLSLACGGTTNYTDSSNIWWITDSDFISTGKTTYVDNIEGNSSGVSLRFFPDSKVHNCYRLPVRNISSLILVRSQFVYKNYDGRGKPPAFSVSLGTAMASTINLTTNDPWTEEFIWPVDKDTLSFCLHRIRNGGTPVISLLEVRPLPPEAYKSGMGDYPNKLLRKSYRIDSGYTNGSLKYPADPYDRIWDADKSFTPFHVTTGFKIQVEFNLSGLSESPPPAVLQTARVLARKEVLTYNFPLDSLGDYYVVLYFAGILPISPSFDVIINGDIVQSNYTVKTSAASALYVTRKKIKLLNVTFKSKSFFPQVNAIEVYELVDIPPEASSTTVSALQVIEQFTGLDLGWEDDPCSPKPWDHVGCEGSLVTSLDLSD…
Eucalyptus grandis	Eucgr.I00600.1.p	MERLGTWGLRLVNLAAFCFLILVQSSSAQNGFVSLSCCAQQNSTTDTNGIVWTTDDLYFPDRQTCHEISRPVENSEGNSIRTFDIGDPGKVCYSLTTKLDQDYLVRGNFSYGDSLAPSSFDILIGVTPIAQVSSASSSGNESAVEGIFRARNDHVDFCLLKTEGDPYISQLELRPLDSDSDYYLNGDSGIVLKLIKRVNLGSTGEDIRYPDDPSDRIWKSEAGAIGEIIHGTTNFNTKRVPIKVLQTAMANSDRLVLSSDLETQQYNYTIFLYFLELNSSARAGERVFDIYVNSEKTWDGFDIQGKGSTYREVALNVTARGSLNLTLVKVSNESVIFGPICNAYEILQVYSWSQESAQGDVDVMMNVKTELWRSNSESKVLSTWWGDPCLPIPWQGLVC…
Eucalyptus grandis	Eucgr.K03207.1.p	MGRGLFLGRGLFLCLLVFCTSVLMELSTAQMPGFVSLDCGGSQSFTDEIGLEWTPDDHFTFGERTNVSLTNETRTQYTTLRYFPADDRKYCYTLNVTTRTRYLIRATFLYGDFDSNNVYPNFEISLGPTFWSTIVISDASTIEVRELIFLASDPTISVCLSNATTGNPFISTLELRQFNGSMYFTGFENQFYLSTSARINFGAESEEPVRYPDDPFDRIWESDSVKRANYLVDVASGTKKVSTQLPIDVNRDERPPQKVMQTAVVGTNGSLTYRLNLDGFPGNGWAYSYFAEIEDLAPEDTRKFRLVLPGAPDISKAVVNIMENAQGKYRLYEPGFENLTLPFVLSFRFGRTIDSSKGPLLNAMEINKYVKKIDGSPDGGVIASIISPYTSAAWAQEGG…
Eucalyptus grandis	Eucgr.K03208.1.p	MGRGLFLFLLVFYTSVLMEPSTAQMPGFVSLDCGGSQSFTDEIGLEWTPDDQFTFGERTNVSLTNETRTQYTTLRYFPADDRKYCYTLNVTTRTRYLIRATFLYGDFDSNNVYPNFEISLGPTFWSTIVISDASTIEVRELIFLASDPTISVCLSNATTGNPFISTLELRQFNGSMYFTGFENQFYLSTSARINFGAESEEPIRYPDDPFDRIWESDSLKRANYLIDVAAGTKKISTQLPIDVNHDERPPQKVMQTAVVGTNGSLTYRLNLDGFPGNSWAYSYFAEIEDLAPEDTRKFRLMLPGAPDISKAVVNIMENAQGKYRLYEPGFENLTLPFVYSFKFGRTIDSSKGPLLNAMEISKYVKKIDGSPDGGVIASIISHYTSAAWAQEGGDPCLPV…
Fragaria vesca	FRAEX38873_1.0_000011900.1	MGTLRVLFLLSSLLLLVNVSTAQMPGFLSLDCGGNNNFTDELGLEWTSDYQMIRGETANISVANETRTQYTTVRYFPADNNKYCYTLGVISRTRYLVRATFLYGDFDNNEVYPKFDISFGPTHWATIVISDANTIESQELIFLASDPTISICLSNATTGRPFISTLELRKFNGSVYMNQFENEFFLSVSARINFGAESNAPVRYPDDPFDRIWESDSVKKANYLVDVAPGTEKISTNKPIDVSNNERPPQKVMQTAVVGRNGSLTYRLNLDGFPGFGWAFSYFAEIEDLSSNDTRKFRFLLRGSPDLSNSIVNIQENAQGNYRLYEPGYDNLSLPFVLSFRFGKTSDSTMGPLLNAMEINKYLKRSDGSVDGPVVAAITSAYSWAEWAKEGGDPCVPVP…
Fragaria vesca	FRAEX38873_1.0_000049840.1	MSRVLNSSHELALNVITNVKHELQELNQDSEVLKTWSGDPCLPLPWHGLFCGPLNSTSVITKLDLSFKSLTGALPPSITKLIHLKELNLSNNRFTGTIPKFPASSVLTSVDLSHNDLTGNITESLNSLPYLTTLCFGCNPLSSQNLPYSLSRSNLTTDNGKCSAQGSSHSSQQIWIGIAAGGSLLVIIFGISLACLYRHRRMALQKFDVKRHSMSKNAVYAVTSMDNIVTKSISIQSFTLEYIKIATEMYKTLIGEGGFGSVYRGTLPDGQEVAVKVRSATSTQGTREFDNEMNLLSAIWHENLVPLLGYCCENDQQILVYPFMSNGSLQDRLYGAAAKRKILDWPTRLSIALGAARGLTYLHTFSERCVIHRDVKSSNILLDHSMSAKVADFGFSKYA…
Fragaria vesca	FRAEX38873_1.0_000089610.1	MIIRAPSQSIDVCLCCATTGSPFISTLEMRPLNLSMYATDYEDDFYLKLAQRVNFGAPSTDPIRYPDDPYDRIWDSDLDRRPNYLVGVAPGTERINTTKNINVNTREYPPVKVMQTAVVGTKGSLSYRLNLEDFPANARAYAYFAEIEDLGANETRKFKMEQPYSLDYSNAVVNIAENANGSYTLYEPSYMNVTLEFVLSFAFVKTRDSARGPLLNAIEISRYVQIGAKTDERDVNNLSALHSMSVESDWTEEGGDPCIPTNWEWVTCSTTTPPRITKIVLSGKNLNGAIPSELKNMEELTELWLDGNSLDGPIPDMSNLVNLKILHLENNKLTGPLPSYLASLPNLQELYVQNNSLSGDIPSSLLTGKIIFKYAGNSHLRQGNNQKTRNKILLGTSFG…
Fragaria vesca	FRAEX38873_1.0_000151060.1	MALQKFDVKGHQMSKIYAVPSMDNIVAKSIYIQSFTLQYVEIATEKYKTLIGEGGFGSVYRGTLPDGQEVAVKVRSATSTQGTREFDNELNLLSAIRHENLVPLLGYCCENEQQILVYPFMSNGSLQDRLYGAAAKRKILDWPTRLSIALGAARGLTYLHTFSERCIIHRDVKSSNILLDYSMSAKVADFGFSKYAPQEGDSGTSLEVRGTAGYLDPEYYSTQHLSTKSDVFSFGVVLLEIVSGREPLNIKRPQNEWSLVEWAKPHIRNSRIEEIVDPNIKGGYHAEAMWRVVEVALACIEPYSAYRPCMADIVRELEDAFIIENNASEYMKSIESFGGSRRYSMERPIVIPQTQVPTEPSAIVMQPPPPQPR
Fragaria vesca	FRAEX38873_1.0_000288240.1	MGFVRVLSLFLSLCVLLLVNVSTAQMPGFVSLDCGGKNNFTEELGLEWTPDNQMIKGETANISVANETRTQYRTVRYFPADNNKYCYTLSIISRTRYLVRATFLYGNFDKNEVYPKFDISFGPTHWATIVISDANTIESQELIFLATDPTISICLSNATTGQPFISTLELRQFNGSVYMNQFENEFFLSVSARINFGAESDAPVRFPDDPFDRIWESDSVKKANYLVDVAPGTEKISTNEPIDVSNNERPPQKVMQTAVVGRDGLLTYRLNLDGFPGFGWAFSYFAEIEDLSSSDTRKFRFILPGYPDLSKAAVNIRENAQGNYRLYEPGYDNISLPFVLSFKFGKTSDSTMGPLLNAMEINKYLKRSDGSLDGPVIAAVTSAYSWAEWAKEGGDPCLP…
Glycine max	Glyma.01G020100.1.p	MMELPDIWILRLVVACVFCLLIFIRSASGSATEGFENIACCADSNYTDPQTTLNYTTDYRWFPDKGSCRRTKDVLNEKVRLFFVDEGKRCYNLPTIKNKVYLIRGTFPFNGVNSSFNVSIGVTQLGAVRSSGLQDLEIEGIFRATKDYIDFCLVKGEVDPFISQLELRPLPEEYLHDLPASVLKLISRNSFWGTKDEIRFPTDPSDRIWKATSSSLSALLLSSNVSNFDLKSNVTPPLQVLQTAVTHPDRLQFVLSGLDIEDNEYRVFLYFLELNSTVKAGKRVFDIYVNGEIKKERFDILAGGSNYTYTVLNVSANGLLNLTLVKASGAEFGPLLNAYEVLQMRSWIEETNQKDVEGIQKIREELLLQNQDNKALESWTGDPCFFPWQGITCDGSNGS…
Glycine max	Glyma.03G177600.1.p	MESILLFFSSFKFALSLSLILHSPFSSAQIMQGFVSLDCGGTEKFADEIGLHWTPDDKLTYGQISTISVVNETRKQYTTLRHFPADSRKYCYTLEVVSRTRYLLRASFLYGNFDDNNVYPKFDISIGPTHWSTIVISDANSIEMRELIFLASSPTVSVCLSNATTGQPFISTLELRQFNGSVYYTQFEEHFYLSVSARINFGAESDAPIRYPDDPFDRIWESDSVKKANYLVDVAAGTEKISTTVPIDVNRDEMPPVKVMQTAVVGTNGSLTYRLNLDGFPGTGWAFTYFAEIEDLDPNESRKFRLVLPGQPDISKAVVNIEENAQGKYRLYEPGFTNISLPFVLSFRFGKTYDSSRGPLLNAMEINMYLEKNDGSLDGATISNILSHYSAEDWAQEGG…
Glycine max	Glyma.05G144400.1.p	MDLSSLFLVLIPLLTSFAVCQLEEFVSIDCGGTSNYTDTSTGLAWISDSRIMQHGISVEVESPNRSMVQYQKRRDFPIESKKYCYTLSTEERRRYLVRATFQYGSLDSGDTYPQFQLYLDATKWATVSIYDASRIYVKEMIIRAPSNSIDVCMCCATTGSPFISTLELRPLNLSMYATDFEDNFFLEVAARINFGAPTEDAVRYPDDPYDRIWDSDLIKRQNYLVGVAPGTERISTTRNIDIETREYPPVKVMQTAVVGTKGVLSYRLNLEDFPANARAYAYFAEIEDLGQNESRKFKLKQPYIADYSNAVVNIAENANGSYTLYEPSYMNVTLEFVLSFSFVMTPDSTRGPLLNALEISKYVQIASKTDKQDTTVVNAFRLLSAQSSQTNEGDPCVPT…
Glycine max	Glyma.08G100800.1.p	MDLSSLFLVLIPLLTSLAVCQLEEFVSIDCGGTSNYSDTSTGLAWISDSSIMQHGISVEVENPNGRSMLQYQKRRDFPIDSNKKYCYTLSTEERRRYLVRATFQYGSLDSGDTYPQFQLYLDATKWATVSIYDASRVYVKEMIIRAPSNSIDVCMCCATTGSPFISTLELRPLNLSMYATDFEDNFFLEVAARINFGAPTEDAVRYPDDPYDRIWDSDLIKRQNYLVGVAPGTERISTTKNIDIETREYPPVKVMQSAVVGTKGVLSYRLNLEDFPANARAYAYFAEIEDLGQNESRKFKLKQPYIADYSNAVVNIAENANGSYTLYEPSYMNVTLEFVLSFSFVMAPDSTRGPLLNALEISKYVQIASKTDKQDSTVVTAFQLLSAESSQTNEGDPCV…
Glycine max	Glyma.09G202300.1.p	MMELPDIWILRLVVACVFCLHIFIRSASGYATEGFENIACCADSNYTDPQTTLNYTTDYRWFPDKGSCRRTKDVLNEKVRLFFVDEGKRCYNLSTIKNKVYLIRGTFPFNGVNSSFNVSIGVTQLGAVRSSGLQDLEIEGVFRAAKDYIDICLVKGEVDPLISHIELRPLPEEYLHDLPASVLKLISRNSLWGSKDEIRFPTDPSDRIWKATSSPSSALLVSSNVSNFDLKSNVTPPLQVLQTALTHPERLQFMHSGIDTEDNEYRVFLYFLELNSTVKAGKRVFDIYVNGEIKKERFDILAEGSNYTYTVLNVSANGLLNLTLVKASGAEFGPLLNAYEILQMRSWIEETNHKDVEVIQKIKEEVLLQNQGNKALESWTGDPCFFPWQGITCDSSNGS…
Glycine max	Glyma.10G048800.1.p	MQNRVPFFFLSSFSLVLLLLLQLSSAQMPGFVSLDCGGKENFTDEIGLNWTPDKLMYGEISNISVANETRKQYTTLRHFPADSRKYCYTLDVVSRTRYLLRVSFLYGNFDANNVYPKFDIFIGATHWSTIVISDANTIETRELIFLALSPTVSVCLSNATTGKPFISTVELRQFNGSVYYTYTEEHFYLSVSARINFGADSDAPIRYPDDPFDRIWESDSVKKANYLVDVAAGTRKISTNKSIDVNSDELPPMKVMQTAVVGTNGSLTYRLNLDGFPGFAWAVTYFAEIEDLAENESRKFRLVLPGHADISKAVVNIEENAPGKYRLYEPGYTNLSLPFVLSFRFGKTSDSSRGPLLNAMEINEYLEKNDGSPDGEVISSVLSHYSSADWAQEGGDPCL…
Glycine max	Glyma.11G246200.1.p	MGLCSLFLVTLLLLTSFAVCQLEEFISIDCGGTSNYTDKSTGLAWISDSGIMKHGKPVEVQNPSGNKFQYQRRREFPIDSRKYCYTLVTEERRRYLVRATFKYGNLDDGDTYPQFQLYLDATKWATVSIYDASRIYAKEMIFRAPSNSIDVCMCCATTGSPFISTLELRPLNLSMYATDFEGSFFLKVAARINFGAPSEDVVRYPDDPYDRIWESDLIKRQNYLVGVAPGTERINTTKKIEIETRENPPVKVMQTAVVGTKGILSYRLNLEDFPGNARAYAYFAEIEDLPKNETRKFKLEQPYIADYSNAVVNIAENANGSYTLYEPSYMNVSLEFVLSFSFVKTRDSTQGPLLNAMEISKYMPIASKTDRQDSNFVNAFRFLSAESVLKNEGDPCVPT…
Glycine max	Glyma.13G136700.1.p	MLTDFILSYILKNSKRSGRNLLGEEMENRVPFFFFFLFSFSLLLLLLLELSSAQMPGFVSLDCGGKENFTDEIGLNWTPDKLRYGEISNISVANETRKQYTALRHFPADSRKYCYTLDVVSRTRYLLRASFLYGNFDANNVYPKFDIFIGATHWSTIVISDANTIEMRELIFLALSPTVSVCLSNATTGKPFISTLELRQFNGSVYYTYTEEHFYLSVSARINFGADSDAPIRYPDDPFDRIWESDSVKKANYLVDVAAGTRKISTNKSIDVNSDEMPPMKVMQTAVVGTNGSLTYRLNLDGFPGFAWAFTYFAEIEDLAENESRKFRLVLPGHSDISKAVVNIEENAPGKYRLYEPGYTNLSLPFVLSFRFGKTSDSSRGPLLNAMEINEYLEKNDGS…
Glycine max	Glyma.15G021400.1.p	MGMSRSFLVAFLGCLLLAVPIQAQDQSGFISIACGAPAGVNFTVPKTGLNYTSDANFINTGVSRTIVPELRDQFQRYVWNLRSFPEGKRNCYKINITRGSKYLIRASFLYGNYDGLNMLPQFDLLLGANRWRTVNINNASVSRDFEIIYVPSLDYVHICMVDTGLGTPFISAIELRSLRNDIYETEFGSLEKYIRRDLGSNKGYRYDDDVYDRYWSYDDADTWYDNVDKWRKLNFPIDADSLVQNKYQPPAVVMSTAVTPANVSAPLVISWEPDDPKESFYVYMHFTEIQVLAKNQTREFNITLNGKLWYENESPRYHSVNTIYSTSGISGKLINFSFVMTETSTLPPIINAIEIYRVKEFPQQDTYQGDVDAITTIKSVYGVTRDWQGDPCSPKDYLW…
Glycine max	Glyma.15G021700.1.p	MRMSRSFLVAFLGCLLLAVPIQAQDQSGFLSIACGAPAGVNFTVPITGLNYTSDANFINTGVKSTIVSELRDQFQRHVWNLRSFPEGKRNCYKINITRGSKYLIRASFLYGNYDGLNMLPQFDLLLGANRWRTVNIKNASVSRHFEIIYVPSLDYVHICMVDTGLGTPFISAIELRSLRNDIYETEFGSLEKYIRRDLGSNKGYRYDDDVYDRYWNYDDADTWYDNVDKWKQLNFPIDADSLVQKQYQPPAVVMSTAVTPANVSAPLVISWEPYDPKDSFYVYMHFTEIQVLAKNQTREFNITLNGKLWYENESPRYHSVDTIYTPSGISGKLINFSFVMTETSTLPPIINAIEIYRVKEFPQQDTYQGDVDAITTIKSVYGVTRDWQGDPCSPKDYLW…
Glycine max	Glyma.16G092600.1.p	MTSWTSGMHGLASFCFAASGLSLSVNKMALFSIWFHICSRSENDEHDFSFVAVLKSRTLPGFLSLSCGGRTSFRDTSNISWVPDTSYITTGKTTTITYSDDSSALNISARFFLNSRRRKCYRIPVNNSTTLVLVRATFLYKNYDGLGKPPKFSASIGTAIAATINLAESDPWSEEFLWTVNKDTLSFCLNAIPKGGSPVISSLEIRPLPQGAYTNGMADFPNKLLRKSYRIDCGHSNGSIRYPLDPFDRIWDADRSFTPFHVATGFKIQLSFKQSSLEEKPPPAILQTGRVLARRNTLTYSLPLDALGDYYIILYFAGILPVFPSFDVLINGELVKSNYTINSSETSALYLTRKGIGSLNITLKSISFCPQINAFEVYKMVDVPSDASSTTVSALQVIQ…
Glycine max	Glyma.18G011000.1.p	MGLCSLFLVTLLLLTSYAVCQLEEFISIDCGGTNNYTDKSTGLAWISDYGIMKHGKPVEVQNPSGNKVQYQRRREFPIDSRKYCYTLGTEERRRHLVRATFQYGSLDDGDTYPQFQLYLDATKWATVSIYDASRIYVKEMIFRAPSNSIDVCMCCATTGSPFISTLELRPLNLSMYATDFEGSFFLKVAARINFGAPSEDVVRYPDDPYDRIWESDLIKRQNYLVGVAPGTERINTTKKIEIETREYPPVKVMQTAVVGTKGILSYRLNLEDFPGNARAYAYFAEIEDLPKNETRKFKLEQPYIADYSNAVVNIAENANGSYTLYEPSYMNVSLEFVLSFSFVKTRDSTQGPLLNAMEISKYVSIASKTDRQDSNFVNAFRFLSAESVLKNEGDPCVPT…
Glycine max	Glyma.19G178400.1.p	MESIFLSSFKFALSLSLLLHSPSFSSAQIMQGFVSLDCGGTEKFTDELGLHWTPDDKLTYGQISTISVANETRKQYTTLRHFPADSRKYCYTLEVVSRTRYLLRASFLYGNFDNNNVYPKFDISVGATHWSTIVISDANSIEMRELIFLASSPTVSVCLSNATTGQPFISTLELRQFNGSVYYTQFEQHFYLSVSARINFGAESDAPIRYPDDPFDRIWESDSVKKANYLVDVAAGTEKISTTVPIDVNRDEMPPVKVMQTAVVGTNGSLTYRLNLDGFPGTGWAFTYFAEIEDLDPDESRKFRLVLPGQPDISKAVVNIEENAQGKYRLYEPGFTNISLPFVLSFRFGKTYDSSRGPLLNAMEINMYLEKNDGSLDGATISNILSHYSAADWLQEGGD…
Gossypium raimondii	Gorai.005G173400.1	MNIAFTHQSGGKKTAKGKFTSLKRSKGSVLPPSSSSMVSFTQFCILYFYFIASVVSQVSEFISIDCGSTSNYTDPSTGLSWSSDMDIMKHGRQVKVENPNGNSMQFQTRRDFPSDNKKYCYNLSTKERRRYLVRATFQYGSPANVDAYPKFEIYLDATQWATVTIQDGSRKYVNEMIIRAPSDSIDVCICCATTGFPFISTLELRPLNLSMYATDYEGDFFLNVAARVNFGALTKDLVRYPDDPYDRFWESDLDRRQNFLVGVAPGTARISTSKNVDIRTREYPPVKVMQTAVVGTEGELSYRLNLERFPANARAYAYFAEIEDLAPNETRKFQLREPYIPDYSNAVVNIAENANGSYTLYEPSYMNVTLDFVLSFTFSKTNDSTEGPLLNAMEISKYQ…
Gossypium raimondii	Gorai.005G173400.2	MVSFTQFCILYFYFIASVVSQVSEFISIDCGSTSNYTDPSTGLSWSSDMDIMKHGRQVKVENPNGNSMQFQTRRDFPSDNKKYCYNLSTKERRRYLVRATFQYGSPANVDAYPKFEIYLDATQWATVTIQDGSRKYVNEMIIRAPSDSIDVCICCATTGFPFISTLELRPLNLSMYATDYEGDFFLNVAARVNFGALTKDLVRYPDDPYDRFWESDLDRRQNFLVGVAPGTARISTSKNVDIRTREYPPVKVMQTAVVGTEGELSYRLNLERFPANARAYAYFAEIEDLAPNETRKFQLREPYIPDYSNAVVNIAENANGSYTLYEPSYMNVTLDFVLSFTFSKTNDSTEGPLLNAMEISKYQQIAAKTERQDVTALNAIRNMSAESVWANEGGDPCVP…
Gossypium raimondii	Gorai.006G169000.1	MEMEKRLLFSLLLFSLLLLLDSSSAQMQGFVSLNCGGDGNFTDELGLSWSSDDFLNYGETASISVSNETRQQYMSLRHFPADSKKYCYKLNVVSRTRYLVRATFLYGNFDNNNVYPKFDISLGATHWSTIVISDANTIEKAELIFLATSPTISVCLSNATTGQPFISTLELRQFNGSIYYTPFEENFYLGVSARINFGADSEAPVRYPDDPFDRIWESDSLKRANYLVDVAAGTVKVSTNKSIYISSSEMPPEKVMQTAVVGTNGSLTYRLNLDGFPGFGWAFTYFAEIEDLAPDESRKFRLVLPGQPDLSKAVVNIQENAQGKYRVYEPGYPNISLPFVLSFRFGKTSDSSKGPLLNAIEINRYLEKNDGSVDGMVIANVAALYPSADWAQEGGDPCL…
Gossypium raimondii	Gorai.006G169000.4	MVIANVAALYPSADWAQEGGDPCLPVPWSWVRCNSDRQPKIVSILLSSQNLTGNIPSEFTKLSGLVELWLDGNSLTGPIPDFTGCVDLRIIHLENNHLTGELPSSLMNLPNLRELYVQNNMLTGRVPSGLLSKNLALNYAGNINLHEGGGRAKHLSTIIVGSSVGAAFLLISTILSCIILRKGKKKHEQEQFHHPLPIQGQRIASSLSNAPTEAANCFTLLEIEDATNNFEKKIGSGGFGVVYYGKMKDGKEIAVKVLTSNSFQGKREFTNEVSLLSRIHHRNLVQFLGYCQEDGRSMLVYEFMHNGTLKEHLYGPLTQERGIGWIKRLEIAEDAAKGIEYLHTGCIPAIIHRDLKTSNILLDKHMRAKVSDFGLSKLAVDGASHVSSIVRGTVGYLDP…
Gossypium raimondii	Gorai.008G088500.1	MMEGLVYWILTCFVFSIVCFFNIVQSTNAQGFLSIACCVQSSFTDKNLTWIPDDQWFTNRKGCKNLNQGNQSARIFEIEWGKRCYSLPTVKDQDYLVRGSFPVVETEGAAEFESSFTVSIGSTPLSVVNSSADLVVEGIFRAANSYTDFCLVHGKGDPYISSLELRPFNDSGYLNDKSSNILKVVNRTDLGGFGETRYPEDRYDRIWKPASSLYSRAANSTVIIHNNVNTTVPLNVLRTAVTDSTRLEFLQNDLDNGDYNYTVILYFLELDDSVRIGQRVFDIFINNEKKADNFDILAKGSNYGELVFNVTAKGSLNLTLDKGSNGSELGPICNAFEMLRVRQRDQETDYNDVVEIKKVKEELLMPNKGNDLLETWSGDPCLPDHWPGLACNSFNGSTV…
Homalosorus_pycnocarpos	scaffold-OCZL-2001955-Homalosorus_pycnocarpos	MKTLRFFPYDERNKKFCYSLPVLNGSTYLLRASFLYGNYDGENQPPTFILIFNYDYWTNVDTSSTTPIMHELTFVSKWNDLNICLAPDSNSSHTPFISTLELRRLNSTMNNETKGALQSSFGLMLSQRINYGATTKVAIRYPDDQYDRIWEADTTGPIATTNASNVGSFYGADPQEPPAEVMATAITSNDSKGNLSFTYDRFGRDGGFRMDMHLEDPFENADGGVRILGLAFPNSSILTSEVQNIPILVPSTGPISVSFDQAIELPNPLQITLFPRAGSPRGPLLNAIELFRWTPQPLSIIGTSQGDVDAIKDIQKHFKLEGSGQGDPCMPKRYEWTWITCRDDTPPSIIEIKLGSLNLTGDIPPSINNIKNLEKIDLSNNRLSGQVPDVKSLSKLQYL…
Hordeum vulgare	MLOC_10525.1	MAPRWWLLILCLTASVHHTRTQPDSKGFISIDCGLQGEESYVDEETKLVYVSDAAFTDTGTPYNISAEYFRPWGSRNVRSLRSFPDGVRNCYTLRSLVSGLKYIFRATFLYGNYDGLNQRPVSFDLYIGVNFWTVVNMSWWGSGQDSMGTLEAIVVVPHDLVQVCLINTGEGTPFISGLELRPLKMSLYPQATAEVGLLLRSRRNYAPINETTMRYPDDPYDRLWIPWSRATDWAAMSTTARVDSVDVDYFEAPMAVLQTAVTPLNASGSITFGWNAQPQPNNPLPGYLTVLHFVELQLLDRDAVRQFNITLNDESRFPGPTYTYTPPGYLNRGCVYNSFPYPRGSTYIFTIKATTNSMLPPILNAFEVFSVIPTTNVGTDIQDASAAMAIKAKYKVQK…
Hordeum vulgare	MLOC_12302.1	MFHLGEASKRKVLDWPTRISVCIGAARGLVYLHNFAGRCIIHRDVKSSNILLDHSMCGKVADFGFSKYAPQEGDSIASMEVRGTAGYLDPEYYSTQVLSTKSDVFSFGVVLLEIVTGREPLDVQRPRSEWSLVEWAKPYIRDFRIEEMVDPGIKGQYCSEAMWRVLEVATACTESFSTFRPSMEDIARELEDALIIENNASEYMRSMESTGTFGSNRYLSIDRKMFASGSARMDPAKFASGSGRIDAGKGPLQAMPSLPR
Leucostegia_immersa	scaffold-WGTU-2004574-Leucostegia_immersa	MPTSCKGRDRTGSETMAPPPALLILITLLSLITLGASPSASQEEGFQSINCGGGAYNDLVTKLQWDADPFNEKSNELQYGRVGNVSSNFVNMTSPFTTLRYFPSATRNKKFCYPLNVNNGSTYLLRASFLYGNYDGLNQPPTFNLIVNYDIWAMVNTSSSITPIMKELTFISKDDSLNICLASYLTTTSHTPFISTLELRLLDKSMYIYQPIGESTSALSSGYGLMLWQRINYGARTTAIIRYPDDIYDRVWEANTTGPSESTNTTSQVDSSFYLEDLSRPPAEVMATAITTKDATGNLSFTYEGYGGDGGIRMEMHFEEVDEESSGQSPRVFAVAFPGSSVLLTQIAQALNTQGIAPGFNASISVVVDQTVELPLPLQITFVPYASSPRGPLLNAIEL…
Lindsaea_linearis	scaffold-NOKI-2019586-Lindsaea_linearis	MDDAAGMTNGHSDHVWWRILIGVVGGTLALLLLFAFIVAFVCVQRRKKRQCTFNTEEVMKFPSIYVAKTVLEPQEIELKSKEVQKFSLLELNEATNTFSKRIGEGGFGAVYLGTLSDGQAIAVKVRSTTSIQGLREFTNELTLLSEIRHPNLVPLIGFCPEQQILVYPFMSNGSLLDRLYGEAAKRKPLDWITRLNIALGAARGLHFLHTSCIRCIIHRDVKSSNILLDNSMMAKVADFGFSKYAPQEGDSIMVSLEVRGTAGYLDPEYYSTQQLTVKSDVFSFGVVLFEIICGREPLNIHRPRPEWSLVEWAIQHIKESNIQAIVDPTISMSYTPEAMWRVVEIALASVEPRGHLRPTMENIIRELEDALIIENNASQYMASMSIESLASARLSVSDT…
Lotus japonicus	Lj2g3v1467920.1	MMELPATRILSQAVTCFLCLYIFIGSASATEGFESIACCADLNYTDPLTTLNYTTDYTWFSDKRSCRKIPETELRNRSNENVRLFDIDEGKRCYNLPTIKNGVYLIRGTFPFDSLNSSFNASIGVTQLGAVRSSRLQDLEIEGVFRATKDYIDFCLLKGEVYPFISQLELRPSPEEYLQDFPTSVLKLISRNNLGDTKDDIRFPVDQSDRIWKASSISSSAVPLSSNVSNVDLNANVTPPLTVLQTALTDPERLEFIHTDLETEDYGYRVFLYFLELDRTLQAGQRVFDIYVNSEIKKESFDVLAGGSNYRYDVLDISASGSLNVTLVKASKSEFGPLLNAYEILQVRPWIEETNQTDVGVIQKMREELLLQNSGNRALESWSGDPCILLPWKGIACDG…
Manihot esculenta	Manes.08G002800.1.p	METKISFFSFLLLLLLLAYSASAQMPGFVSLDCGGKENFTDELGLVWTSDANLIYGETAIVSVTNETRKQYTTLRHFPADSRKYCYTLGVMSRTRYLLRATFLYGNFDNNNVYPKFDISVGATHWSTIVISDANTIETIELIFLASSPTISVCLSNATTGQPFISTLELRQFNGSIYYTAYENQFYLSVSARINFGADSEDPVRYPDDPFDRIWESDSVKKANYLVDVADGTEKVSTDAPIDVSRNQMPPEKVMQTAVVGTNGSLTYRLNLDGFPGFGWAVTYFAEIEDLEPDESRKFRLVLPGYPDMSKAIVNIQENAQGKYRLYQPGYPNISLPFVLSFKFGKTADSTEGPLLNAMEINKYLEKNDGSPDGEVIASVISPYASADWAQEGGDPCLPV…
Manihot esculenta	Manes.09G080500.1.p	METKILFSSFLLLLLAFSASAQMPGFVSLDCGGKQNFTDELGLVWTSDDDLIYGEKAIISVANETRKQYMTLRHFPADSRKYCYTLGVISRTRYLLRATFLYGNFDNNNVYPKFDISVGATHWSTIVISDANTIESIELIFLASSPTISVCLSNATTGQPFISTLELRQFNGSIYYTEYENQFYLSVSARINFGADSEDPVRYPDDPFDRIWESDSVKKANYLVDVASGTEKVSTHMPIDVSIDEMPPQKVMQNAVVGTSGTLTYRLNLDGFPGFGWAVTYFAEIEDLKPTESRKFRLVLPGHPDMSKAVVNIQENAHGKYRLYQPGYPNISLPFVLSFRFGKTSDSTKGPLLNAMEINKYLEKNDGSSDAEVIASVISLYASADWAQEGGDPCLPVPW…
Manihot esculenta	Manes.12G017900.1.p	MALYSHFLVFYFFFLSSVLCQVTEFISIDCGSTSNYTDPRTGLQWISDNGIMNYGKSVEVKNPDGKFVQYQRRRDFSIDNKKYCYNLSTKERRRYIVRATFQYGSLENEDSFPKFELYLDATKWSTVTILEDSRVYVKEMIIRAPSSSIDVCICCATTGSPFISTVELRPLNLSMYATDFEDSFFLKLAARVNFGAPTEDALRYPDDPYDRIWDSDLIKRQNFLVGVAPGTVRINTSENIDIQTREYPPVKVMQTAVVGKEGTLSYRLNLEDFPANARAYAYFAEIEDLGANETRKFKLMMNPYMSDYSNAVVNIAENANGSYRLYEPSYMNVSLDFVLSFSFVKTRDSTQGPLLNAIEISKYLKIGSKTDDQDVAVLDVFRSMSTRSSWTNEGGDPCV…
Manihot esculenta	Manes.12G121400.1.p	MMGIHNWIVRGVECFIACLLIIIPLTCAEEGLNIKCCAASNSTDIRKLTWISDYGWFPDDASCQPITRAEANFTGYDVRFFKIDSGKRCYKLPTNKDQDYLIRGTFLYGDSVGSLDSFDVLIGVTKISRVNTSEDLKVEGIFRAKDQHTDFCLVHDKGYPYISQLELKPLEDSEYLNVLGKAPNILKLVSRNDVGNSGEDIRYPDDPFDRIWDTDSKLVKPSPDLTLARSYIHNASTTVPIRVLQTALTHPDRLEFLHSSLDAEYHNYTLFLYFFELNSTIKPQQRVFKIYINNEIHQDEFDIQANGSYYNEVALNVTAKEALNLTLVKVSNRSVFGPILNAYEILQMYSWIQGTNQQDVDTIEMARYELLQHNKENQVLQSWSGDPCHPLPWKGLTCQ…
Manihot esculenta	Manes.S047400.1.p	MEIFYKSDKDFTSTGENKYVSPGYDDDDDSSYTGRILHSLRFFPKGRKNCYKLRPENGKNQNYLIRAFFKYGNYDTQNRMPKFDVYLGVNFWMTVYPSNASQPWMNEIIYFSLTDVINICLVNTLSGTPFISALELRPLNNSIYKIESKSLSTLRRDDLGNCCRTVRYKNDVYDRIWDTRDTSAINECISLNTTSNIEVQSINNTLKTPVDVLRTAVQLRSPLRSFGRYYSGGYNYGNESEYYACFHFAEILPISQGKGKRPREFTISFNGANYRRITLHYLNPLTTCYGPRKSRVNGFVDFIINQTVRSDLPPILNAFELFYVMPPLVSPTDPADVDAMTVIQQMYNINKDDSWQGDPCLPRDYSWAGLNCSYDTNSPRIISLDLSGSRLTGKISSSF…
Marchantia_paleacea	scaffold-IHWO-2007657-Marchantia_paleacea-mycorrizal	MKQNMEDTGEARHAGRFTARTRCLLLVAIWLQVVPAVAQPGYISLACGTVQRTNVADSSGLVWMPDDRYVQSGEKFQVSAGSDLSLRSFSRGAKNCYTFDEVQLGRRYLIRGTFLYANYDGLSRPPKFDVAVDATAVFEVQFGNKSSSIDPEVHEVIIKATRNPLSYCLLSTPESGFPVISKLELRLLPTRSYEAVNSTALKLLSRIDSGSVSLSRYPSDGLDRIWSGEAQPVPNFTTADNVTTHEKQLIGTESVLKTARVADVLTRRLEYTLTSPNTIYPYHLYLYFAEINPTVNRGDKVFDIYANGVSLVKNVDILTIASPLTGFVLGFQIDKNYSTSLNISLLPSTNSRELPSLNGIEIFQVIQVHNGTRQEDVQALLSVKDELNLILSDWSGDPC…
Medicago truncatula	Medtr1g066950.1	MEPFFLFSLSFILLLFFPFSYAQMPGFVSLDCGGDKNFTDEIGLKWTPDDKISYGEISNISVANETRKQYTTLRHFPADSRKYCYTLDVVTRTRYLLRATFLYGNFDNNNVYPKFDISFGATHWSTIVISDENTIEVRELIFLASSPTVSVCLSNATTGEPFISTLELRQFNGSVYFTFYEEHFYLSVSARINFGAESDAPVRYPDDPFDRIWESDSVKKANYLVDVADGTKKISTNVSIDVRGNGDEMPPVKVMQTAVVGTNGSLTYRLNLDGFPATGWAYSYLAEIEEFPRNESRKFRLVLPGQADISKAVVNIEENALRKYRLYEPGFYNLSLPFVMSFKLGKTADSSKGPLLNAMEINKYLEKNDGSPDGEAISSVLSHYSSENWAQEGGDPCLP…
Medicago truncatula	Medtr3g086120.1	MALFFLFLLTLLVLISCASCQLQEFISIDCGGTRSNYTDTTTGLTWISDSEIMKHGETVEVKNPNGNKVQYQKRRDFPTDSRKYCYTLEAEERRRYLVRATFQYGSLQNGDTYPQFQLYLDATKWATVSIYDESRIYVKEMIFRAPSNSVDVCICCATTGSPFISTIELRPLNLSMYATDFEDDFFLKVAARINFGAPTGDAVRYPEDPYDRIWESDLGKRQNFLVGVAAGTERINTTRNIAIETREYPPVKVMQSAVVGTKGLLSYRLNLEDFPGNARAYAYLAEIEDLSQNETRKFKLEQPFIADYSNAVVNIAENANGSYTLYEPSYMNVSLEFVLSFSFKRTPDSTRGPLLNAMEISKYQEIASKTFKQDSNFVNAFSSLSDEIIPKNEGDPCVP…
Medicago truncatula	Medtr7g057170.1	MDSRNSWTIFFLLHSFLFVAFSGQDGFLSLSCGGTTSFNDSSNISWFSDTPYITTGKTTTINYNDGSLSTNVSARFFPHSKRRACYRIPMSNATSLILVRAKFVYKNYDGLGKPPIFYVSLGTAIAAKINLARKDPWIEEFLWEVNKDTLACCLNSIPSGGSPIISLLEIRPLPKGSYIKGKENFPNKLLRMSYRVDCGHINESIRYPMDPYDRIWNSDRSFIPFHATSGFKIKNSFNQSNIFEKPPAPVLQTGRVLARRNIMAYNLPLEGLGDYYIILYFAGILPVFPSFDVFINGDLVKSNYTIKRSEISALYVTKKRISSLNITLRSINFYPQINAFEVYNMVDIPPEASSTTVSAMQVIQQSTGLDLGWQDDPCSPFPWDHIHCEGNLVISLALS…
Medicago truncatula	Medtr7g100630.1	METNLLFFLFFPSLPLSLFLLLPFSSSQIMQGFVSLDCGGSESFTDDIGLDWTPDNKLTYGEISTISVVNETRKQYTTLRHFPADSRKYCYTLDVISRTRYLLRASFLYGNFDNNNVYPKFDISVGATHWSTIVISDANIIEMRELIFLASSSTVSVCLSNATTGQPFISTLELRQFNGSIYYTQFEQQFYLSVSARINFGAETDAPIRYPDDPFDRIWESDSVKKANYLVDVAVGTEKVSTNVPILVNRDDVPPVKVMQTAVVGTNGSLTYRLNLDGFPGNAWAVTYFAEIEDLSPNESRKFRLVLPGQPEISKAIVNIEENAFGKYRLYEPGFTNLSLPFVLSFKFAKTPDSSKGPLVNAMEINKYLEKNDGSPDVEAISGVLSHYSSANWTQEGGD…
Medicago truncatula	Medtr8g014700.1	MKQTVIGMLLHFLLVLFGVLAILVLIQAQDQSGFISIDCGLSELSSYSETDTGINYISDAKFIDSGVSKRIPPTEIIVKQQLEHVRSFPSGVRNCYRINVTSDTKYLIRASFYYGNYDDLNEPPQFDLHFGANVWDTVKFTNLSLIATSEIIYTPSQDYIQPCLVNTGNGTPFISSIELRTLNNTAYVTNSTKTVLSNFLRFDIGSITNIEYRYKDDVFDRVWFPYEVDWARLNTSLNNNDLVQNDYEPPRIVMSTAATPVNASAPMQFHWSVDNENDQYYAYFHFNEVEKLAENETRSFNITVNGDFLFGPEIPVHQAVHTIVSTKPLTGAARYLFSLLKTENSTLPPILNAYEVYKVMDFPQSETEQDDVDTITNIKKAYGVARNWQGDPCGPVNYM…
Medicago truncatula	Medtr8g014760.1	MMRMLLHFLLVLFGVLTTFVLIQAQDQSGFISIDCGLPKDINYSSLDTGINYISDAKFIDAGVSKKIAETDIKQELQYVRSFPSGVRNCYRINVTSGIKYLIRSSFYYGNYDDLNEPPEFDLHFGPNVWDTVKLTNISHITDSEIIYTPLLDYIQPCLVNTGKGTPFISVIELRTLNNEVYVTNSAKSVVSPLRRSDVGSIANEYRYKDDVYDRIWFPSNSSFKRLHISPGTASLLLGNNYELPAIVMNTAVTSETPSAPLNFSWEADNVNDQFYLYMHFKEVEELAANETRSFNITVNDKFWYGNVTPKSLYTTAFSTKPLTGATRYLFSLSKTENSTLPPILNAYEVYKVKLFSQLETHQDDVDTITNIKNTYGVTRNWQGDPCGPVNYMWEGLNCS…
Medicago truncatula	Medtr8g014790.1	MMGMLQYFLLVLFGVLTTILVLIQAQDQSGFISIDCGLPEHMTYSQTTTGINYISDAKFIDTGVTKRIPPTDIIIKQQLEYVRSFPSGVRNCYKINITSGTKYLIRASFYYGNYDDLNKPPQFDLHFGANVWDTVNFTNLSRITTSEIIYTPSLDYIQPCLVNTDKGTPFISAIELRTLNNKTYVTHSAKSSVLSLSFRFDIGSITNLQYRYKDDVYDRVWFPFQLNEMKRLSTNDDLLIQNNYKLPAVVMNTAVTPINASAPLQFHWNADNVNDQYYAYLHFNEVEKLAANETRVFNITVNDEFWYGPEIPVYQAPDAIFSTKPLTGATRYQVSLFKTEKSTLPPILNAFEVYKLKDFSHSETQQGDVDTMTNIKNAYGVTRNWQGDPCGPVKYMWEG…
Medicago truncatula	Medtr8g014930.1	MRMLLHFLLALLGGLTILVLIQAQDQSGFISIDCGLPEHLSYSDTDTDLNYISDAKFIDSGVSKKILSTNNVRRYLEYVRSFPSGVRNCYRINVTSGTKYLIRASFYYGNYDDLNDPPQFDLHFGANVWDTVKFPNASRMRFNEIIYSPSQDYIQPCLVNTGQGTPFISAIELRPLNNETYVTSSVLSLFNRCNLGSITDIEYRYKDDVYDRMWFSYELIDWRRLSTSLNNDHLVQNIYKPPTIVMSTAATPVNASAPLQFHWSSNNENDQYYLYIHFNEVEELAANETREFNITVNDKLWFGPVTPIYRTPDLIFSTEPLRRAETYQISLSKTKNSTLPPILNAFEIYMAKDFSQLETQQDDVDNITNIKNAYGVTRNWQGDPCAPVNYMWEGLNCST…
Medicago truncatula	Medtr8g015150.1	MMGTVLHFLLVFFVLIKAQDQSGFISLDCGLPENLNYSSSKTGINYISDAKFIDTGVSKRIARTDKFSLQQLEYVRSFPSGVRNCYNISVTSGTKYFIRTSFLYGNYDNLNKPPQFDLHFGANVWDTVKLSSNASLFTFREIIYTPSLDYIQPCLVNTGKGTPFISAIELRPLNNTAYVTYSAKSVLTNFFRLDVGSITNLEYRYKDDVFDRIWFPYGFIDWARLSTSLNNDDLVQNDYEPPATVMSTAVTPLNASAPLQFEWGTDNVNDQYYTYFHFNEVEKLAENETRAFNLSVNGNHRHGPVIPGYRETYTIFSPTPLTGAKSYQISLTKTENSTLPPILNAFEIYKVKDFSQSETHQDDVDTITNIKNAYGLTRNWEGDPCAPVNYVWEGLNCSI…
Medicago truncatula	MtDMI2	MMELQVIRIFRLVVAFVLCLCIFIRSASSATKGFESIACCADSNYTDPKTTLTYTTDHIWFSDKRSCRQIPEILFSHRSNKNVRKFEIYEGKRCYNLPTVKDQVYLIRGIFPFDSLNSSFYVSIGVTELGELRSSRLEDLEIEGVFRATKDYIDFCLLKEDVNPFISQIELRPLPEEYLHGFGTSVLKLISRNNLGDTNDDIRFPDDQNDRIWKRKETSTPTSALPLSFNVSNVDLKDSVTPPLQVLQTALTHPERLEFVHDGLETDDYEYSVFLHFLELNGTVRAGQRVFDIYLNNEIKKEKFDVLAGGSKNSYTALNISANGSLNITLVKASGSEFGPLLNAYEILQARSWIEETNQKDLEVIQKMREELLLHNQENEALESWSGDPCMIFPWKGIT…
Mimulus guttatus	Migut.D02524.1.p	MEQRFVSWFGLFLYSAFISLTLGYQDGFLSLTCGGTTDYVDSSNISWTPDINYVTKGNITSVVSSDGTTPKTLRYFPEFSGRNCYRLPIKNISSSILVRTTFVYKNYDGLNKPPVFSVSLGTAVTTTVNLAHTDPWIEEFIWPSANNNHKDFLPLCFHSIPNGGFPVISSLELRNLPQGAYLPEDSNDNKLLRKSHRINCGYSDGTLRYPLDPYDRLWDADEDYSPYHVSTGFDIESNFDLSKIKESPPCVVLQTARVLARWNNLVYRLPLDNVGDYYVVLYFAGILPVSPTFDLLINGEVVRSNYTVARWEANGIFFSVKGIKELNITLKTITYYPLVNALEVYEILEIPLESSSTTVSALQVIQQFTGLDFGWEDDPCSPTPWEQIECDGNLVTSLK…
Mimulus guttatus	Migut.H00291.1.p	MMEGLDSVIRRLITCCIIFICFYIQSNFAQQAGFISIQCCADATSTDTNTTITYVSDETWYPDKRTCQDTIWTGSKNQETNEARFFNSQYDKSKWCYDLPTNSGGVYLIRGIFPLSNLQASPPDNFFNVSIGATEIERVSFVSKSNVEGVFRATNNYTNFCLVKGKGEAYLSKLELRPLHPDYLTTYPSSVLKLVDRVDAGNKAAEIRYRSDPYDRIWRQDSHPDSTASYLSLPTADNMDFTDANSILPPLRVLQTALTHPEQLVFKYENLDPGTYDYSLYLHFLELDDSIFRAGQRVFDVYINNEKRQEVDILASGKNYSTVVLNFAANGVLNLTLVKASTSRFGPICNAYEIFQSYPRNEETGVDEVNTITKVRYELLTYNRDNEILRTWSGDPCLP…
Mimulus guttatus	Migut.K00676.1.p	MRSASHLFITFLCLTIPSIFGQLNEFISIDCGGTTANYTDKTTGLSWISDSGIQTRGRSVQVGDGETNETPVHYNTRRDFPTDAGKYCYKLDTEERRRYIVRASFLYGTSVTEGTYPKFQLYIDATKWSTVAVMEASRTYVKEMIVRAPSSSIHVCLCCATTGSPFISTLELRPLNLSMYATDYEDEFYLKVAERINFGALSQEAIRYPDDPYDRIWESDLDRRANFLVGAAPGTERINTTKSIDVNTREYPPVKVMQTAVIGTGGSISYRLNLEDFPANARAYAYFAEIEDLRPNDTRKFKMELPYMPDYSNAVVNIAENANGSYTLYEPSYMNVSLDFVLTFEFKKTRDSTRGPLLNAMEISRYVEIATKTDEKDVSGLDALLAMSEQSEWANEGGD…
Musa acuminata	GSMUA_Achr6P33110_001	MARLVHLVVFNLLLLFVVCSAQMPGFVSIDCGGSETYTDYIGLVWTPDSQFIYGEAANISVPNENRKQYKTVRYFPADNRKYCYTFNVTIRTRYLVRTSFLYGNFDRSNVYPKFDISIGASHWSTIVIYDEKAIVTQEAVILASFPTVSICLSNATTGQPFISTIELRQFNGSLYHTEFETQFFLSLSARLNFGADNNGSIRYPDDPYDRIWESDSLKRPNYLVDVAPGTERISTAMPIDVNNDERPPVKVMQTAVVGQNGTLNYRLNLNGFPGYGWAFCYFAEIEELGVNEIRKFKLVLPGNKELTRLIVNVQENAQGKYRLYEPGSYNISLPFVLSFAFKQTNDSSRGPILNALEIYKYMGIHYGSMDASTMQSFTSHYPQAVWAQEGGDPCLPAPW…
Musa acuminata	GSMUA_Achr6P34450_001	MVLDVKINLSYLPNFSDAGFISLDCGGTDEYTDDIGLEWTPDSNIIHGQTASISIPGESRKQYMKVRYFPADSSKYCYTLSVKSRTRYLVRATFLYGNFDRSNVYPKFDIFLGATYWSTIVISDAATIEVQELVLLTSSPTVSVCLSNASTGQPFISTLELRQFNGSLYYTIYETQFFLKLSARINFGAESTDSVRFPDDPFDRIWESDAKRRANYLVDVAPGTERVSTTMPIDVSTFEMPPEKVMQTAVVGQNGSLTYRLDLDGFPGYGWAFSYFAEIEELSPNETRKFKLVVPGMPAYSKPTVNVQENAQGKYRLYEPGYTNVSLPFVFSFGFKKTNDSSRGPILNALEIYVYLQINYGSQDGNLSYSSIWIYCNLHKNIIMSGDPCLPASWSWVQC…
Musa acuminata	GSMUA_Achr8P17390_001	MPVDVSSGERPPEKVMQTAVLGRNGSLTYRLDLDGFPGNGWAFSYFAEIEDFGSNETRKFKLIIPGLPEFSKPTVNVQENAQGKYRLYEPGYTNVSFPFVFSFAFKKTNDSSRGPILNALEIYKYLEINYGSRDATVMASLISHYPLADWAKEGGDPCLPVPWSWLQCSSDPQPTIVSINLSGKNLTGNFPLELTKLTGLVELWLDENSLSGTIPDFSECLNLKTIHLENNELTGVLPSSLGDLPSLRELYLQNNKLSGVVPKGLLHKNIFLNYSGNEGLHEGKKNVNRMVLIICSVLGASLLLVISILCYLFLNKTRKNFSKENANSVQPAQKLSTFFSEVSAESAHRFALSEIEGATSKFEKKIGSGGFGIVYYGKLADGKEIAVKVLTNDSFQGIR…
Musa acuminata	GSMUA_Achr9P09200_001	MTIACFLLLILFAQACGQQDDVRMDFSIVVVVEKVRNELLLWNQGNKIFQNWSGDPCSPSPWEGFTCQMLNHTFTITHLNLSSNNLQGSIPTSIGDLSELRELYLEDNNFTGSVPESFVSLHHLSNLSIKCNPHLDSQLPPGLSRRNLTVSSGNCLRKNASETSSSQRRIYLLGAGGSLTFSLAFAICFNCFYKRANHSDRRDHLDIKSMSEFLSSQNCCRNYYVIGKKVDQLCLGKDVLPLVSSETRHWINTKGHWNIISLLNNELRYVSKTHCKPYVKKKYIVFSESSVDDVSTNLVVHQFSLKYIESATCNYKTLIGEGGFGTVYRGILPHGQEVAVKVRSATSTQGTREFNNEVNLLSTIMHENLVPLLGYCSENDQQILVYPFMSNGSLQDRLY…
Ophioglossum_vulgatum	scaffold-QHVS-2008350-Ophioglossum_vulgatum-leaf	MGLKGSIPTAINGMINLQELVLNENKLAGYIPDLSLLSNLTTLQLQNNELTGTVPSSLAELPKLRILYLQNNKLTGDVPPLLLWKTMRGKIDFRYYNTSLSIPRDGMTSPPNTRAGFKNQFKALLGGFIGGSIFLLLVVVAVTYICLRKRQAKVFSTETNKVFYSFPKYIVKTIPEPQEDELKSIHIQQFSLLELNAATNDFSNRIGEGGFGAVYHGILPDGLAVAVKVRSANSIQGIREFTTELHLLSEIRHENLVPLVGYCRDQQSLVYPYMSNGSLQDRLYGEAARRKPLDWQTRLNIALGAARGLNFLHTGGIRCIIHRDVKSSNILLDNSMVAKVADFGFSKYAPQEGDSMVSLEVRGTAGYLDPEYYSTQQLTVKSDVFSFGVVLLEIICGRE…
Oryza sativa	LOC_Os05g44930.1	MERSTPGTMAARSWLLLLCFVAVATAGVLQARAQPDSNGFISVDCGLPGKTGFVDDKTKISYAADDGFTDGGACHNISAEYITPGLAKRYHTLRSFPDGKRNCYTLRSLVAGLKYLFRTTFFYGNYDGLNKLPVFDLYVGVNYWTMVNITGPGDAVIVEAIVVVPDDFVQVCLVNTGAGTPFISGLDLRPLKNTLYPQSNATQGLVLLGRLNFGPTDYTDVIRYPDDPHDRIWFPWVDSTKWSQISSTKKVQDLDNDMYETPTAVMQTAITPRNASRNIEFSWDPVPLPNDPTPGYIAIFHFSELQLLPGNAVREFYINLNGKPWSLTAFKPEYLYNDATFNRNPFLRYPQYNISINATANSTLPPLINAVEVFSVIPTATIGTDPEDVAAITAIKEKY…
Oryza sativa	LOC_Os07g38070.1	MAARFGPLLLVLPLSSALLVLSAATAPRGRPSQVDVGRQLREELWERNQGHEMLRSWRDGDPCSPSPWEGFSCRWKDGNLFVVKLNFSSKKLQGPIPAAIGNLTELDEIDLQDNNFTGSIPESFFDLTHLLKLSVKCNPFLNNQLPHGLSISVEFSYGGCAYHSPPGASNQRIAVIGGVAGGSLACTFALGFFFVCFNKREKNPQKKDCSSTRNPVFEECSTHKATNSAVQQLSLKSIQNATCNFKTLIGEGGFGSVYRGTLAHGEEVAVKVRSTSSTQGTREFNNELRLLSAVRHDNLVPLIGYCCEKDQEILVYPFMSNGSLQDRLYGEASKRKVLDWPTRLSVCIGAARGLAHLHGFAGRCIIHRDVKSSNILLDHSMCGKVADFGFSKYAPQEGD…
Oryza sativa	LOC_Os11g01200.1	MPSASAAAAALVLLFLAFSLSNAQPGFISLDCGGDDDYTDGIGIQWTSDAKFVSAGQEANLLLQNQQLQQYTTVRSFPADNRKYCYTMNVRNRTRYLVRATFLYGNFDNSNVYPKFDLSLGPTPWTTVVIDDATTPVVQEAIILAAAPTLSVCLSNASTGQPFISTLELRQFNGSLYYTTDEKQFFLRLSARINFGAESNASVRYPDDPFDRIWESDLVRRANYLVDVAPGTERISTTKPIFVSTNEEPPQRVMQTAVVGKNGSLTYRIDLEDFPGNAWGVSYFAEIEDLAPNQTRKFKLVIPGKPEFSKPTVDVEENAQGKYCLYEPGYTNIPLPFVFSFGFKKTNDSSEGPILNAMEIYKYIEISVGSQDANIMASLVSRYPEAGWAQEGGDPCLPA…
Oryza sativa	LOC_Os12g01200.1	MPSASAALVLLFVAFSLSNAQPGFISLDCGGDDDYTDGIGIQWTSDAKFVSAGQKANLLLQNQQLQQYTTVRSFPADNRKYCYTMNVRNRTRYLVRATFLYGNFDNSNVYPKFDLSLGPTPWTTVVIDDATTPVVQEAIILAAAPTLSVCLSNASTGQPFISTLELRQFNGSLYYTTDEKQFFLRLSARINFGAESNASVRYPDDPFDRIWESDLVRRANYLVDVAPGTERISTTKPIFVSTNEEPPQRVMQTAVVGKNGSLTYRIDLEDFPGNAWGVSYFAEIEDLTPNQTRKFKLVIPGKPEFSKPTVDVEENAQGKYRLYEPGYTNIPLPFVFSFGFKKTNDSSEGPILNAMEIYKYIEISVGSQDANIMASLVSRYPEAGWAQEGGDPCLPASWS…
Osmunda_javanica	scaffold-VIBO-2005239-Osmunda_javanica	MCASEILLFSNAPSQGGTFQADIDALSDIQKLFNMTEWSTGDPCLPVGFGWHWLNCSTDNPPRVTALLLSNHNLSGQISPHINFLPELTTISLANNHLTGEIPDLSALSKLQELDLESNDLTGFIPASLESLSSLTQLFLQNKNLSGEIPQSLLQKSASEKLNFSYGGNAYLCQTANATCKGNPKGAQSSKGNGFIIPVVMAIVITLFFGLFISFICIHKKVKKKKMAAQFQHKNKALGYHVSSMSDVLNRARSFTFEEVKVATNNFSTKIGRGAFGEVFYGSLSQGETIAVKVLSQNSSQGFKEFYNEVAVLSRVRHRNLVSLIGICTDFRPILIYDYILKGALRDYLYGPLVSADNPLPWKTRLLIAVDAAQGLEYLHSGSNRSIIHRDVKSSNILLN
Osmunda_javanica	scaffold-VIBO-2009532-Osmunda_javanica	MYARSNEDISYLTYAVRVNYGASNADPVRYPDDPVDRIWESDIAIKGNILTLEQPGTQSISTNTNVTNAQASEKPPSKVMQTAVYGSSGTLSYRLILGSFPANAWAKTFLAEIVNLTATNESRVFSFVLRNDTKFAGQQVNLAVDQGLYATLETGYETISLPELVNFQFVKDNNSNLGPILNAMEILEIVAIVGGTNSQDAALLAELKAKSSNAAWALETGDPCLPLSWEWINCSSASTPSVTSIVLSSRNLTGVIPSIISQSTSLEDLWLDHNSLNGSIPDLSQLVNLTILHLENNQLSGSFPDFFTDLPNLRELFVQNNNLYGTIPESLLAKSTLNFQYYGNPNLQAENSEGKNWRLIVGVTVGGAVALTAALISMYVLFRHKKKLQNRADVRKNKP…
Osmunda_javanica	scaffold-VIBO-2009908-Osmunda_javanica	MKWLHGAPLALGAVLRLTVALGIYASLVLRNVLGQGAGFLSIDCGWTGAQNYTDSNNDITWVPDGSFVSTGKNANVSDTTNSIQPSFDTLRYFPEKQIKNCYTLPVIANMTYLVRAGFLFGNYSLYPSNVLPSFGLLFDATFWANIQISGVNDMIYHEIIVAATGSSFDVCLARNGTGGTDPFISSLEIRPVSGGPNMYSPVHRNSFLYTNSRINFGVNDSIPVRYPDDAYDRIWDADSAKITNIDSYRVESTTNNVSSSLTFDQPPSLVMKTARSVNVSETMGFNFTLRFGPGNYYLALYFAEFQNNSSENRIFDIYVDQRLFSEGLDVANVSGVLNAVEIYAQNESFSGQSYLLELVPVKKSALGPILNAAESYLVREVHMGTDAQDVRALVDIQRT…
Osmunda_javanica	scaffold-VIBO-2078984-Osmunda_javanica	MLGSKAGNASMVGYCAVRAFVLLIFFWTDIPTSVAREGTGGSLRIACCLKSGEYTDPRTGKVWISDDNHIDGSGRCVTLPIDNNFSVRIFPHGGRNCYTWSTLAGQQYLIRGTFQYGNYDGKLKPPVFNVSVDSTLVFQVATLERSANIYEVSITARNDSVSYCLIPIPNGGIPVISAIEFHSLLNAPSRSSSIFRKLMQLDDEKGSSSYRYLEKSLGLSDNTTMMPDVPKKPLFKILVGCFVGGSVLLFLLVVFITLLCLYKRQKRLLTLEANMVSKLPPKYVVKTVPEPEVVELKSIEVHPFSLMELTAATNTFSNRIGEGGFGAVYHGILPDGQAVAVKVRSSNSIQGLREFSNELTLLSGIRHENLVPLIGFCQEQQILVYPYMSNGSLQDRLYG…
Osmunda_sp	scaffold-UOMY-2009606-Osmunda_sp.-gametophyte	MLGSKAGNASMVGYCAVRAFVLLIFFWADLPTSIARKGTGGSLRIACCLKSGEYTDPRTGKVWISDDHHIDGSGRCVTPPIDNNFSVRIFPHGGRNCYTWSTLAGQQYLIQGTFQYGNYDGKLKPPVFNVSVDSTLLFQVATLERSPKIYEVSITARNDSVSYCLIPIPNGGIPVISAIEFHSLPNAPSRSSSIFRKLMQMDEEGSSSHRYLEKSLGLSDNTTVRPDVPNKPVLFKILVACFVGGSVLLFLLVVFITLLCCYKRQKRLLTLEANMVSKLPPKYVVKTVLEPEVVELKSIEVCQFSLMELTAATNTFSNRIGEGGFGAVYHGILPNGQAVAVKVRSSNSIQGLREFSNELTLLSGIRHENLVPLIGFCPEQQILVYPYMSNGSLQDRLYG…
Osmunda_sp	scaffold-UOMY-2013026-Osmunda_sp.-gametophyte	MAGADSVLVFNLIICGCVLCVTAEEFPGWFSLDCGGQSTSESAEGFTWVPDESFIDHLGSNGTLPDPPQGVGTPLTTVRYFPQNRSKYCYAIADLSTNASSYLVRASFLYGMYNGTRLTSQPMSFQLIVGADVWTDVVIDPTVQSEPVIYEIYVPLNDSSLTVCLAKTGVDNPFISTLELRPLGPDMHSVAIQDRSFVLHREFRINYGANSSAATRYPDDRWDRIWDANTTQPSTTTTQPVASSGVLDQPPDVVMSTAFGNGSDSEISFPFDLTTRNVFGTHRYFIAQYYAEIGNVVLAGERVFNVYRNGVLRDADVDIYNETGKFQTLETFTSEPAELPSVFKITLQEVPGSLYGPLLSAIEVLRIADDPMSSGTDKGDAATVDNIKINLGLNDWAGD…
Osmunda_sp	scaffold-UOMY-2078805-Osmunda_sp.-gametophyte	MCVLFRHKKKSKNRADVRKNKPSSENPPPSQAHLLSDPSPLQGMIEPGVADTAHYFSLTDLEEATEKFSKKIGQGGFGSVFYGKMKDGTEIAVKVLAADSRQGMREFLNEVTLLSRIHHRNLVSLNGYCQDNDKRILVYEYMHEGTLRDHLYGPAAKDKPLDWKTRLRMALDAAKGLEYLHTGCSPAIIHRDIKSSNILISSNMKAKVADFGLSKDVMEDATHVSSTVRGTLGYLDPEYYISQQLTEKSDVYSFGVVLLEIISGKEPISTFHFGMESNIVQWARSFLQKGDIQSIIDPALGENFNLDAVWKVAEVAILSVEPFGESRPAMLNVVQCLREALDSEERDETGASDDGLETLSRHSRHSSFLSSPGPSQYYATSEPTSSAFFSDPYVQPSAR
Osmunda_sp	scaffold-UOMY-2080676-Osmunda_sp.-gametophyte	MLRRSLCSLALALVLLEVILLEKTVTVTAARKVNSFPKANAAEVYKVVKASSVTNPNTVTALLSIQSLYGFNLSWVNDPCTPTQWERVNCSSLSVIALDLSNMNLSGIIAPAFGDLIDLLSLDLHNNSLMAEINNISPLIDLQVLNLSYNSLSGSIPNLTGMNELQNLDLQSNKLDGTLPASLGSLSALQDLNVENNDLKGPIPESLNKSSLHLRTSGNPCIDTSCSPPSPPVALPPPSPPVVLPPSSTEYFPPPPRATSTEKDNHTAPIVGGLVGGAIAVVAIIGILLISLRRRNKKQMQPDSHREGKENLSAWNGAKRFSLKEMKKATSNFKEPIGQGSFGFVYLGRLADGQQVAVKVRSDASQLGSDSFVNEVFLLSQVQHSNLVSLVGFCQESKQ…
Osmunda_sp	scaffold-UOMY-2081465-Osmunda_sp.-gametophyte	MKWLHGATLALGAVLRLAVALGIYASLVFTNVQGQVADFQSIDCGWTGTQNYVDNNSITWVPDGSFVSTGNNANVSDSTNSIQPSFHTLRYFPEKQTKNCYTLPVTANMTYLVRAGFLFGNYSRSASNVLPSFGLLFDATFWADISISGVNDPIYHEIIVAATGSSFSVCLARNGTLGSDPFISSLEIRPVSGGPNMYSPVHRNSFLYTNSRINFGINHSAPPVRYPDDAYDRIWDSDFAEITNIGNYSVESTNNNVSSLLTFDQPPSSVMKTARSVNSSTSMSFTFTLRFGPGNYYLALYFAELQSESSSSERRIFDIYVNQRLFNKGLDVANVSGDLNTVEIYAQNESFSGQSYLLALVPSENSALGPILNAAECYLVRDVHMGTDTQDVRALVDIQ…
Panicum virgatum	Pavirv00036925m|PACid_23792443	MACPSLVLVALLVVSAAAAAAAQMPGFVSIDCGGSANYTDELGLLWTGDAGWFPFGETATIAVASEKRTQYSTVRYFPAVSPSSPASSSSSTKHCYTLPVRTRTRYLVRATFLYGNFDSSNVFPEFDLYLGASRWSTIVIYDDAKVVTREAVVLAAAPALSVCLSNATTGQPFISTLELRQLNGSLYYTDDEADAFLGLSARINFGAPTAEAVRYPDDPYDRIWESDMVRRANYLVDVAPGTVSVSTDRPVFVASGERPPQKVMQTAVVGSLGELTYRLNLNGFPGNGWAFSYMAEIEEFVAPETRKFKLFIPGLPEVSKPTVDVGENAPGKYRLYEPGFLNITLPFVLSFAFHQRLVQGPILNAFEIYKYIHIQLGSPDAPVMAGLASRYASAEWAME…
Panicum virgatum	Pavirv00043339m|PACid_23798168	MASAFTAAALLLLVVLLPPSAAQPGFISLDCGGARDHTDAIGIQWTSDATFVSGGQTAQLLVQNGLQSQQFATVRYFPADNRKYCYTMNVRNRTRYLVRATFLYGNFDNSNVYPKFDISLGASPWSTIVVDDATTPVVEEAIILAAAPTLSVCLSNASTGQPFISTLELRQFNGSLYYTTDETRFFLALSARINFGAESNDSVRYPDDPFDRIWESDSVRRANYLVDVAPGTERISTTKPIFVSINEEPPEKVMQTAVVGQDGSLNYRLDLEGFPANAWGVSYFAEIEDLAPNETRKFKLEVPGMPALSKPTVDVEENAQGKYRLYEPGYTNLSLPFVFSFGFRKTNDSSKGPILNALEIYKYVQITMGSQDASIMASMVSRYSEAGWAQEGGDPCLPA…
Panicum virgatum	Pavirv00043712m|PACid_23784287	MATRFLLYALLLLLATAAVQWPHPSFSSADVAKRLKEELSERNRENEMLKSWNGDPCSLSTWEGFSCESNDGARVVVKLNFSSKNLQGQIPAAIGNLTDLTEIDLQVNNFTGSIPASFSALKHLRNLSVKCNPFLNNQLPDGLSTRVDFRHGACAAEEYESPPGVASHRVIVIGGVACGSLACTFALGFLFVCFNKRERRSPEKDCSSTNPIFQECGIHNTANPAVQQLSLKSIQTATGNFKTLIGEGGFGAVYRGTLPHGQEVAVKVRSSSSIQGTREFNSELGLLSAVWHENLVPLIGYCSEKDQQILVYPFMSNGSLQDRLYGEASKRKVLDWPTRLSVCIGAARGLVYLHNFAGRCIIHRDIKSSNILLDHSMCGKVADFGFSKYEPQEGDSNPS…
Panicum virgatum	Pavirv00052707m|PACid_23769894	MAARFLLNALLLLLAAAAPSHGLTQADVAKRLKEELSERNRENEMLKSWNGDPCSLSTWEGFSCEPKDGARVVVKLNFSSKNLQGQIPAAIGNLTDLTEIDLQVNNFTGSIPASFSALKHLRNLSVKCNPFLSNQLPDGLSTGVDFSHGACAAEEYESPPGVASQRVIVIGGVACGSLACTFALGFLFVCFNKRERRSPEKDCSSTTNPIFQECGIHNTANPTVQQFSLKSIQTATGNFKTLIGEGGFGAVYQGTLPHGQEVAVKVRSSSSTQGTREFNNELGLLSAIWHENLVPLIGYCCEKDQQILVYPFMSNGSLQDRLYGEASKRKVLDWPTRLSVCIGAARGLVYLHNFAGRCIIHRDIKSSNILLDHSMCGKVADFGFSKYAPQEGDSNPSME…
Panicum virgatum	Pavirv00068960m|PACid_23807596	MAATRWLLLICLAAAGVLQSRAQPDSIGFISIDCGLPGTASYVDDATKLAYAPDAAFTDAGSNHNISAEYLTPTLARRYHNVRSFPDGVRSCYTLRSIVAGLKYLIRAAFKYGNYDGLGRPPVFDLYVGVNLWSNVNVSSPDAERALEAIVVVPDDFVQVCLVNTGSGTPFISALELRPMKSSLYPHANATQGLLLFDRRNFGPVDAADIVRYPDDPHDRVWVPLVDTTTSWSSVSTTRTVLNVDKASYEAPSKVMQTAITPRNASENISFFWNSQLRPDDPTPGYVAVLYFAELESLPSNAVRQFYINLNGELWYRSYSPYYLFTDTIHSRSPMRDHPTYNFSINATTNSTLPPIINAVEVFSVIPTTNVGTYSQDVYAITAIKEMYRVQKNWMGDPC…
Panicum virgatum	Pavirv00070510m|PACid_23792876	MAARFLLNGLLLLLAAAAAPSYSLTQADVAKRLKEELSERNRENEMLKSWNGDPCSLSTWEGFSCEPKDGARVVVKLDLQVNNFTGSIPASFSALKHLRNLHGACAAEVYESPPGVASQRVIVIGGVACGSLACTFALGFLFVCFNKRERRSPEKDCSSTTNPIFQECGIQNTENPAVHPFSLKSIQTATGNFKTLIGEGGFGAVYRGTLPHGQEVAVKVRSSSSKQGTREFNNELRLLSAVRHENLVPLIGYCCEKDQQILVYPFMSNGSLQDRLYGEASKRKVLDWPTRLSVCIGAARGLVYLHNFAGRCIIHRDIKSSNILLDHSMCGKVADFGFSKYAPQEGDSNPSMEVRGTAGYLDPEYYSTQVLSTRSDVFSFGVVLLEIVTGREPLDVKRP…
Pellia_cf._Epiphylla	scaffold-PIUF-2015132-Pellia_cf._Epiphylla	MERRNNIKIYLLLVNIWVYWPHVFAQEELDFVSLACGRRQSSGYTDSITGLYWTPDDPYISTGNKSYISPSEPSVGTLRFFPSGIKNCYTLSVTKKDRYLLRGTFTYANYDSLNNPPQFSVAIDATTVFTVTLNLHDQQAKEVIVTAQSDYLSYCLLPIRGSPLISLLELRRLNTSSYTFAETNALTLLSRIDSGNTVKDVRFPTDSYDRIWRMEGTGLNFDVVTQNITQSGSNEVPELVLQTARVADNFTRRLDYIQDSNPPYDFLVFLHFAELESNTNLGDRVFNVIINGNNRDNITSLQMSPLYGRLERPAYRTIADNQTLTVTLEALPDSKDPPSLNGIEIYQITPMVNTTKDSDVQALMGVKNEFNLVNWAGDPCLPGSQGQNFTSWEGVTCQT…
Phaseolus vulgaris	Phvul.001G174500.1	MESTLPFLSFLTFLLSFLHLSPSSSAQIMQGFVSLDCGGTTKFTDDIGLQWTPDDKLTYGQTSTISVANETRKQYTTLRHFPADSRKYCYTLDVVSRTRYLLRASFLYGNFDNNNVYPKFDISVGATDWSTIVISDANSIETRELIFLASSPTVSVCLSNATTGQPFISTLELRQFNGSVYYTEFEEHFYLSVSARINFGAESDAPIRYPDDPFDRIWESDSVKKANYLVDVAAGTEKISTEAPIDVNRDEMPPVKVMQTAVVGTNGSLTYRLNLDGFPGTGWAFTYFAEIEDLGPNESRKFRLVLPGQPDLSKAVVNIEENAQGKYRLYEPGFTNISLPFVLSFRFGKTYDSSRGPLLNAMEINMYLEKNDGSLDGATISSVLSHYSAADWAKEGGDP…
Phaseolus vulgaris	Phvul.002G143400.1	MMELPEIWVLRLVVASAVCLHIFIRSVSGFATEGFENIACCADSNYTDPQTTLNYTTDYSWFPDRGSCRRPKIGLNEKVRLFSIDEGKRCYNLPTIKNKVYLIRGTFPFDSVNSSFNVSIGVTQLGAVRPSTPQDFEIEGVFRATKDNIDFCLVKGEVDPFISQLELRPLPEDYLSEDLPASVLKLISRNSLWGTKDEIRFPNDPSDRMWKATSSPPSALLLSYNVSNFDLKSNMTPPLQVLQTALTHPERLEIQSSLDTEDYEYRVFLYFLELNSTVKEGKRVFDIYVNGEIQREKFDILARGSNYTYTVLNVSANGSLNLTLVKASGAEFGPLLNAYEILQMRSWIEETNQKDVEVIQKIREELLLQNQNKKVLESWTGDPCIFPWHGIECDGSNGS…
Phaseolus vulgaris	Phvul.002G177200.1	MGLPSLLLVLTPLLTSLAISQPEEFVSIDCGGSSNYTDNSTGLAWISDSGIMELGISVKVESPNGSMVQYQKRRDFPIDTKKYCYTLRTEERRRYLVRATFQYGSLESGDTYPQFQLYLDATKWATVSIYDASRIYVKEMIIRAPSNSIDVCMCCATTGSPFISTLELRPLNLSMYATDFEDNFFLEVAARINFGAPTEDAVRYPDDPYDRIWDSDLIRRQNYLVGVAPGTERIATTKNIDVETREYPPVKVMQTAVVGRKGVLSYRLNLEDFPANARAYAYFAEIEDLNKNESRKFKLKQPYIADYSNAVVNIAENANGSYTLYEPSYMNVTLEFVLSFSFVMTPDSTRGPLLNALEISKYVEIAAKTDKQDSTVVNAFRLLSSESSKTNEGDPCVPT…
Phaseolus vulgaris	Phvul.005G163100.1	MGMLRCFLVGFVGFLVLATLIQAQDQSGFISIDCGVTPGVSYTESNTGVNYTSDANLINTGVSMSIESNLKNDYYRYMWTLRSFPEGKRNCYKINITRGSKYLIKTIFLYGNYDGLNKLPKFDVHLGANRWSTVSINKESTERSNEIIHVPSLDYVQICLVDTGHGTPFISAIQLRTLTDDIYVTESGSLETHTRWDMGSNTTYRYKDDVYDRYWSYDDNINDWKQLSVSISADALEQNVYKPPAIVMSTAVTPSNVSAPLEVINWMPDDPTDKFYVYMYFMEIQELATNQTREFNIVENGKQVYSKFSPKNLLATTLFSLSASSGDEIIYSLVKTKNSTLPPIINALEIYKAIDFPQSETFKGDDDAITAIKSIYGVTRDWQGDPCAPIDYLWEGLNC…
Phaseolus vulgaris	Phvul.005G164100.1	MVLVYLSPYRVLVTFFIASLCGLLIQAQNQAGFISIDCGASADEKYTEESTGIDYISDANFITTGVSKSIASDLKGMSQQQMWNVRSFPEGRRNCYKINITINSKYLIRTVYLYGNYDGLNKTPKFGLLLGPNFWHTVTIHNASIFQYNEIIHVPTQDYVQICLVDTGLGTPFISAIELRTLTDNLYVQSGSWETQRRWDLGSNKSYRYKDDRYDRYWEASDINDSTKLSVSISDKIIITESEYHPPAIVMSTAVTAVNANAPLVISWEPENETDQFYVYMHFMDVQVLTTNQTRRFNVMLNGKLWYANCSPLYMGGNSIGGPTGLSGKEIKFSLERTENSTLPPIINAIESYRLIESHQSGTYQGDVDAITRIKSVYGVKRDWQGDPCAPATYLWDGL…
Phaseolus vulgaris	Phvul.005G164700.1	MDGKWRCHWAWSFTLWCVLVYTISEFSGKSVVLATEKNSMHHKQERKLHDVSGSICIDCGIPEKATYTDEKTQIPYTSDALFIDTGTSKNISLKLTSEIPQRIFTTVRSFPEEKRNCYKLQHPERRDTIYLIRASFMYGNYDDLNKLPLFDLYVGVNFWDTVMFDNATHVVIKEILHVPSLDDIYICLLNTDKGTPFISALEMRHLDHDSYRTNSALLSLYRRFDIGSITNEIVRFEEDAYDRIWYPYNLPDSTPISTSNTIDSVDHTAYHLPPEAMKTAVRPTNENGSLEFEFDTEHPTSDSYVYLHFAEIEKLKENESRVFDITLNGKILSESVTPKYLQSTTIESAQAIRGSKLKFSIHKKPSSTHPPILNAMEIYVVKEFLHSPTDQEDVKAITD…
Phaseolus vulgaris	Phvul.007G163000.1	MENRVPFFIFLSSFSLTLLLLLQLSSAQMPGFVSLDCGGKENFTDKIGLTWTPDELRYGEISIISVANETRKQYTTLRHFPADSRKYCYSLDVVSRTRYLLRASFLYGNFDANNVYPKFDIFIGATHWSTIVISDANTIEMRELIFLALSPTVSVCLSNATTGKPFISTLELRQFNGSVYYTYTEEHFYLSVSARINFGADSDAPIRYPDDPFDRIWESDSIKKANYLVDVAAGTRKISTNKSIEVSTDEMPPMKVMQTAVVGTNGSLTYRLNLDGFPGFAWAVTYFAEIEDLAENESRKFRLVLPGNAEISKPVVNIEENAPGKYRLYEPGYTNLSLPFVLSFKFAKTSDSARGPLLNAMEINEYLEKNDGSPDGEVISGVLSHYSSEEWAQEGGDPC…
Phaseolus vulgaris	Phvul.008G164300.1	MDRELQWTLVLAICASSFFNILAQNTQLTYRNLAIDYSGVISIDCGVNEGYTDKTTNLQYQADDIQFGEIYNTFSICNMNVSQIHKQLNTLRSFPYGKRNCYTLTPKQGKNKKYIIRAHFAYGNYDNKNEAPVFDLHLGVNFFKTINSTEAEVIRIEAVHFASTETIDLCLVNTDQGVPFISLLELWPLDNSIYQSSSTLLTLDLLTRLNLGASEDNFIRYIDDIYGRSWEVPNNYTKNSLKTSSAIDLDKLVDPYKLPAEVLSSAVEAKSLEFTLNYAMDSEYYVYLHFFDFKDRTNKQKRRLNIVINDFDDNNVKQILTLSYWKPHSIILPIKHGMGLRKILIEADTDYELPAMLNALEIYRVVPQSDSSTQQEDVDAIWHIKDVYMINKMNWQGDP…
Pityrogramma_trifoliata	scaffold-UJTT-2092537-Pityrogramma_trifoliata	MAITTFSLRLRFFICIVLIHAVLFISCATAQEPGFLSIDCGSNSTSTYTDDNEIQWVSDVNQISEGVAVPLSGITDFMLSSMRLFNGNLTKYCYSLTNDAVQAGAFFLLRAVFWAGISPPYLPQNSDGYFRFKLIVDADEWYDVKLPYGTTTYYSYEVYMRAQRSTIDVCLARITSTGDAPFISGLELRPLPSTLTSTILMNGTSRIFIPLGHSDYGVPSTGPSVTRYPLDSLDRLWLSSKALDSELYATDAVINVANNIDKPPARILQNSFTTAPNISSTFTGYDSSTNYVVEFYFAEINPAVNASGQRAFNILANGELQNTNKPIDVFAEVGADAAYSYATVVTPTAAGEITFDFNPTATSIFPPFIAAAEIFQHKKYTPVTSATIVSTIEDIKTSL…
Plagiogyria_japonica	scaffold-UWOD-2026004-Plagiogyria_japonica	PAFGDLIDLQMLDLHNNSLMAGMENLEPLVDLQVLNLSFNLLAGSIPDLNGMVNLQKLDLQSNDFSGALPESLGKLPKLQELNVENNKLVGPVPASLNKSSLDLRLSGNPCLGNVCSTPRPPNPHVVEQSSPPPKVMTASPPLLAAPTGGKKFNISVIYGASIGGALAVLVICGILLLRRQKKGMQPLSSRSRKYLSACNGAQRFSLEEVKKGTCNFKDPIGLGSFGPVYLGRLADGQPVAVKVRSDTSQIGSDSFANEVFLLSQAQHGNLVSLIGFCLEQNQQILIYEYMPGGTLMDHLYGNKAKKRRLVWKKRLQIALGTATGLDYLHRHIPKIIHRDVKSSNILLDAELNAKVSDFGLSKSLADDDATHVTTMVKGTAGYLDPEYYVTKQLSDKSD…
Pleopeltis_polypodioides	scaffold-UJWU-2003309-Pleopeltis_polypodioides-dehydrating_fronds	MERFHLAVLAAAPFLVTLILTLGASPCASQKKGFQSLNCGGGYLVDNKSGIVWTEDPFTNQSNELLYGSVGKVDFDSDDVTSVMMTLRYFPRESRNKKFCYSSFQVSSGNTYLVRASFLYGNYDHLHQPPTFLLIINYNIWTSVNTSLSPTPIVEELIFVSTSDVLNICVATSNSTNHTPFISTLELRPLASTMYAKSQLQLYSTALSQGFGLQLRQRINYGAKSDAITRFPVDPYDRMWEGNTTGPRVSMNASKVGLSYGADDGSETPREVLSSAITVEAPQDNLSFTYELAGRTEARVRVELHFEEVDVRASAPRSRLFYVAFPNSGDALFELGKKINEQRPIYPSSAGPIALSFDQLIPLPLRITFFRDPSSVLGPLLNAVELFYWTDQSLSASGT…
Polypodium_amorphum	scaffold-YLJA-2000278-Polypodium_amorphum	MKQLHASRVSRMWVFLAFSSLCLSCRFSLAQKGFVSIDCGASKNYTDSNGLEWTSDDTIIYAGNKGLVTPPTNTDAPAQFSTIRYFPGNQSKYCYVFNNRDHGVVLGSAYLVRASFWAGQKLPYETRVPNNVSFKLLLYADEWDDVLIALPQTNVTVFREIYVVALKETIDVCVAGKDIGTDIPFISSLVLRPLSLDMISVIQMLNLGERRPLFYVHRINYGAPSADTIISYLEDGTGDSYDRVWQPDTRNPISTMLPVETVDYDLPPEKVVQTAYQSDDNFNLTFLVQSRYQYHFSIYFSELSPNVTLPGQRAFTIEVLNGAGSLYQAIIDPFSLSNNSNYVAYEMYSTQPLYVGDEGNFTFALSKESGSTYGPIVCGLELFRIFNDDMSLGTDNDEV…
Polypodium_amorphum	scaffold-YLJA-2013664-Polypodium_amorphum	MERFHLAVLAAVLVILTLGASPCASQKTGFQSVNCGGGNLIDQKNQIEWTEDPYANKSNELLYGSASKVDSGFDNITSVMTTLRYFPRESRNRKFCYSFQVSNGNTFLVRASFLYGNYDKLNQPPTFFLIINYDTWTSVSTSLSTTPIIEELIFVSKDDNLNICLASNSSTNHTPFISTLELRPLEATMYIQSLFQQSYPTGLSQGFGLRLWQRINYGTKTEAITRYPEDPYDRMWEGNTTGPTVSMNASNVGLSYMGDASKPPAEVLATAITVKDPQANLSFTYEGLAGSGAGVRMELHFEEIDERANPAQAPRELGIVFPNSSAFLVQDAQQPIGPPQYGPLSAVVDQSLPLPLRITIYPIPSSPFGPLLNAIELFYWTNQRLSAIGTSQGDVNAIL…
Polypodium_glycyrrhiza	scaffold-CJNT-2003092-Polypodium_glycyrrhiza	MDTPSRILQINLSSFNLTGDIPLAINNLTSLQNIDLSNNKLSGDIPTFSLLLDLKYLDLHSNNLTGELSSSLIFLPKLTKLDVSNNDLCGNPPSFQTVINFTHSGNNFCSQDVTCNCISSMASNFSVTPNLPHKKNKRRKYTISIFSLSAIYIMSIIAFIFIYIYKKKCYNKRKDTKSASLEIIGNKKGGFDINGLSFVSKMFTYKEISDATLNFTTILGEGGFGKVYHGLLPTGEAIAVKMLVDVSKQGLKEFFNEVAILSKVRHKNLVSLLGYCVENTYMLIYEYIAKGNIRDLIYGELESTDKPLPWTTRLHIALDASQGLDYLHTGCDPTIIHRDVKSSNILLSEKMQAKVADFGLSRLKEGDNTTSHVSTVNVVGTVGYLDPVYNATSRLTDKS…
Polypodium_glycyrrhiza	scaffold-CJNT-2015768-Polypodium_glycyrrhiza	LSLSLSIYTHTHTHRMCTWYKDNTIYTLHHTAVSSLCSARGYTYTYTMKQLHASRVSRMWVFLAFSSLCLSCRFSRAQQGFVSIDCGASKNYTDSNDLEWTSDDTIIYAGNKGSVTPPTNTDASAQFSTIRYFPGNQSKYCYVFNNRDHGVVLGSAYLVRASFWAGQKLPYETRVQNNVSFKLLLYADEWDDVLIALPQTNVTVFREIYVVALKETIDVCVAGKDIGMDIPFISSLVLRPLSLEMTSVKQMLNQGEKRPLSYVQRINYGAPSADTIISYLEDGTGDSYDRVWQPDTRNPISTMSLVDTIPIDLPPEKVLQTAYQSDDNFNLTFLVQSRYHYHSSIFFSELSPNVTLPGQRAFKIEVLNGAGSLFYQEIIDPFTDNNNSKYVASERFSIQ…
Polypodium_hesperium	scaffold-IXLH-2017483-Polypodium_hesperium-B_type	MLHFQELVDALASPPRKMYLFFPNTIKATPSIFNITRIQRTISIDQHLFLPPNFQIYLIPASPLGSLLNAIELFYWTPQPLSLNGTSQNDVSAIKEIQAYFQLLQIGQGDPCLPKGYEWTWIRCSMDTPSRILQINLSSFNLTGDIPLAINNLTSLQNIDLSNNKLSGDIPTFSLLLDLKYLDLHSNNLTGELSSSLIFLPKLTKLDVSNNDLCGNPPSFQTVINFTHSGNNFCSQDVTCNCSSSMASNFSVTPNLPHNKNKRRKYTISIFSLSAIYIMSIIAFIFIYIYKTKCYNKRKDTKSASLEIIGNKKGGVDLNGLSFVSKMFTYKEISDATLNFTTILGEGGFGKVYHGLLPTGEAIAVKMLVDVSKQGLKEFFNEVAILSKVRHKNLVSLLG…
Polypodium_hesperium	scaffold-IXLH-2107584-Polypodium_hesperium-B_type	MERFHLAVLAAVLVILILILTLGASPCASQKKGFRSVNWGGGNLIDQKSQIEWTEDPYANESNKLLYGSAGKVDSGFDNVTSVMTTLRYFPRESRNRNRKFCYSFPVSNGNTFLVRASFLYGNYDKLNQPPTFFLIINYDTWTSVNTTLSPSPIIEELIFVSQDNNLNICLATDSSTKHTPFISTLELRPLDATMYIQSLFQESYPTGLSQGYGLRLWQRVNYGTKTEAITRYPEDAYDRMWEGNTTGPTVSMNASNLEVNYVSDASKPPAEVLATAITVKDPQANLSFTYEGVAGSTAGRVRMELHFEEIDERANPAQAPRQFSIAVVNSSAFLVDASQQSAGSIGPPSYGPLSAVVDQSLPLPLRITLVPDALSPFGPLLNAIELFYWTNQRLSAIG…
Polypodium_hesperium	scaffold-ZRAV-2020405-ZRAV-Polypodium_hesperium-2_samples_combined	MCALIFRYPEDAYDRMWEGNTTGPTVSMNASNLEVNYVSDASKPPAEVLATAITVKDPQANLSFTYEGVAGSTAGRVRMELHFEEIDERANPAQAPRQFSIAVVNSSAFLVDASQQSAGSIGPPSYGPLSAVVDQSLPLPLRITLVPDALSPFGPLLNAIELFYWTNQRLSAIGTSPGDVNAILVIQSYFKLNGNGQGDPCMPKGYEWTWITCNDDKSPKVTGINLSSFNLTGIIPPYINNLSSLQTIDLSHNMLNGPIPDISNLHDLTYLDISYNDFCGRSPSFQGSITFKNEENNGLCNEPKCDCNARSSTTMNAIAKNNSTKKYILAIWIMGALYLVMLMIFLFIYKAKNIGKTKDKETSSMRENKYVLGADELKGLPYLIKMFTYNEISNATVNF…
Polypodium_hesperium	scaffold-ZRAV-2032064-ZRAV-Polypodium_hesperium-2_samples_combined	MLHFQELVDALASPPRKMYLFFPNTIKATPSIFNITRIQRTISIDQHLFLPPNFQIYLIPASPLGSLLNAIELFYWTPQPLSLNGTSQNDVSAIKEIQAYFQLLQIGQGDPCLPKGYEWTWIRCSMDTPSRILQINLSSFNLTGDIPLAINNLTSLQNIDLSNNKLSGDIPTFSLLLDLKYLDLHSNNLTGELSSSLIFLPKLTKLDVSNNDLCGNPPSFQTVINFTHSGNNFCSQDVTCNCSSSMASNFSVTPNLPHKKNKRRKYTISIFSLSAIYIMSIIAFIFIYIYKTKCYNKRKDTKSASLEIIGNKKGGVDLNGLSFVSKMFTYKEISDATLNFTTILGEGGFGKVYHGLLPTGEAIAVKMLVDVSKQGLKEFFNEVAILSKVRHKNLVSLLG…
Populus trichocarpa	Potri.002G242700.1	MSCPGSTEWSSSGSGSMAFKCFLLGFVLLCSLWTVGFCNQDDTGFGFLSLSCGGTTGYVDASNISWVSDGAYISSGKTTSIDYIEGTSSSNSPLRFFPDDKSPKCYKLPVKKNVSSSMVLVRARFVYKNYDRLGKPPVFSVSLGTAITSTVNLTGNDPWIEEFVWPVNYKDTLSFCLHSVPHGGSPVISSLEVRPLPRGAYHTGMRDFPNKSLRKAYRINSGYNESLRYPLDPYDRIWDADQSYTPFHVSSGFNFLLGFNLSSVIESPPPAVLQTARVLARTDVLTYNLPLDALGDYYIILYFAGIVPASPSFDVLVNGDVVQSNYHVKMSEASALHLTQKGIENLNITMKSISFYPQINAIEVYEIVDIPLESSSTTVSALQVIQQSTGLDLGWEDDP…
Populus trichocarpa	Potri.006G132100.1	MGSRLLLLFSLLLFVFVHASSAQPGFLSLDCGGPVNFTDDLGLSWTSDFNFSYGAAASISVANETRKQYTTVRHFPADSRKYCYRLDVTSRTRYLLRATFLYGNFDSNNVYPKFDISVGPTHWSTIVISDANTIESTELIFLASSSSMSVCLSNATTGQPFISTLELRQFNGSVYYTEFENQFYLSMSARINFGADNEAPIRYPDDPYDRIWESDSVKKANYLVDVAAGTKKVSTDMPIDVNIDERPPERVMQTAVVGTNGSLTYRLNLDGFPGFGWAVTYFAEIEDLDPEESRKFRLVLPGYPDMSKAIVNIEENAQGKYRLYEPGYTNLSLPFVLSFRFGKTSDSSRGPLVNAMEIHKYLEKNDGTLDGYVISRVILSHSTEDWAQEGGDPCLPVPW…
Populus trichocarpa	Potri.007G004700.1	MMGRMHVWMLTASVGSFIVSLIHVIHLTCAEKGFVSIACCAESSTFTDNTTISWISDEGWFPIENTGCENITRQAENDANYDRVRIFYIEPGRRICYNFSTTKNQNYLIRATFLFDDSLGASFDVSIGFTPTSNVKLSKDLEVERVFTATHHDVDFCLMNHYGYPYISKLELRPLGDLKYLQGKASGVLKLVSRVDAGNTGNSIRYPDDSFDRIWRRPDPKTVSLSEPTNSTTYIHDVKKTVPAKVLQTALTHTDRLEFLHNELDTQDSNYTVFLYFFELNQSIKTGQRVFDIYINNEIKLGKFDIWAYGSAYREAALNVTASRSLNLTLVKVENASDLGPILNAYEILQWIQGTNQQDVEVIMKVRNELMLNNKENELLQSWSGDPCFPPWKGLKCQN…
Populus trichocarpa	Potri.008G181200.1	MALYSHFLVLYLFFVSSVICQVTEFISIDCGGTSNYTDPRTGLAWVSDNGTIMKYGKSSEAQVSNGNTQYQRRRDFPIDSNKYCYTLGTKERRRYLVRATFQYGSSENEDAYPKFDLYLDTTKWSTMVVLDASRVYVKEMIIRAPSSSIDVCICCATTGSPFISTLELRPLNLSMYATDFEDNFFLEVAARVNFGALSKDAIRYPDDPYDRIWGSDLEKRQNYLVGVAPGTVRINTSRYVDTRTREYPPVKVMQTAVVGTEGILSYRLNLEDFPANARAYAYFAEIEDLGANETRKFKLQQPFLSDYSNAVVNIAENANGSYTLYEPSYMNVSLDFVLSFSFAKTRDSTLGPLLNAIEISKYLKIEPKTDSKDVTVLNALRFLSAESAWANEQGDPCVP…
Populus trichocarpa	Potri.010G052800.1	MASHSHFLLLYLFLMSSVICQVTEFISIDCGGTSNYTDPITGLAWVSDNGAIMNYGKSAEVEIPNGNMQYRRRRDFPIDSKKYCYTLGTKERRRYLVRATFQYGILGNGDAYPKFDLYLDATKWSTVVVLDASRVYVKEMIIRAPSSSIDVCICCASTGSPFISTLELRPLNLSMYATDFEDNFFLEVAARVNFGALSKDVIRYPDDPYDRIWDSDLEKRQNYLVGVAPGTVRINTSKYIDTRTREYPPVKVMQTAVVGTQGILSYRLNLDDFPANARAYAYFAEIEDLGANETRKFKLQQPYFPDYSNAVVNIAENANGSHTLYEPSYMNVTLDFVLSFSFVKTRDSTQGPLLNAIEISKYLKIEPRTDSQDVTVLNALRSLSAESAWTNEQGDPCVP…
Populus trichocarpa	Potri.016G084900.1	MGSWLLLLFSLLLFFHASSAQPGFLSLDCGGPANFTDALGLSWTSDVNFIYGEAASISVANETRKQYTTVRHFPADTRKYCYRLDVTSRTRYLLRATFLYGDFDNNNVYPKFDISVGPTHWSTIVISDANTIESIELIFLASSSSISVCLSNATTGQPFISTLELRQFNGSVYFTAFENQFFLSVSARINFGADSVDPVRYPDDPYDRIWESDSVKKANYLVDVAAGTKKVSTDMPINVNIDERPPEKVMQTAVVGTNGSLTYRLNLDGFPGFGWACTYFAEIEDLDPTESRKFRLVLPGNPDMSKAVVNIEENAQGKYRLYEPGYTNLSLPFVLSFRFGKTSDSSRGPLLNAMEINKYLEKNDGSLDGDVISGVILLYSTADWAQEGGDPCMPVPWSW…
Populus trichocarpa	Potri.019G109600.1	MLEIISLIVWFSLLTKNFEGFISIDCGAEEDYLDGDTGITYITDKDFISTGKNVFVAPEYNLTTLYYGNMINSLRIFPEGKRNCYTLKPREGKNQNYYVRAFFYYGNYDSKNHAHKFDLYLGVNYWATVGVEDRQWKYYNIIHYSVTDTIYLCLVNTGFGVPFINGLDLRFMNDSPYRSKNGSLSPVEQADLGGHQTQSPIRYNDDVYDRTWRVDVNLIDSVSIGTETNIDIQGSDDPYRLPVEVLRTAVQPRNGLNSLSYNYTLVYTENFTPEFRVYFHFAEIEQIAPGKLREFTITLNGLKYGPFTLEYLKPLTKGPYKLQVPEDQVRFSIDATLRSDLPPILNAFEICILWPLPHSPTNQTDVDAIMAIKKAYKIDRVDWQGDPCLPLTTWTGLQC…
Populus trichocarpa	Potri.019G109900.1	VILLLLSATFRNSKLAAKNTEQHKKRKLATENSGFISIDCGAEEDYLDRNTGISYKSDKDFISTGKNKVVAPEYSYRKLVNSLRTFPEGKRNCYTLKPREGKNQNYYVRAFIYYGNYDSKNQTQMFATYYWNTSGLTIGTQWILMSKILTDTIYVCLVNTGSGVPFINGLDLRFMNDSPYRTMNRFYNDDVYDRIWRLDVNLNDSVSISTETNIDIQGSDNPCRLPVEVLRTAVQPRNGLNSLSYNYTRYTENSEFHVFFHFAEIEQIAPGEIREFTITLNGLNYGLFTLEYLKPLTIGPYKLQDQVRFSIDATLRSDLPPILNAFEIFKLWPLPDSPTNQTDVDAIMAIKKAYKIDRVDWQGDPCLPFTTWSGLQCNNDNPPRIISLNLSSSQLSGNI…
Populus trichocarpa	Potri.019G110400.1	MILQHSCSDIDVCAFSFIGFISIDCGAEEDYLDRNTGISYKTDKDFISTGKNMIVAPEYSNRKLVDSLRTFPEGKRNCYTLKPREGKNQNYYVRAFIYYGNYDSKNQTQMFDLYVGVNYWATVDINVEDMFATYYGIIHYSVTDTINVCLVNTGSGVPFINGLDLRFMNDSPYRSMNGSLLPRVQADLGGLDPTKTSMRYKDDVYDRIWRLDVNLNDSVSISTETNIDIQGSDNPCRLPVEVLRTAVQPRNGLNSLSYNYTRYTENSEFHVFFHFAEIEQIAPGEIREFTITLNGLNYGLFTLEYLKPLTIGPYKLQDQVRFSIDATLRSDLPPILNAFEIFKLGPLPDSPTNQTDVDAIMAIKKAYKIDRVDWQGDPCLPLPTWSGLQCKNDNPPRII…
Pteris_vittata	scaffold-POPJ-2016865-Pteris_vittata	MQLAIKFRIRLRILVALFTALSLCCSTIKAQQGFVSIDCGATTGYTDTNGVSWISDNNMNTNVGNATTVTPPANASTPTQFSTIRYFPGNQTKYCYVFNSKDHGVGQGNPYLVRASFWAGAALPYNTQVKDQVKFKLLISADEWDDVSIALPQTGSAEMKEIYVIAMKETIDVCLAGKSTGLDIPFISSLVLRPLSADMSSVVLMTNSARNRPLKYVQRINYGAPSADTFISYQGEGGGDQFDRIWQPDTRGPILTTTSIVGTSVMDHPPLRVMQTAYQSDDSFNLTFPVPSSQSYHFSVFYAEILTNVTMDGQRVFQLQILXXXXXXXXLFGSAMIDLFKLSNQSINNVYMTYSRYPLYVGNEGFINFVFTKQTGSIYGPIICGLELLQVFDHDMSLG…
Ricinus communis	28333.m000564	MMGGKHNWSIRGAECLFLCMFILIQSTLAQEEFQISFNHVESCFPVNLESRSTFCELPGGVSFCRTDCKIPTINPIKTFTDLTICSTCSTGFKSIKCCAESFSIDNNNISWTSDDKLLPDNGHCQRITRAAANYTGYDKVRLFNIKSGKRCYNLQTTKDQDYLIRGTFLYGDLLGSLGSSFDVLIGVTKISKVTSFEDLEVEGVFRATNEYIDFCLAHNKGHPHISKLELRPLADSKYLQGSASSVFRLISRNDVGNAGDAIRYPHDKFDRIWEILDPSIVSISPDPVPARSNTGIYNASTTVPTEVLQTALTHRDRLEFLHKNLDSENYNYTLFLYFLELNSTVKTTQRLFSIFINNEIKQEGIDILSSGSNYKEVVLTVTAKGSLNLTLVKVTNKYD…
Ricinus communis	29805.m001491	METRFLLFFLLLLMLFHPSSAQMPGFVSLNCGGKENFTDELGLVWTSDDSLIYGEPATISVANETRKQYKTLRHFPADSRKYCYTLDVISRTRYLLRATFLYGNFDNNNVYPKFDISVGATHWSTIVISDANTIESIELIFLASSPTISVCLSNATTGQPFISTLELRQFNGSVYYTSFENQFYLSISARINFGADSEAPVRYPDDPFDRIWESDSVKKANYLVDVAAGTEKISTNMSIDVSNDERPPEKVMQTAVVGTNGSLTYRLNLDGFPGFGWAVTYFAEIEDLAPDESRKFRLILPGFPDMSKPIVNIQENAQGKYRLYQPGYPNISLPFVLSFRFGKTSDSSRGPLLNAMEINKYLEKNDGSLDGEVIASVISLYTSTDWAQEGGDPCLPVPW…
Ricinus communis	29929.m004756	MALYSHIYLVLYISLVSSIVCQVTEFISIDCGSTSNYTDKRTGLEWISDNGIMNHGKSVEVKNPDGYWAQYGKRRDFPIDSKKYCYNLGTKERRRYLVRATFQYGSLENEDSYPKFDLYLDATKWSTVTVLEASRIYVKEMIIRAPSSSIDVCICCATTGSPFISTLELRPLNLSMYATDYEDRFFLKLAARVNFGAPDEFALRYPDDPYDRIWDSDLAKRQNFLVGVAPGTVRINTSKNIDIQTREYPPVKVMQTAVVGTEGLLSYRLNLEDFPANARAYAYFSEIEDLGSNETRKFKLMKPYISDYSNAVVNIAENANGSYRLYEPSYMNVTLDFVLSFSFVKTRDSTQGPLINAIEISKYLKIESKTDIQDANVLNAFRSISAGSYWTTEGGDPCV…
Ricinus communis	30146.m003447	MEIILFQFFSKFFGVLALIVLVHCQDQSGFISLDCGLPGNTSYSDATTTLNFISDASYIEIGISKSLAPEFSTNSIFRPLWYVRSFPQGSRNCYNVTLTKDTEYLIRATFMYGNYDGINQRPSFDLYLGPNKWVSVQILNGSIPVRKEIIHHPKRKYIHVCLVNTNSGTPFISALELRPLKNGTYVSESGSLALFDRADISSITNQTVRYPDDVYDRRWSPFHFVEWTDISTTETIDLGKSNSYQLPSTVMRSAGTPRNSSSPMEVTIAAEDPTLKFYAYFHFAEIVKLDANQSREFNITLNGDIWYGPITLHYLYSTTVSSGYAISGGTYDFQIFKVGGSTLPPLLNAVEVYYIVELLQLETKQEDVYAMIKIKSTYKITRNWQGDPCAPQDYVWEGL…
Ricinus communis	30146.m003450	MMANKRLSNFLFRFLPILALAILVHCQDQSGFISIDCGLPANSSYTDATTGLNYVSDAAFIDTGIINNLAPGLNTSSIDRQQLSVRSFPEGDRNCYQVELTRGTKYLIRAIFLYRNYDGLSKLPHFDLHLGPNKWITVKILNATIPVITEIIYTPILNYIHVCLVNTGLGTPFISALELRPLKNTTYEIRSEGALAKFARLDFGSVTNKTVRYPDDVYDRIWTPDHYYKWTDLSTPETIDAQFHNDFQPPSIVMSTANVPTNASEDMQFFIDNEDTSLQFYFYMHFAEIVKLEANQSRQFNISLNGTIFFGPVIPDYLYTSSVYNGLPINAGSNVFSLFKIGGSTLPPLLNAIEIYFFVDLSQSQTDQDDVDAITKIKSTYGITRNWQGDACAPQAYVW…
Ricinus communis	30146.m003451	MIMVGKFLLIFLSKLAAAGNQRKLNANSIPGMLKYYPFPLLSIIALLAVVQAQAQSGFISIDCGISENATYTDSTTSIDYVSDAAFIDTGKSKSIAAEYTRYNINQQLQNVRSFAEGVRNCYKIGLKKGAKYLIRAEFLYGNYDGQNKAPIFDLYLGSSKWETVDTINSTMIITKEIIHLINTSYIDVCLVNTGSGTPFMSKLELRPIRISAYSTSLGSLARFSRSDVGSTTNRTLRYADDVYDRIWTPNHFFKWAEISTSETIDALAQNDYRPPSIVMRTAGIPANDNEPMTVSIDFEDTTFRFLVYMHFAEILKLEANESRQFNISLNGEHWFGPLRPDYLYTTTVFSPTVLSGGQYEFSIYKTENSTLPPLLNAIEIYYILDLSQPQSNQEDVDAI…
Ricinus communis	30146.m003452	MKFLRQLIALLGILGLICMVHGQDQSGFISLDCGLPANTTYTDETTSLNYNSDASFIDTGISKSLAPGFTTDNLRRQLWYIRSFPEGDRNCYNLTLAKDTEYLIRATFMYGNYDGLNQLPEFDLHIGPNKWVSVKILNASTSVTEEIIIGSPKSKYIHVCLVTKDTGTPFISALETRPLKNGTYVTESGSLGLALFTREDVGSLNNRIVRYPNDVYDRRWFPYHFKRGTDISTTLTVDLDDHNDFQPPSIVMRSAVISINTSSPLEFYINNDTTYKLYAYMHFAEIVKLEANQSRQFNISLNGKIWYGPVTPTYLYTTTVYSTSAITDGMYEFSLSKVEGSALPPLLNAIELYYVVDLLQPETNQRDVIGIMNIKSTYRISRTNWQGDPCAPEDFVWEG…
Ricinus communis	30204.m001755	MALNRIWVGFIFLSCLWILGFCKDKDGFLSLSCGGTTNFTDSSNISWVSDSAYISIGNTTTINYIEGTSSFTVPVRFFQDLKGRKCYKLPLTNVSSVVLVRAQFVYKNYDRLGKPPAFSVSLGTAVTSTVNLTINDPWTEEFVWPVNKDTVSFCLHAIPDGGSPVISSLEIRPLPQGAYQSGIGDFPNKPLRKSFRINSGYTNGSLRYPLDPYDRIWDADENYTPFHVSSGFNKLLRFNLSSLSENPPVYVLQTARVLARRDALTYNLDLDTTGDYCIVLYFAGILPVSPSFDVLINGDIVQSNYTVKMSEASALYLTRKEIKSLNITLKSISFYPQINAIEVYEIVEIPLEASSTTVSALQVIQQSTGLDLEWEDDPCSPTPWDHIGCEGSLVTSLEL…
Salix purpurea	SapurV1A.0206s0300.1.p	MGLYSHFLVLCLFSVSSVTCQVTEFISIDCGGTSNYTDPITGLAWISDNGTIMKYGKSSEAQISNGNMQYQRRRDFPIDSNKYCYTLGTKERRRYLVRATFQYGSLENEDAYPKFDLYLDTTKWSTVVVLEAARVYVKEMIIRAPSSSIDVCICCATTGSPFISSLELRPLNLSMYATDFEDDFFLEVAARVNFGALSKDVIRYPDDPYDRIWDSDLAKRQNYLVGVAPGTVRINTSKHVDTRTREYPPVKVMQTAVVGTKGMLSYRLNLEDFPANARAFAYFAEIQDLGGNETRKFKLQQPYSPDYSNAVVNIAENANGSYTLYEPSYMNVSLDFILSFSFVKTRDSTLGPLINAIEISKYLKIEQKTDSKDVTVLNALRSLSAESASANEQGDPCVP…
Salix purpurea	SapurV1A.0209s0300.1.p	MGSRLLLLFSLLLFAHASSAQPGFLSLDCGGPVNFTDDLGLSWTSDFNFSYGAVASISVANETRKQYTTVRHFPADSRKYCYRLDVTSRTRYLLRATFLYGNFDSNNVYPKFDISVGPTHWSTIVISDANTIESTELIFLASSSSMSVCLSNATTGQPFISTLELRQFNGSVYYTEFENQFYLSMSARINFGADSEAPIRYPDDPYDRIWESDSVKKANYLVDVAAGTKKVSTDMPIDVNNDERPPERVMQTAVVGTNGSLTYRLNLDGFPGFGWAVTYFAEIEDLDPGESRKFRLVLPGYPDMSKAIVNIEENAQGKYRLYEPGYTNLSLPFVLSFRFGKTSDSSRGPLVNAMEIHKYLEKNDGSLDGYVISRVVSSHSTEDWAQEGGDPCLPVPWSW…
Salix purpurea	SapurV1A.0247s0120.1.p	MGSWLLLLFPLLLFFHAASAQPGFLSLDCGGPLNFTDALGLSWTSDLNFIYGEVANISVANETRKQYTTVRHFPADSRKYCYRLDVTSRTRYLLRATFLYGDFDSNNVYPKFDISVGPTHWSTIVISDANTIESIELIFLASSSSISVCLSNATTGKPFISTLELRQFNGSVYLTAFENQFYLSVSARINFGADSVDPVRYPDDPYDRIWESDSVKKANYLVDVAAGTKKVSTDMPINVNYDLRPPEKVMQTAVVGMNGSLSYRLNLDGFPGFGWAYAYFAEIEDQDPTGPRKFILVLPEYPDISNAEVNIAENAHGKYRLYEAGYNNLSLPFVLKFGFKKTSDSSRGPLLNAMEINKYLEKNDGSLDGDVISGVILLYSTADWAQEGGDPCLPVPWSW…
Salix purpurea	SapurV1A.0629s0160.1.p	MASNSHFLVLCLFFISSVICQVTEFISIDCGGTGNYTDPRTGLAWISDNGTIMNYGNSSEVEISYENMQYRRRRDFPIDSRKYCYTLGTRERRRYLVRATFQYGSSGNEDAYPKFDLYLDATKWSTVVILDSSRVYVKEMIIRAPSSSVDVCICCATTGSPFISTLELRPLNLSMYATDFEDNFFLEVAARVNFGALSKDVIRYPDDPYDRIWDSDLEKRQNYLVGVAPGTVRINTSKYVDTRTREYPPVKVMQTAVVGTQGILSYRLNLDDFPANARAFAYFAEIEELGANQTRKFKLQQPYFPDYSNAVVNIAENANGSHTLYEPSYMNVTLDFVLSFSFVKTRDSTQGPLLNAIEISKYLKIEPRTDSQDVIVLNALRSMSAESAWTNEQGDPCVP…
Salix purpurea	SapurV1A.0703s0140.1.p	MMARMHDWILTKSVGSFIVSLILVIQLTCADKDNTNISWISDEGWFPHENTGCENITRQAENDANYDRVRIFYIESGRRICYNFSTTQNQNYLLRATFLFDDSLGASFDVSIGFTPSHVKLSKDLEVERIFKATNQDVDFCLMNQYGYPYISKLELRPLGDLKYLQGKASGVLKLVSRVDAGNTGNSIRYPDDSFDRIWRRPDPEMVSLSEPTNSTTYIYDVKKTVPAKVLQTALTHIDRLEFLHSDLDTEDSNYTVFLYFFEFNQSIKAGQRVFDIYINNEIKMGKFDIWNYGSPYREAALSVTASRSLNLTLVKVENASDLGPILNAYEILQWIQGTNQQDVEVIMKVRNELVLNNKENELLQTWSGDPCFPPWKGLKCQNISGSLFVITGLNISSS…
Salvinia cucullata	Sacu_v1.1_s0002.g000993	MAIAFFWLPLLLLTSSFIHATRSQSNDPLNSFSTTPDPTLNNVQKSFNAALAVSVVLSIITLIVAAFFIYRCLRIVDRNTRQGIAFNTTHVLANAAPSPAGLNTLPPNVEEHLRKLCYTFDEVIQITNHFRIKLGQGGFGSVYHGKLKDGTQVAVKQLSVTSAQGQNEFLNEVVILSQARHKNLVSLIGFCCESNERCLIYEFMSKGTLEDRLHGLPSEHEPLDWLMRLKIAIGAAKVINDKTIGFNYLHNDCDPPIIHRDVKSSNILLDDKFVAKVADFGLSKLLTKSSLTHISTGVKGTFGYLDPEYAQTERLTEKSDVYSFGVILLELISGKQAVMQHDGEYVHIAQWAKPHIMNDMIDNILDKHLGNISNKKSIQEIGNISLKCVAPKGYQRPHF…
Salvinia cucullata	Sacu_v1.1_s0035.g011497	MPPRSVYLHPIRCAQTMAMMALLLLLPTPAARALIRIACGVSDNVTDQQGRLWSGDARISNDFYLDLMAGKDIALQTSPSPSSSSSQPPQQVPDSVPFQAVRIFTSPASYTFSVSPGLHWLRLFFFFPQSSSPSPYNSSHAAFSVIYDSIILIQDLVLADLLYHLNLSYLFKEYTLNVTGDSFQISFVPSGSLNSSFAMVNGIEVESMASDLFSVQVKDIETGLAYPIDETAFETVYRLNVGGLAVNETEDGLGRRWDTDIRYTVTAETGVEQSVEDGDISYGSSSTNGSSNSTDKKDAMDPLTAPALVYASARTMAENDTVNLESSLTWNLTVDPGFSYHIRLHFCEIDFASANQRVFDVNFNGDAAESQFDVFSAAGGKFIATFRDYYIYVNVASTI…
Salvinia cucullata	Sacu_v1.1_s0061.g015285	MRTCIMMLHLIALLLCVSAQVFGCYGGGRQSNERQQTEQNLMMPSELSQPHVPTRVRFTSSFSIPSLASFFHSQYIEYHPEIRDAEDMPPFAKTHFSPVSPSPPPAPTSSHRRHHRKRHHHKASHSPSSFSSSSPPPPPPPRRWRLSPPPFNGRPFPPPPMSRRFLPPPPLLHPKPSPPPSQHSNPSVHLPPGNAVGTAAPPSSRANPPPPNADCDAIVCLPPLTKTPFMSPCGCVRPIQVKMDLSVPLYSLFPLISVLAANLAEGAVLSPSQVQITGATADSEDPGRSVVDVNLVPLDQAFDNLTALLIFQKFWDHELTLNATLFGDYRIIYVHYPGLPSSPPIDNGAQGMHATNGDAKQNPIGVNVNKKRHRQDVWVITVIALSSAVVFLAFLGCFW…
Salvinia cucullata	Sacu_v1.1_s0076.g017448	MGFLLRIRLSIVAAAFLLFLLLLLPSSQVVVLATADSGENEAQLSSYLLKCGEEQSNVSIEGRLWHGDASSTGGMSGAWTFPRASVAASISDSPSPLLNTSRIFTQQASYSFLVTPGRHWLRLYFHSFSYLNFTSSAATFSVSAAQYTLLHNFNPTQSRLLSSPNSIGDYNGFFFKEYNINFTESPAIITFTPTISVSSSYAFVNAIELVPVPPDLVADDTFPLGINSPTPLGIPSKAMETLYRINAGGPAIAPLNDSAGLYRTWMPHRMFLSSTLGVTEVNSSSSSITYKEAGSNQFIAPPVVYSTALQIQNPQSTNTLGLNLSWSFQIDHTNYTYIVRFHLCELEYSTGGKRYFNLYLQNQTAFSQLDLGLDYGQYSAVHIDVSVQVADPYLWVQAG…
Salvinia cucullata	Sacu_v1.1_s0083.g018162	MNLPLLLLLLLLFFYLSPPLSSPTSAQPIPGFVSLDCGSSATAPYKDTSTGLYWETDASFGLADASLTTPIQPPDSSAALVSNEQLKSIRYFPGAANRTKYCYTFDDGSITVNATYLVRATFWSGASAAGLPFSPKSADGVLRFQLLLNADVWTNVSISIPQKSVVQEEVFVVALTPSISVCLTGAGASSSAGWDTPFISSLEIRRMPIDDDQIVPLSLAIRPSATTTRAVYTAFRLDYGSSTGISVRYPDDRYDRIWQAQTSTPQLSTTANISVRSSNYPPVPVMQTAYTYDGNFTINFTNVGESGYYSALYFAEISPDVNATGQRIFSYTRTTGASDTYLGGLSNLDIFSEDGKYSTYFGYSTSAFSPIDNFFTFTFTKNETSLFGPLLNALEIFRI…
Salvinia cucullata	Sacu_v1.1_s0138.g022532	MIRSFLQESAPLGSLQPDTQVEQSADPLPGSKTCVALIVLTVITFLSVSALAVVFFYYCHIRCKVKKKCRSQSQRINTANLPDFSQERVSEINLEKTGSQTFTYKQLQTATSNFSQGNVVGHGGFGSVYRGVLGDGRVAAIKQLDRGSKQGDHEFQIEVDMLSRLHSPYLVGLIGYCADQDHRLLVYEFMPNGNLQEHIYSDGTSGNPPILDWDTRMRVALDSARGLEYLHECVTPPIIHRDFKSSNILLDSNFNAKVADFGLAKLGSDKVGGLVSTRVLGTHGYVAPEYALTGHLTTKSDVYSYGVVLLELLTGRVPVDMKRPPGQGVLVSWALPRLTDRNKLVEMVDPVIAGRFPVKDLIQVAAIAAMCVQSEADYRPLMTDVVQSLIPLVKHKKGS…
Salvinia cucullata	Sacu_v1.1_s0140.g022692	MAIAELLLLLSSLCFMPTVIDAADFTPAVVYFVDCGSTVNTTIDGRTWLSDSAFSQYLSPAGSVVASTQAPPSLSATTIAPILLTARIFSQRSTYSFSVAPSSRYWIRLYFFPFANGSYDLNSAVFSVYANDFQLLKDLHVTSSMQALNEEYVFREFSVNASSSSSSDGVLAISFEPSAATSYAFVNAIEIVSMPADVIQDQSTPLGLMSPVSVGIESTAVQCLYRVNVGGTFVTPGNDSAGLYRTWRANETYLFSNAGVESVSTTTFSVIYPPPLQTYIAPPSVYSTGLQLDDAQIAGGVVFNISWVFSVDPFFVYIVRLHFCEIVETSPGTRIFDVYLQNETAYHGVDLIYIKGSDNAYYRDFTVNTSDGVSSLWVQIGPTPNAAVSKNNAILNGIE…
Salvinia cucullata	Sacu_v1.1_s0162.g024003	MGCCFSSYHRQSKEEKESRGSASIHEETQSKRGFKFHDDCLIGEGGFGPVYKGRLENGQVVAIKQLDRDGLQGNREFLVEVLMLSLLHHENLVNLLGYCADGDQRLLVYEYMPLGSLEDHLHGTLARLLQTILDSTLKLCADLPENKKPLDWTTRMKIAAGAAKGLEYLHDIAKPPVIYRDLKSSNILLGEDFFPKLSDFGLAKLGPVGDKTHVSTRVMGTYGYCAPEYAMTGQLTLKSDVYSFGVVLLELITGRKAIDQARPSGEHNLVAWARPLFKDRRKFAQMADPNLRGQFPVRGLFQALAVAAMCLHEQATSRPLIADVVTALNFLASQPCNVVQPSSRTSSMSVGSDQIAKPGTTSQIGTSNYNETDNTQDVSMRNDTKQIVRRSSTEGKETE…
Salvinia cucullata	Sacu_v1.1_s0190.g025279	MQMNPRNAVLFLLLLLLMQICAMVEAQQALYRVACGTSANQTDSQSRLWEGDGGSSSAYLKLGQSKDVNVSATSGNPNLPDTVPYSTARIFTAPATYSFPVTPGRYWLRLFFYPIPSFSSFPAQNAVFSVDTDTFTLITNLSISDAMAAYNLAYVFKEYSINVTENFFNITFKPGEGNGKYAMVNGIEIVSMPAQTFSDSLLLVGFSSTSLTTVPIATSGIAFETLYRLNVGGQTVQEGEDVQGRLWSTDQAYTVGAANGVASSVENPINYGTLPNYTAPDAVYQSARFMSNDNNVNLQFNLSWLFSVDLNFTYYVRLHFCELEYSKTNMRVFDIYINQEVAYAGYDVVAAAKGEFIATTLEFEVPQNSIFTSSLSNTSSITVQLHPNASTGSSYYNAI…
Salvinia cucullata	Sacu_v1.1_s0808.g027739	MFTDLAKRLLYVVRYYYTVITTVAPPTHLHLHNHRLLTVFVFVSSFSLLSSSPAQPHQRKSYPSSSIPHSNLQITSLHSAARRRNIKRRRLCRPLRIPAFSPVCSRLLAQEAFRLARVRLRLLQTERQTSESVANFDADEPTKCCAVSSSSSSDADLRHAPATYSFPVTPGRYWLRLFFYPIPSFSSFPAQNAVFSVDTDTFTLITNLSISDAMAAYNLAYVFKEYSINVTENFFNITFKPGEGNGKYAMVNGIEIVSMPAQTFSDSLLLVGFSSTSLTTVPIATSGIAFETLYRLNVGGQTVQEGEDVQGRLWSTDQAYTVGAANGVASSVENPINYGTLPNYTAPDAVYQSARFMSNDNNVNLQFNLSWLFSVDLNFTYYVRLHFCELEYSKTNMRV…
Sceptridium_dissectum	scaffold-EEAQ-2088357-Sceptridium_dissectum	MTGLVNLCFDNNNLNGPIPDLSQLSNLTILHLENNQLSGPFPQYFANLAHLRELYVQNNHLSGTIPRSLLTRSDLTFKYYGNPNLEMEGSKSDNWRLITGTVIGGMVAVAAVLTALYFFFVKLGKVLRLRRQPTSYKSRPPSEIYPPSQTHLLPHVTPLPSIKETGITDSARCFSLTELEEATEKFSMKIGEGGFGSVYYGKIKDGKEIAVKVLSVESHQGTREFLNEVNLLSRIHHRNLVSFYGYCQEHNERMLVYEYMHEGTLRDHLYGKSAKERQLNWMTRLQISLDAARGLEYLHTGCSPSIIHRDVKSSNILINNKMKAKVSDFGLSKGVMEGASHVSSTVRGTVGYLDPEYYISQQLTEKSDIYSFGVVLLEVISGNEPISTEHFGSDHNIVQ…
Selaginella moellendorffii	31809	IRRLTLKEVVNATNCYKTMIGEGGFGTVFYGTLSGQAVAVKARSSSSIQGTREFNTELNLLSRIQHENLVPLLGFCAEDEQEILIYPYMPNGSLQDRLYGEGFKRKPLDWPTRLSIALGAAKGLSFLHAGGDLSIIHRDIKSSNILLDQSMTAKVADFGFSKFAPQDGDSVVSLEVRGTAGYLDPEYYLTQELTVKSDVYSFGVVLLEVICGREPLSIDRPRSEWSLVEWARPYIQDTNIEAIVDSSISSSYSPEAMWRVLEVAMLSVQPHSSRRPSMSDIVRELEDALIIENNASQFMASIDS
Selaginella moellendorffii	131152	MLKELEEAIGIKIAEGGFGYVYRGTLINRQEVAIKVRSSTSSQGLREFTAELTLLSKIRHPNLVPLLGYCTEGQHEMLVYPYMSNGTLQDRLYGEAATRKPLDWQTRLSIAIGAARGLNFLHTSGPRPIIHRDVKSSNILLDDSMNARVADFGFSRFAPQEDDSLVSVEVRGTTGYLDPEYYMTQVLTTKSDVFSFGVVLLEIVCGREPLNLRRPRSEASLVDWVTNIQSIIDPSISASYTPEAMWRVVEVAYASVETCSARRPDMAGVVKELDDALIIENNASQYMLSMDSIGSFRRSSSIKAFPVPFDPSPAFSETLDSPHPR*
Setaria italica	Si009297m|PACid_19696657	MASSFTAAALLLFFHFQLLAPPSAAQPGFISLDCGGARDHTDAIGIQWTSDASFVSGGQAAQLLVQNGLRSQQFTTVRYFPADNRKYCYTMNVRNRTRYLVRATFLYGNFDNSNVYPKFDISLGASPWSTIVIDDATTPVVEEATILAAAPTLSVCLSNASTGQPFISTLELRQFNGSLYYTTDETRFFLALSARINFGAESNDSVRYPDDPFDRIWESDSVRRANYLVDVAPGTERISTTKPVFVGTNEEPPEKVMQTAVVGQDGSLNYRLDLEGFPANAWGVSYFAEIEDLAPNETRKFKLDVPGMPALSKPTVDVEENAQGKYRLYEPGYTNLSLPFVFSFGFKKTDDSSKGPILNALEIYKYVQITMGSQDANIMASMVSRYSQAGWAQEGGDPC…
Setaria italica	Si024720m|PACid_19700457	MAPAAARSRLLLLYLAVAATAGVLQARAQPDSIGFISIDCGLPGTASYVDDTTKLAYVPDAAFVDTGSNQNISAEYITPTLAKRYHNVRSFPDGVRNCYTLRSIVAGLKYLLRATFKYGNYDKLGRPPIFDLYIGVNFWTMVNITDADSPVPLEAIVLVPDDFVQVCLVNTGSGTPFISGLDLRPLKTTLYPQVNATQGLVLYNRLNFGPTNSTAIIRYPDDPHDRVWIPWVNTAIWNSVSTTLRVEDLEDGDIFEVPTKVMQTAITPRNVSQNIEFSWDPDPQPKDPTPGYVANMHFSELQRLPANAGRQFYINLNGKPWYPKAYKPIYLISDAIYNHNPARGFPHYNISINSTANSTLPPMINAVEVFSVISTTNVGTDSQDVSAITAIRAKYGVKK…
Setaria italica	Si024869m|PACid_19698045	MAAWSWLPLLVAVAAAAAALRVHGQVAPDSTGFISIDCGIPEKSSYVDGATKLPYVSDAGFTDAGANHNVSAEYINPSFSRRYLNVRSFPGAPRSCYTLGSLTPGSKYLFRAVFMYGNYDGLNKPPVFDVHLGVNYWTTVNVTAASAAVLAEAIAVVPDDSVQVCLVDTGAGTPFISGLDLRPLTSALYPQVNATQGLAVLGRRNFGPTNATLVVRYPDDPYDRAWTPWIDTEEWSEISTTEQVGGTAMAPPSAVMQTAITPLNASKNIEFSWDAVPNHVYPTSGYICILHVVELQSLDAKATRQFFITINGRTFYHLPVTPHYLFTDTFYNTAPHWGFNQYKVTMNATANSTLPPVISAAEIFSIISTANVGTYGQDVSAIMAIKDNYQLKKNWMGDP…
Setaria italica	Si025932m|PACid_19707704	MASAFTAAALLLFFHFQLLAPPSAAQPGFISLDCGGARDHTDAIGIQWTSDASFVSGGQAAQLLVQNGMQSQQFTTVRYFPADNRKYCYTMNVRNRTRYLVRATFLYGNFDNSNVYPKFDISLGASPWSTIVIDDATTPVVEEAIILAAAPTLSVCLSNASTGQPFISTLELRQFNGSLYYTTDETRFFLGLSARINFGAESNDSVRYPDDPFDRIWESDSVRRANYLVDVAPGTERISTTKPIFVSTNEEPPEKVMQTAVVGQDGSLNYRLDLEGFPANAWGVSYFAEIEDLAPNETRKFKLDVPGMPALSKPTVDVEENAQGKYRLYEPGYTNLSLPFVFSFGFKKTDDSSKGPILNALEIYKYVQITMGSQDANIMASMVSRYSQAGWAQEGGDPC…
Setaria italica	Si029334m|PACid_19712196	MAARFLLLYALLLALATAAASQGLAQEDVAKRLKEELSERNRENEMLESWNGDPCSPSTWEGFSCEPKDGVRVVVKLNFSSKNLQGQIPATIGNLTDLTEIDLQDNNFTGSIPVSFSALKHLRNLSVKCNPFLSNQLPDGFSTGVDFRHGACAAEEYHSSPAEEYQSPPGVASQRVIVIGGVAGGSLACTFALGFLFVCFNKRERRSPEKDCSSTTNPIFQECGIHNTTNPAVQQLSLKSIQTATGNFKRLIGEGGFGAVYRGILPHGQEVAVKVRSSSSTQGTREFNNELRLLSAVWHENLVPLIGYCCEKDQQILVYPFMSNGSLQDRLYGEASKRKVLDWPTRLSVCIGAARGLVYLHNFAGRCIIHRDIKSSNILMDHSMCGKVADFGFSKYAPQ…
Solanum lycopersicum	Solyc02g091590.2.1	MEVDNCWNIRLVNCVIICLVIYIQSAFAQEGFLSIQCCATANFTEPRTNLSWISDGIWFPENQSCISRPVYKSEHYERARSFSSDISHKWCYSLPTRKEHDYLVRGTFLSVKQEKTLPHSSFVVLIGVTPIATVKSSDELKVEGIFRATRSYTNFCLLKKKGNPYISKVELRPINSDYLKKEPSEILKLVHRVDAGNKAAEIRYPYDQYDRIWRPASNLESQVTQTPPSIIKHVFARKHSLLPPAFVLRTALTHPERLDFLHEDLDTGYYTYSLFLYFLEPNDSVQAGERVFYIYINNEKRLKVDILASGSRYLDVVLNFRANRSVNLTMIKASNLSQLGPICNGYEILKALPRVKETATEEVDIMANVKKELLQQNKNNEIWKSWSGDPCLPLPWPGL…
Solanum lycopersicum	Solyc05g014240.2.1	MGFLLQSFVVLLCFTPAIVCQVTEFVSIDCGSASNYTDASTGLAWTSDAGMMGHGKPIVVVNANVNSQQYQRRRDFPADSNKYCYTLKTKERRRYLVRATFLYGSPAAEGTYPKFELYLDATKWGTITISESSRIYVNEMIIRAPSNSIDVCLCCATTESPFISTLELRPLNLSMYATDYEDNFYLKVAARVDFGAQSKEPIRYPDDPYDRIWDSDLKKRPNFLVDVAAGTERINTTKYIDTNTREYPPVKVMQTAVVGTKGMLSYRLNLDDFPANARAFAYFAEIEDLGMNETRKFKMERPYVPDYSNAVVNIAENANGSYTLYEPSYMNITLDFILSFSFVKTPDSTRGPLLSAMEICRYVQIATKTDEQDVSTLNAFRSMSLGSDWSDEDGDPCVP…
Solanum lycopersicum	Solyc09g007280.2.1	MGTGVFIFFVWFAVFLLINGSQAQPGFVSLDCGGKDNFTDELGLQWAPDTQMISGNIANISVANETRTQYMALRYFPADNRKYCYTLDVIPRNRYLVRATFLYGNFDKDNVYPKFDISLGATHWATIVISDANTMEYQEVIFLAKEPSVSVCLSNATTGLPFISTLELRHFNGSIYMTECENDFFMSVSARINFGAASDDPVRYPDDPFDRIWASDTLKKANYLVDVAAGTERVSTKMPIDVNTLNGEMPPQKAMQTAVVGRNGSLTYRLNLDGFPGFGWAFTYFAEIEDLKPGDSRKFRLLLPGAPDISKVAVNIQENAHGKYRLYEPGYFNLSLPFVLSFRFGKTSDSTMGPLLNAMEVNRYVKRTDGSLDGPVISSLVSHYSSANLINEGGDPCLP…
Solanum lycopersicum	Solyc09g060110.2.1	MELHWWYYSWFLLSSIFIKVAFCDPEGFLSLSCGGNTTYVDSSNITWTPDGAYISAGNMTTVDFIEGSSSSTLPIRFFPDSPRRKCYKIPVKNVSSLVLVRTQFVYKNYDGHNKPPAFSVSLGRAITTNVNLTHTDPWIEEFIWRVDKDILSLCFHSLQGGGFPVISSLELRPLPQEAYSNALGDFPDKLLRKCYRINCGYNWPLRYPIDQYDRIWDGDEDFSPFHVSSGFDIQANFNVSVLKEGPPVAVLQTGRVLARWNDMTYKFPIDHQGDYHIVLYFAGILPVSPSFDVLINEDIVQSNYTVNRWEVSSLFFTMKGIESLNITLKTVHYYPYINALEVYEILDIPLETSSTTVSALQVIQQSTGLDLDWEDDPCSPKSWEHIECEANLVTSLEFF…
Sorghum bicolor	Sobic.002G343100.1.p	MAARSLLLYALLLALATAAPSHGLTQADVAKRLKEELSQRNRGHEMLESWNGDPCSPSTWEGFSCEPKDGGQVVVKLNFSSKNLQGPIPAAIGNLTELNEIYLQYNNFTGFIPASFSALGHLQKLSVICNPLLSYKQPDGFSSGVNFSHGGCATQEYYSSPAEEYQSPPAVASQRVFVIGGVAGGSLACTVALGSFFVCFNKRERRSPKKDCSSTTNPVFQECSVDTTNPAVQQFSFKSIQTATGSFKTLIGEGGFGSVYRGALANGQEVAVKVRSTSSTQGTREFNNELRLLSAVWHENLVPLIGYCCEKDQQILVYPFMSNGSLQDRLYGEASKRKVLDWPTRLSVCIGAARGLVYLHNFAGRCVIHRDIKSSNILLDHSMCGKVADFGFSKYAPQE…
Sorghum bicolor	Sobic.003G445900.1.p	MASSSSSRCRCRPLLLLNLSYSSCYGCCFLLVLVTAAAVFFTASDAQVPGFVSIDCGGSANYTDELGLQWTGDAGWFPFGQTATISVPSEKRAQYSTVRYFPPSSSPATTSTNNNNKHCYTLRVRTRTRYLVRATFLYGNFDSSNVFPEFDLYLGASHWSTIVIYDDAKVVTREAVVLAADPALSVCLSSAATTGQPFISTLELRQLNGSLYYTDYEADAFLALSARINFGAPTADPVRYPDDPYDRIWESDMVRRANYLVDVAAGTVNVSTDKPVFVASSERPPQKVMQTAVVGSLGELTYRLDLPGFPGNGWAFSYLAEIEEFVVPETRKFKLYIPGLPDVSKPTVDIGENAPGKYRLYEPGFFNISLPFVLSFAFRKTNDSSKGPILNAFEIYKYI…
Sorghum bicolor	Sobic.005G001100.1.p	MAAAALLLPVHFHLLLLLVSPSAAQPGFISLDCGGARDHTDAIGIQWTSDATFVSGGGQTAQLLVQNGPQQQQQQLTTVRYFPADNRKYCYTMNVRNRTRYLVRATFLYGNFDNSNVYPKFDISIGASPWSTIVVDDATTPVVEEAIILAAAPTLSVCLSNASTGQPFISTLELRQFNGSLYYTTDETRFFLGLSARINFGAESNDSVRYPDDPFDRIWESDSVRRANYLVDVAPGTERISTTKPIFVGTNEEPPEKVMQTAVVGQDGSLNYRLDLEGFPANAWGVSYFAEIEDLAPNETRKFKLEVPGMQALSKPTVDVEENAQGKYRLYEPGYTNLTLPFVFSFGFRKTNDSSKGPILNALEIYKYVQITMGSQDANIMASMVSRYPQEGWAQEGGD…
Sorghum bicolor	Sobic.008G001300.1.p	MASAAAAALLLLLLLSPSAAQPGFISLDCGGARDHTDAIGIQWTSDATFVSGGGQTAQLQVQTAQQQLTTVRYFPADNRKYCYTMNVRNRTRYLVRATFLYGNFDNSNVYPKFDISIGASTWSTIVVDDATTPVVEEAIILAAAPTLSVCLSNASTGQPFISTLELRQFNGSLYYTTDETRFFLGLSARTNFGAGSNDSVRYPDDPFDRIWESDSVRRANYLVDVAPGTERISTTKPIFVGTNEEPPEKVMQTAVVGQDGSLNYRLDLEGFPANAWGVSYFAEIEDLAPNETRKFKLEVPGMPALSKPTVDVEENAQGKYRLYEPGYTNLTLPFVFSFGFRKTNDSSKGPILNALEIYKYVQITIGSQDANIMATMVSRYPQEDWAQEGGDPCLPASWS…
Sorghum bicolor	Sobic.008G001300.2.p	MASAAAAALLLLLLLSPSAAQPGFISLDCGGARDHTDAIGIQWTSDATFVSGGGQTAQLQVQTAQQQLTTVRYFPADNRKYCYTMNVRNRTRYLVRATFLYGNFDNSNVYPKFDISIGASTWSTIVVDDATTPVVEEAIILAAAPTLSVCLSNASTGQPFISTLELRQFNGSLYYTTDETRFFLGLSARTNFGAGSNDSVRYPDDPFDRIWESDSVRRANYLVDVAPGTERISTTKPIFVGTNEEPPEKVMQTAVVGQDGSLNYRLDLEGFPANAWGVSYFAEIEDLAPNETRKFKLEVPGMPALSKPTVDVEENAQGKYRLYEPGYTNLTLPFVFSFGFRKTNDSSKGPILNALEIYKYVQITIGSQDANIMATMVSRYPQEDWAQEGGDPCLPASWS…
Spirodela polyrhiza	Spipo14G0045800	MGLWLLVICLLTLVSSSQCQSTEGFISIDCGLDRDANYSDPGTNIIFSPDALYIDTGVNRKVSPETNLTGLFDYYKTLRSFPNGTRNCYTLRPLVKGSKYLVRAEFQYGNFDGQNSPPTFDVYLGVYFWQTVRPVEFSRLEIIAISPGESMQVCLVNKGLGTPYISLLALRPLLDSMYPLDDASQALVLRGNRRDHGTNSFTGYPQDPHDRFWFPPLESEDWVPMRTDQTIRDGSSNFRVPASVLSTGVRTPNLSKTLYFTVNGSPGEEIYVFIHFAELQALQSNETREFDIYTNGSLWFPQYRPSYLVADTLTSRPEMGGPIFYSLKATGNSTLPPIINAFEAYILVKLTALPTQENDVNAIMKIRDFYNLTKNWVGDPCEPKNLTWEGDCGTVSSYC…
Thellungiella halophilla	Thhalv10002396m	MESPHGLLLVALIATSAIIHLVRAQDPEGFISLDCGLPPNEVSPYIHPGSGLTYSSDSAFIQSGKIGRIEKKLEETYKKMVWTLRYFPDGKRNCYSFNVKQGTNYLIRVRFVYGNYDGDNNNPIFDLHIGPNFWLSMDLGDMKDGSTLEDIIHTPRSNFLDVCLVKTGTSTPFISSLELRPLPNNSYITTSGSLRFWTRYYITDSKAFITYPGDAYDRLWIPYLNSTWKKISTTLKANNTGSFNLPQVAVTTAATPANASEPLIYTDFLPFPNDKIFFFLHFSEVQVLGANETREFDIFWNGKVISESFRPIYMQPKTVYNPYPVTCEEGKCVLELKKTRRSTLPPLLNAIEIYIVVDTPQSETNENDVLTVRNIKATYGLNRITWQGDPCVPKQFLWD…
Thellungiella halophilla	Thhalv10003630m	MLFLVDLVLFSGFWVFGSSNPDGFLSLSCGGSSYTAAYNISWVSDNDYTETGNTSTVTYIEGTSTSSVPIRFFPDSRGRVCYKVPVRKDLTSVLIRAKFVYKNYDSQNQPPAFRVSLGRRITSTVDLRTKDPWIEELVWPVNNDSLMLCLLAVKGRGIPVISSLEVRPLPLGAYRRSLEGSPDIILRRSYRINSGYTNGTIRFPSDPFDRIWDPDQSFAPFHASLSFNRLTRLSSLNITENPPASVLETARVLARKDSLSYTLSLDTLGDYYIILYFAGILSLSPSFNVTINNEVNQSDYTVTSSEAGTLYFTQRSISKLNITFEKIKFNPQVNAIEVYEILQIPPEASSTTVSALKVIEQFTGKDLGWQEDPCTPLPWKHIECEGSHVTSLFLSQINL…
Thellungiella halophilla	Thhalv10011223m	MAFPACLLLFFLQLFSALYLSLAQDQSGFITLDCGSPRGTTFRERTTNLTYISDANFINTGVGRGIQQAYRTQFQQQAWNLRSFPQGIRNCYTLNLTTGDKYLIRASFLHGGYDDKPSTEFELHLGPNLWTKVSTTNETQASVNEMIHVLTTDRLQICLVKTGNSTPFISALELRKLMNTTYLTQQGSLQLFIRADVGATVNQGYRFGIDVFDRVWTPFNFGNWSQISTNQTINVNNDYQPPEIAMVTASVPTDPDAQMNITLVEVERNVRFYVFMHFAEIQELKSNETREFNIMYNDKRIYGPFRPRSFTTDSVFTPTEVVADANGQYTFSLQRTGNSTLPPLLNGIEVYSVKLLPEQETDIKEVDAMMNIKSGYGVNKIDWEGDPCVPRAYRWSGVN…
Thellungiella halophilla	Thhalv10011226m	MKSLDWFLLLLIIVFTVLRSVKAQNQAGFISLDCGLVPKNTTYVEKTTNITYKSDADYIDSGSVGKIKDAYTTLFQQQVWALRSFPEGERNCYNVNLTANRKYLIRGTFVYGNYDGLNQFPSFDLHIGATKWSSVKILGVTNTSMHEIFHVVTQDSLQVCLVKTGPTTPFISSLEIRPLNNDSYNTQSGSLMLFARIYFPSQSSSFIRYDEDIRDRAWLPFSDNETMSISTDLPIGTNNFYDVPQAVMKTAAIPANASKPWYLWWTLDDVSAQSYVYMHFAEIQNLKANDIREFNITYNGGLSWYDYFRPPKLSISTIFHSIPVNSPDGKYNFTFTMTGNSTLPPLINALEIYTVVDITQLGTDKGEVSAMMNIKKTYGLSKKLSWQGDPCAPQVYRWE…
Thellungiella halophilla	Thhalv10011227m	MERHCVFLAIFMLILHLVQANDPTGFINVDCGLLPNEPPYTAHSINLEYTSDAGLVNSGKTGIIAKEFESRYSKPSLTLRYFPDGLRNCYNLNVTRGTNYLIRATFVYGNYDGLNINPNFDLYMGPNLWTTVSTSKTAKEIIHVTKSNSLQVCLVKTGETIPFINILELRPLRKNAYVTQSGSLNLFSRRYLSNSSRTIRHPSDVYDRIWDPLFVKNLWKQVTTTLDVNVNNEYELPKGVMATCVTPLNANATLNINWILKPPTTKFYSYMHFAELQTLKANDTREFDVTLNGKLSYGKYSPKPLKSITIFDVMPHQCDRSGECLLELLKTSNSTLPPLLNAIEVYTVIDFPQMETNEDDVAGIKNVQDAYGLNKTTWQGDPCVPKQFLWDGLNCDNSD…
Thellungiella halophilla	Thhalv10011228m	MERQCVFIATFVLILHLVQAQDPTGFINVDCGLPPRDSPYNAVPTGLAYTSDAHLVNSGKTGRIAKEFEPDYTKPILTLRYFPDGVRNCYNLKVIRDTNYLIKATFVYGNYDGLNVDPNFDLFLGPNLWTTMSTNDTIEELIHVTKSDSLQVCLVKTGISIPFINVLELRPLPKTAYVTQSGSLKYLFRRYLSSSDRTIRYPSDVYDRKWYPMFVENSWTQVMTTLNVNASNLYELPQDVMTTGVTPLNANATLNITWTLEPPTTKFYSYMHFAELETLRAKDTREFNMTLNGKQSFRPYSPKPLKTETIFDVTPEQCDGGACLLQLVKTLKSTLPPLLNAIEGFTVIDFPQMETNEDDVASIKNVQDTYGLSRISWQGDPCVPKQFLWDGLSCNNSDI…
Thellungiella halophilla	Thhalv10011230m	MERYFMFIATCVLILHLVQAQDPTRFINVDCGLPPHESPYNALPTGLPYTSDAGLVNSGKTGIIAKEFEPNYTKPFLRLRYFPDGVRNCYSLNVTRDTSYMIKAKFVYGNYDGLKIDPNFDLYLGPNIWTTVTSNDTREEIIHVTKSNSLQVCLVKTGISIPFINVLELRPLRKTAYVTESGSFKFLFRTYFSNSGLKIRYPDDIYDREWNAFFLEKSWAQVTTNLNVNVTNNYELPQGVMATGAIPLNANATMNITWTIDPPTTKFYSYMHFAEIQTLRANDTREFNVTLNGKYSYGPYSPVPLKTETVLDVKPEQCEDGACLLQLVKTSKSTLPPLLNAIEAFTVIDFPQMETNEDDVAGIKNVQDAYGLNKTTWQGDPCVPKQFLWDGLNCNNSDI…
Thellungiella halophilla	Thhalv10011236m	MYVEKSTNITYKSDADYIDSGSVGKINDAYKTLFQQQIWSLRSFPEGQRNCYNFNLTANRKYLIRGTFIYGNYDGLNRLPSFELHIGPNNWTSVSTLGVTNGSVHEMIHVLTQNQLQVCLVKTGETTPFISSLELRPLNSDTYATQSGSLIAVGRVYFSPTPSFLRYDEDIHDRIWVPFLDKRNSVLSTDVLVDTSNLYNVPQSLAKTAAVPANDSQPLTIAWSLDEITAQSYIYMHFAEIQNLEANETREFNITYNGGKSWFSYFRPPKFSITTVYNPTAVSSPDGKFNFTFAMTSNSTLPPLINALEIYKVLDLPHLETNQDEVVAMMNIKTTYELSKRFIWRGDPCAPQLYRWEGLNCSYPDSEPPRIISLNLTGRNLIGTITSDISKLTQMTVLD…
Thellungiella halophilla	Thhalv10016198m	MVRISLLLLCLLVSTWLFTSSSAQAPGFVSLDCGGAEPFTDELGLKWSPDDHLIYGESAKISSPNETKTQYTTLRHFPADSRKYCYSLNVTIRNRYLIRATFLYGDFDSNNVYPKFDISLGATHWATIVISDASTIEKAELVFLASSPSVSVCLSNATTGQPFISTLELRQLNGSMYLTEYEDRFYLSVAARINFGAETEDPVRYPDDPYDRIWESDLMKKANYLVDVAAGTVRVSTTLPIENGGDERPPQKVMQTAVVGTNGSLTYRMNLDGFPGFGWAFTYFAEIEDLADDESRKFRLVLPDQPEYSKAIVNIKENAQRPYRIYEPGYPNITLPFVLNFRFAKTADSSRGPILNAMEISKYLQKSDGSIDATVMANVASLYSSTDWGQESGDPCLPS…
Thellungiella halophilla	Thhalv10016227m	MECHRKLLLALSFGAFALIHLVRAQRDQEGFISLDCGLSPNESPYTDSETGLTFSSDADFIQSGKRGEAEDDENYSYKQFKNLRYFPDGIRNCYNLIVKQGINYLIRAGFSYGNYDGLNVSPKFHMHIGPNMWTAVVVRTEHYREVIYMSKSSLLQICLVKTGETIPVISTLELRPLRNDSYMTELGPLQLIYRRAYTSDTSGYIRYPDDVLDRIWDRYNWFETDVNTTRNVTSSNPFAVPDAVSRSAISPRNSSRPLSFFLSPDEKSEKVSVYFHFAEIQALNANETREFDILLDGIAIHSAYSPKVLQSETKYNISPQKCSLSSCDLDLVRTQRSTLPPLINAIEAFKVLEFLYADTNQNDVNAMKNIQAVYGLNMISWQGDPCVPEVLKWEGLKCS…
Thellungiella halophilla	Thhalv10016230m	MECHRKLLLALSFGAFALIHLVRAQRDQEGFISLDCGLSPNESPYTDSETGLTFSSDADFIQSGKRGEAEDDENYSYKQFKNLRYFPDGIRNCYNLIVKQGINYLIRAGFSYGNYDGLNVSPKFHMHIGPNMWTAVVVRTEHYREVIYMSKSSLLQICLVKTGETIPVISTLELRPLRNDSYMTELGPLQLIYRRAYTSDTSGYIRYPDDVLDRIWDRYNWFETDVNTTRNVTSSNPFAVPDAVSRSAISPRNSSRPLSFFLSPDEKSEKVSVYFHFAEIQALNANETREFDILLDGIAIHSAYSPKVLQSETKYNISPQKCSLSSCDLDLVRTQRSTLPPLINAIEAFKVLEFLYADTNQNDVNAMKNIQAVYGLNMISWQGDPCVPEVLKWEGLKCS…
Thellungiella halophilla	Thhalv10018088m	MGLCSAQLAVTCLFIVVPHVLSQVAEFVSIDCGGSSNYTDPRTGLGWVSDSEIIKNGKAVALASTNLNSMQYRSRRDFPTDNKKYCYRLSTKERRRYIVRTTFLYGSLGSEEAYPKFQLYLDATKWATVTIQEVSRVYVEELIVRATSGYVDVCVCCAITGSPFLSTLELRPLNLSMYATDYEDNFFLKVAARVNFGAPSMDALRYPDDPYDRIWESDVNRRPNYLVGVAPGTTRINTSKTINTLTREYPPMKVMQTAVVGTQGLLSYRLNLEDFPANARAYAYFAEIEDLGANDTRKFKLVQPYFPDYSNAVVNIAENANGSYTLYEPSYMNVTFDFVLSFSFGKTKDSTRGPLLNAIEISKYLQISVRTDRNDVSVLDAIRSLSPDSDWANEGGDPC…
Thellungiella halophilla	Thhalv10023262m	MGATLNELLFAVCATFSIFHLAQAQNQQGFISLDCGLPTNESPYNAPLTNLTYISDTGFIHGGKTGTIQKDLETRFLKPYRSLRYFPNGIRNCYNLSVTQDTKYLIRTVFLYGNYDGLNTSPRFDLYLGPNLWTTVDVKISGIGVAEEIIHITRSNILEICVVKTGTSTPLISAIELRPLQYDTYIARTGSLKFVDRIYFSNSEKIVRYPEDIYDRVWVPFLPLDWTEINTTRNVVDSYKDYNPPQNVIKTAAIPTISNESSMTYSWTLDTTDDETYAFLYFADIQDVPDNETREFDIIANGKVEYDPYSPLKFEVETLFNRVPVKCEGGVCRVQLSRTRKSTLPPLINALEIFKVIEFPQSETNQDDVIAMKNIRATYKFSRISWQGDPCVPKQYVWT…
Theobroma cacao	Thecc1EG000924t1	MVELLVLIGRVSLVVGESSATCIHWIPDDQWFRDRKSCRNLNKGIERVRIFDIESGKRCYSLPTIKDQDYLIRGSFPVGETEGAQLDSLFRVSIGVTPLHLVNSSEGLVVEGIFRAADSYTDFCLVHEKGDPYISSLELRHLNGSAYLKDKSSSILKLLNRTDLGGIEETRYPEDGYDRIWKPASSLYSPANSSITIHNNANTTVPLKVLQTAVTDSNRLEFLQNGLDNEDYNYTVILYFLELNDTVTRIGQRVFDIYINNERKEENFDILANGSNYREGFFNLTAKGSLNLTLAKVSNRSEFGPICNAFEILQVRPRDQQTDYDDVIVIKKVKEELLLLNQGNTLIDSWSGDPCLPDHWQGLTCNSNGSTVITDLDLSASKFQGPIPPSITELTHLKT…
Theobroma cacao	Thecc1EG010695t1	MLNSYKLILTLYLHFISSVVSQVTEFTSLDCGSTSNYTDPSTGLGWSSDIDIMKHGKLIQVKNPNGNWMQYRTRRDFPSDNKKYCYNLSTKERRRYLVRATFQYGSPENEDAYPKFGLYLDATEWATVIIQDASRIYVNEMIIRAPSDSIDVCICCATTGSPFISTLELRPLNLSMYATDYEDNFFLNVAARVNFGALTKDVVRYPDDPYDRIWESDLDRRQNFLVGVAPGTERIRTSKNIDIMTREYPPVKVMQTAVVGTKGELSYRLNLEGFPANARAYAYFAEIEDLAPNETRKFRLQEPYIPDYSNAVVNIVENANGSCTLYEPSYMNVSLDFVLSFSFTKTNDSTRGPLLNAIEISKYQQIAAKTDRRDVTALNSLRSMSAESVWANEGGDPCV…
Theobroma cacao	Thecc1EG022082t1	MDELGLQWIADDFLTYGEIASISVLNESRKQYMTLRHFPADSRKYCYKLNVISRTRYLVRATFLYGNFDNNNVYPKFDISLGATHWSTIVISDANTIEKVELIFLATSPTISVCLSNATTGKPFISTLELRQFNGSIYYTPFEESFYLSVSARINFGADSEAPVRYPDDPFDRIWESDSVKKANYLVDVAAGTEKVSTDKPIEIGGDERAPQKVMQTAVVGRNGSLTYRLNLDGFPGNGWAFTYFAEIEDLAPDESRKFRLVLPGQPDLSKAIVNIQENAQGKYRVYEPGYPNITLPFVLSFRFGKTSDSSRGPLLNAMEISRYLEKNDGSLDGAVMANMVELYSSVGWAQEGGDPCLPVPWSWVECNSDLQPRIVSVHLSSKNLTGNIPSDLTKLSSL…
Theobroma cacao	Thecc1EG028924t1	MMSRHELFIVLNNLLPLFILVFGITSSWDTPTLTEATKHDVGRRKLATQNNPGFISIDCGVEEDYLNGETGIYYKSDKDFIETGENHDISASASRNNYYVVQWREYGNLRSFPDGKKNCYTLKPEQGRNNSYRIRASFLYGNYDGKNEIPEFELYVGVNYWDTVRLPSLWYMLFLDIIYFFTADTGYVCLVNTGLGIPFISALELRLSNESAFNTTYSVALGNVRASDLGISSNHSFRYKDDGYDRIWQPLQFPSSVPISPSLNIANQVDDLYKVPAEVLRTAIQPVNGSRSLNYTYYSSRFPFSQYLVCFYFAEIEETARQDRLREFTITLNGFKIGPITLEYLKPLPVSSQNLPVQGVINFTIDATEESDLPPILNAMEFYQVLPLPYSPTDPTDGD…
Thyrsopteris_elegans	scaffold-EWXK-2011409-Thyrsopteris_elegans	MIHALELQRLSDDQMSLGTDDGDGIPLLSLQXSDDQMSLGTDDGDVAALDAIKATFQGFDGWRGDPCLPYAYNWLTCSLESRPHIVTLSLANKNLTGEIPTSITSLTDLVAIDLHGNKLSGSIPEFLAQLPDLKTLFLQDNNFSGAIPEALLDKVASFGLNFSFAENPYLCTPSSNQSYCQLQTNTISTKKSRVPLVAALATLGALVMLIVPGVLFFLVFRRRSNFIRAPKPKVDEDDARRSNIVPHAQVIERSNPTRSFTYQEIEAMTNQFATKIGQGGFGPVFHGVLSYGVNVAVKVLSQHSLQGIQEFLNEVALLSRVHHRNLTGLIGYCIELKLVLVYEYMSNGSLHQLLHGKLGKQLAWRDRLKIVVGSAEGLEYLHKGCNPRIIHRDVKSSNI…
Thyrsopteris_elegans	scaffold-EWXK-2123318-Thyrsopteris_elegans	MNLSAVIAAAFGDLKNLQMLDLHNNSLMAGMENLEPLGDLQVLNLSFNLLQGSIPDLNGMVSLQKLDLQSNDLTGALPESLGNLPNLEELNVENNKLVGPVPASLNKSSLDKRLSGNPCLGNVCSPPSAPNPHVVEWSPPPTKVVTASPPHLLAPTKQKDKKEFVIYGASIGGAFAVLVIGGILLMSLFRRQKRGMQPLSSQSRKYVSACTGAQRFSLEEVKKGTCNFKDPIGLGSFGPVYLGRLSDGQRVAVKVRSDTSQIGSDSFANEVFLLSQAQHQNLVSLIGFCLEENRHILIYEYLPGGTLMDHLYGNKAKKRPLVWKKRLQIALGAATGLDYLHRHIPKIIHRDVKSSNILLDAELNAKVSDFGLSKHLADDDATHVTTIVKGTAGYLDPEY…
Thyrsopteris_elegans	scaffold-EWXK-2123487-Thyrsopteris_elegans	MDNTPMMNDVPSKRDWMKILVGVFVGGSAVLFLFVFIVTVFCIYRRQKRQSAFEAKEAMKLPPIYIAKTVLEPQVIDLKSTEIQQFSLLELNEATNAFNKRIGEGGFGAVYHGMLPDGQAIAVKVRSTTSIQGLREFTNELTLLSEIRHLNLVPLIGFCPEQQILVYPYMSNGSLQDRLYGEPSRRKPLDWITRLNIALGAARGLHFLHSAAGVRCIIHRDVKSSNILLDNSMVAKVADFGFSKYAPQEGDSMVSLEVRGTAGYLDPEYYSTQQLTVKSDVFSFGVVLLEIICGREPLNIHRPRPEWSLVEWANQYIQESNIQAIVDTSISMSYTPEAMWRVVEIALTSVEPRGHHRPTMEDIIRELEDALIIENNASQYMASMSIESLASSRLSVSES…
Triticum	TRIUR3_21033-P1	MVARFPLLLLLLVFSAQLLITSAAAAAASPHGLTQVDVAKRLKEELWERNPGHEMLKSWNGGDPCSPSAWEGFSCRLLDGNQVVAKLNFSSKELQGPIPAVIGNLTELTEIDLQGNNFTGSIPESFSALTHLLKLSVKCNPLLSNQLPDGLSTNLDFSDGGCAAGEHSSPPGAANQRTFVVSGLAGGSLAYPVFEERSIHITTNPAVQQFSYKSIQSATNHFKKLIGGGGFGAVYQGEASKRKVLDWPTRISVCIGAAKGLVYLHNFAGRCIIHRDVKSSNILLDQSMCGKVADFGFSKYAPQEGDSVASMEVRGTAGYLDPEYYSTQVLSTKSDVFSFGVVLLEIVTGREPLDVQRPRSEWSLVEWAKPYIRDFRIEEIVDPGIKGQYCSEAMWRVLE…
Triticum	TRIUR3_24905-P1	MASAAALLLQLQLLLLLSLSAAQPGFISLDCGGADDYTDGIGIQWTSDAKLVFGGQATNLPVQNQLQKQYSTLRYFPADNSKYCYTMNVRTRTRYLVRASFLYGNFDNSNVYPKFDLSLGATPWSTVIIDDADTPVVEEAIILAAAPTLSVCLSNASTGQPFISTLELRQFNGSLYYTDYEAQFFLALSARINFGADGNKSVRYPDDPFDRIWESDSLRRANYLVDVAPGTERITTTKPVFVGTELEPPEKVMQTAVIGQNGSLNYRLDLEGFPGNAWAVSYFAEIEDLAPDETRKFKLVVPGMPLFSKPTVDVEENAQGKYRLYQPGYTNVTLPFVFSFEFKKTNDSSKGPILNAMEIYKHVQITMGSPDANTMSSLASRYPQAGWAQEGGDPCLPVS…
Vitis vinifera	GSVIVT01003848001	MMGGFDSWISRSVECLILSFFLLLQSTCAQQAFVSIRCCAESTFTEPSTNISWIPDDGWYSNTLGCQNINKPVENYQGDKIRIFKGDLAKKWCYNLSTTKGHEYLIRGTFLFGDSVRTSLAILFNVSIGVTPIGLVNGSDDSVEVEGVFTARNHHIDFCLLKGTGDPYIYKLELRPLNVLKYLQGGTSSVLKLVKRVDVGNTGEDIRYPVDPNDRIWKAESSSIPNSLLEKTPPNPISSSANVSITTAVPLQVLQTALNHSERLEFLHNDLDIGVYNYNLSLYFLEFIESVDTGQRVFDIYINNVRKRPDFDIMADGSKYREAAFRFTANGSFNLTLVKVSDKSLFGPICNAYEIFQVRPWVQETNQEDVNVIMKVKDELLKKNQGNKVLGSWSGDPCL…
Vitis vinifera	GSVIVT01010298001	MGLFSHFLVSFLCLITTTLCQVTEFISIDCGGTSNYTDSRTGLQWISDTGAISYGKSVQVENPYGGWLQYQQRRDFPTESKYCYTLKTEERRRYLVRATFQYGSLESEGTYPKFQLYLDATKWATVTVLESARVYVKEMIIRAPSSSIDVCLCCATTGSPFISTLELRPLNLSMYATDFEDGFFLKVSARVNFGAPSEDPIRYPDDPYDRIWESDLVKRQNYLVGVAPGTERVNTSKQIDVRTREYPPVKVMQTAVVGTRGRLSYRLNLEDFPANARAYAFFAEIEELGVNETRKFRMERPYLPDYSNAVVNIAENANGSYSLYEPSYMNVTMDFVLSFSFVKTRDSTRGPLLSAIEISKYVQIAPKTDKGDVTVLNALCAMSTESAWSNEGRDPCVPA…
Vitis vinifera	GSVIVT01016933001	MFVECRGTYAWSSKVCLIFLQVFALTISMEESVALASDGVFGNSESVINRKPARRKLDDIAGSINIDCGLPEDCKYIDAETGLQYTSDASFIRSGINKNISSKFSSTTLHKSLTNVRSFPQGKRNCYTLRPPEGHGTMYLIRASFMYGNYDELNQVPQFDLYIGVNMWDSVKLDNASHLVMKEILHAPSDDDIYVCLVNIGYGEPFISSLEVRHFHDSSYKTESGSLALYRRLDAGSTTNEIVRFKDDAYDRIWFPYNLPDCESLNTTVPIDSHAETEYKLPSKVMTTAIRPMNSSASLDFDFDIGDSTLEFYVYMHFAELEGLQENQTRNFSITLNGNPWGEANIVPKYLHSRTVNNKQPVRGSKLKFSIYKTLNSSLPPILNAMEIYMVKGLLQAPT…
Vitis vinifera	GSVIVT01025552001	METRLLLLFLSVTVLLMDAANAQMPGFVSFDCGGSENFTDDLGLWWTSDDQLMYGEIATISVANETRKQYTTLRHFPADNRKYCYTLDVISRTRYLVRATFLYGNFDNNKVYPKFDISLGATPWSTIVISDANTIESSELIFLASDPTISVCLSNATTGQPFISTLELRQFNGSIYYTEYEEDFFLSVSARVNFGADSEAPVRYPDDPFDRIWESDSLKKANYLVDVAPGTEKVSTQMPIDVNKDSRPPEKVMQTAVVGRNGTLSYRLNLDGFPGFGWAFTYLAEIEDLGPEETRKFRLILPNMPDLSKPAVNIQENAQGKYRLYEPGYPNISLPFVLSFKFGKTSDSSQGPLLNAMEINKYLEKRDGCLDGSAIASIVLQYSSEDWAKEGGDPCLPVP…
Vitis vinifera	GSVIVT01028662001	MDTVCFWVCFFLLFWLGNVGFCYQDGFLSLSCGATADFVDSTNISWVSDSTYVDTGNTTTIDFIEGTSSSHVPIRFFPDSKGRKCYRLPVKNVSSVVLVRTQFVYKNYDGLAKPPAFSVSLGTAITTTANLTVSDPWTEEFVWSVNQDILPLCLHALPGGGVPVISSLEVRPLPQRAYTSGMEDFPNKSLRKCYRINCGYANGSLRYPLDSYDRIWDADQSFSPFHLSTGFNIQLSFNLSSIEESPPLAVLQTARVLARRDALAYYFPLDKLGDYYIVLYFAGILPVSPTFDVLINGDVVWSSYTVKNSEATALFFTRKGIKSLSITLKNISFNPLINAIEVYEMVDIPSETSSTTVSALQVIQQSTGLDLGWQDDPCSPTPWDHISCQGSLVTSLGLP…
Vittaria_appalachiana	scaffold-NDUV-2008675-Vittaria_appalachiana	MARWAFLLFVVTTLQALHLWRFASPQVSGFLSIDCGSDASSSDSFGIEWKPDAGLMQEGQAFLTGGISQVMSTLRFFNGTQSKYCYSLSSSAVTEGAFFLLRAMFWIGVNTPYLPTSADGVFRFMMIVDADEGMEIQLAYGNGMWLPVEIYMRAKRSSVDVCFARSTPRGDAPFVNSLELRPLPSTLTATTLMNRTGANCVVNSRYDYGVSTSSGPPIRYKADPIDRLWLPFPSPVQDIYATDSAIDTNEADHPPAVVLQTAVTGNGSIWLTFPTNPNTSQTYFIELYFAEINPAVNASGLRVFDLWANGIMINKLNEAIDVFARVGADTAYGYLAQVSPDSAGVLLFNLTPTAKSIYPPFVAGAELFYPKLPTPFTPSSVVNVIEAIKASLGLSSYTG…
Zea mays	AC233871.1_FGP005	LFSDAASYTTNLQYNSVLKAIRLQQATTNYDREGGFGAVYRGALANGQEVAVKVRSSSSTQGTREASKRKVLDWPTRLSVCIGAARGLVYLHNFAGRCIIHRDIKSSNILLDHSMCGKVADFGFSKYAPQEGDSNPSMEVRGTAGYLDPEYYSTQVLSTRSDVFSFGVVLLEIVTGREPLDVKRPRHEWSLVEWAKPYIREYKIEEMVDPGIKGQYCSEAMWRVLEVASVCTEPFSTFRPTMEDVLRELEDALIIENNASEYMRSIESTGTLGSNRYLSIDRKMFASGSARIESMKGNLQAMPSLPR*
Zea mays	GRMZM2G091632_P02	MAAAFSAAILFHLLLLLFSPSAAQPGFISLDCGGARDHTDAIGIQWTSDASFVSGGQAAQLLVQNGLQQTQQQLTTVRYFPADNRKHCYTMNVRNRTRYLVRATFLYGNFDNSNVYPKFDISLGASPWSTIVVDDATTPVVEEAIILAAAPTLSVCLSNASTGQPFISTLELRQFNGSLYYTTDETRFFLGLSARINFGAGSNDSVRYPDDPFDRIWESDSVRRANYLVDVAPGTERISTTKPIFVGTNEEPPEKVMQTAVVGQDGSLNYRLDLEGFPANAWGVSYFAEIEDLAPNETRKFKLEVPGMPALSKPTVDVEENAQGKYRLYEPGYTNLSLPFVFSFGFRKTNDSSKGPILNALEIYKYVQITMGSQDANIMASMVSRYPQEGWAQEGGDPC…
Zea mays	GRMZM2G700291_P02	MAARSLLLYALLLLALATAAPSHGLTQADVAKRLKEVLSERNRGHEMLDSWNGDGDPCSPSTWEGFSCEPKDGAQVVVKLNFSSKKLQGPIPAEIANLTELNEIHLQYNNFTGFIPASFSAFRHLLKLSVICNPLLNNKQPDGFSSGVNFSYGGCATQEYYSSPAEEYQSPPAVASQKVYVIGGVAGGSLACTVALGSFFVCFNKRERRSPKKDCSSTTIQQLSLKAIQTATSNYKTMIGEGGFGAVYRGALANGQEVAVKVRSSSSTQGTREFNNELRLLSAVWHENLVPLIGYCCEKDQQILVYPFMSNGSLQDRLYGEASKRKVLDWPTRLSVCIGAARGLVYLHNFAGRCIIHRDIKSSNILLDHSMCGKVADFGFSKYAPQEGDSNPSMEVRGT…

## Sheet: DMI1|POLLUX|CASTOR
Species	SequenceID	Sequence
Adiantum_tenerum	scaffold-BMJR-2007308-Adiantum_tenerum-ORF1(frame1)	LKSSPASSKPGARSEIGLGNTELFDVYSKSNSLTSSSKSPRPNYGFAIRGDAATQEAESIEAKCRPIYPEEMEPSTPKNHSPDAFLERARSENIGSDFLSMPPAKSPRITESYNPGLDRSRSKQLSRSSTQNPRHGQSFPLTDFGVQPLNKHSVEFSRNIAPEHVFVSSKLPDEKGTDNGSAANWKRRRLPEISSARLSTDGWLNEAKSPISTSFTEECSFATRLLPWKVVYSLQLLVRHNKSSSKILALLVLSAIVMLFVVQHHQLMLLKQENAILKAVSCQGSGFGADCFHVKDEMDIRSNKAAWNIIGGLLLVLCGLYFTRVHLATSSSKRNICCKGIDEAVPVSKRVAYLVDVLFSTHSYAKAIALLFATLLLIGFGGCWLYAVGDEDLSDALWR…
Amborella trichopoda	evm_27.model.AmTr_v1.0_scaffold00017.65	MMPNSLDNNRGHGSESPPLLKRTRTLDHSFLNGPLRSAVRRLHSSPPNPNRNSLQNPNPNSPQSSDPIYPQNISPSFLDNPNSNPVVRDLDHSDSPFLARDWCYPSFPQPPKEPPLSSKPLKPKRVEEDENTILAVPELSKFPSKSPESNRHTLPDSNDKSGVAPKVAVKEKRQTFGKCSCSMMVNSKQVNSEPLALFLLKKIFVLRSLFMSLLLVSCILCISYAASMHVKVADLEEELSNLRRVCSKQETEILGSGQVGELHYGFPSGFGDLNSRKIALYTVLVTLVTPFLFFKYLDYLPRVYTTSKNGRCNGEEVPLKKRIAYRVDVCFSLYPYAKLLALLSATIVLIAFGGLALYAVSDGSLSEALWLSWTFVADSGNHAEMVGTGPRIVSVSISA…
Amborella trichopoda	evm_27.model.AmTr_v1.0_scaffold00066.172	MTSEPENSQYNEPSNNRDWFFPSSSFFHSNPNQSFKTLNPSSSSRKAYSNKTLTGSNYAQNRSQRTVTRPYYERKSFSSFEPSIPRSDGRKKAEFYTHRRETAKPALSSREKQKLPPEKPVASMENRKSSMESFKGRIWTVAFPVLISCLCTLLHNKFSLRDQVKNLQDQIHMLNAKLQACDISTFVSLDEGNPPENALILERSFKFFSLVVAFGFLLIIFIFAKYVDCLPRSRRSNDNNKTLEEVSLSKQLAYHIDVALSVHPYAKPLALLVATLLLICLGGLALFGVTDDNLWDCLWLSWTYVADSGNHTSSVGFGPKFVSISISFGGMLIFAMMLGLVSDSISEKFDSLRKGRSEVIEKNHTLILGWSDKLGSLLNQLAIANESLGGGMVVVLAER…
Aquilegia coerulea	Aquca_014_00149.1|PACid22028499	MSKDDTNSNPNPNKPERPPVLKKSRTISEESRFNSTSNNQNSFQFPPVRRISTTPPSAHRFITNDPSSSSSSSDTNTNGGIYDRDWYYPSFLGPHTSLTRVNAKANKSPKLEFPDLASLRIQTTSNSVIQKSDQVKRVTSSSLKSKAEKLKPEKPTTVLSKPSTTTNTTSTSVPAPDVRKIRVFSNNWIIYVLMITCILSVSFAVSFWMKVVNLQGEIGRLHKLCSGNHDHRYKEDSDIEDSDSPLYFVDSDNRIVVLYSAVFVLMTPFLLFKYIDLLRLKSLSKVNKSSEEEVPLKKRIAYRVDVFFSVYPYAKLLALLLATILLIGFGGLALHSVSDGSLAEAFWLSWTFVADSGNHADSIGIGPRVVSVSISSGGMLIFAMMLGLVSDAISEKVDS…
Aquilegia coerulea	Aquca_017_00594.1|PACid22032249	MSLDPESSPSTSRDWFYPSPSILNSSTSSRIFKHPKRFSTNPRIPKTNYPNPKPFNPPSTQQSFSSSSNSLPRSEVKYAAIRRRIDSSNRREKTQVLDYSSENVSAQKTEKTFFSMEQAISSKGVNHLMGLQLKKRWNLALYVVVIVITFSSLLYKNFSLHSQVDDLQDQLSKLNVRLKACSLLDSVDNLDVIPEENDLYSNRRLKVFALLVSLTSLSIPLLIYIYIDYVSKWLRSAENVLEEVSLNKQLEYRVDVFLSLHPYAKPLALLVATLLLICLGGLALFGVTDDSLAHCLWLSWTYVADSGNHTNSEGIGPRLVSVSISFGGMLIFAMMLGLVSDAISEKFDSLRKGKSEVVEKNHTLILGWSDKLGSLLNQLAIANHSLGGGTVVVMAERDK…
Arabidopsis lyrata	jgi|Araly1|917996|scaffold_801396.1	MEKPVAVPSQSPSQRITRLWTHFSLTHCLKFSCSFSFTYVMFLRSKVSRLEAENLILVTRCNSSRVPGSDNNEMEETNSRAVVLFYVIITFVLPFLLYMYLDDLSHIKNLLRRTNQKKEEVPLKKRIAYSLDVCFSVYPYAKLLALLLATVVLIVYGGLALYAVSDCGVDEALWLSWTFVADSGSHADRVGVGARIVSVAISAGGMLIFATMLGLISDAISKMVDSLRKGKSEVLESNHILILGWSDKLGSLLKQLAIANKSIGGGVVVVLAERDKEEMETDIAKFEFDLMGTSVICRSGSPLILADLKKVSVSNARAIIVLGSDENADQSDARALRVVLSLTGVKEGWKGHVVVEMCDLDNEPLVKLVGGERIETVVAHDVIGRLMIQCALQPGLAQI…
Beta vulgaris	Bv6_144160_zztn.t1	MPFPSSSITRKSEKRPFLRKCHSTTTPYQSHHQLHLQSRSISMPSSDPNLSSASPVSLSSTFFKRLLVPANWVFFYLLSFICFSSVAYTVSLWKRLTALQGEILELRRFCKGNDVIHNSVIEISQSNDAKSSSDIINVSGKTFALYIVIFTILMPFLVYKYLDYLPRLLKSLSKRTDNYKEEVPPKKIFAYMVDVCFSFYPYAKLLALLFATIFLIGFGGLALYAVSDNSLAEALWLSWTFVADSGNHADRVGVGPRIVSVSISAGGMLIFAMMLGLISDAISEKVDSLRKGKSEVIESNHVLILGWSDKLGSLLKQLAIANKSLGGGVVVVLAERDKEEMEMDIGKLEFDFMGTSVICRSGSPLILADLKKVSVSKARAIIVLASDENSDQSDARALR…
Blechnum_spicant	scaffold-RWYZ-2218830-RWYZ-Blechnum_spicant-2_samples_combined-ORF1(frame1)	VVLSLTAVKEGLNGHIVVELSDLDNEPLVKLVGGHVVETVVAHDVIGRLMIQCARQPGLAQIWEDILGFDKAEFYLKRWPQLDGMQFKDVLVSFPEAIPCGVKVAGDEGRIVLNPNDDYVLCEGDEILVIAEDDDTYAPASLPKLLCGSLPRVIVPPKLPEKILFCGWRRDIHDMIKVLDAFLPSGSELWIFSDVSLEEREKKLQDENLDRLLNIRLEHRQGNPVIRRHLESLPLQTFDSILILADEKLEENVVIADSRSLATLLLIRDIQSKRLPYSSSKRTQLKRPGFVHGSWIGEMQQASDKSIIISEILDSRTKHLVSVSQIGDYVLSNELVSMALAMVAEEKQINRVLEELFAEEGNELYIRSAEFYLYDQEELSFLAIMIRARQRKEIVVGYR…
Blechnum_spicant	scaffold-VITX-2099876-Blechnum_spicant-ORF1(frame1)	LLIFCTSSMVVHHHQLTLLKSENERLKAAVGGAYLDSTRSVEDHEEVSSNNLIWKSFLAGGLILLLCGSYSIRCRRAVSYFTRKSYRKNTDEDVPLGKHIAYLVDVLFSTHPYAKAMALLFATLLLIGLGGCSLYAVGDEDLSDALWRSWTYVADSGNHTDSVGLGPRIVSVSISIGGMLIFALMLGLVSDAISEKVDSLRKGKSEVIESGHTLILGWSDKLGSLLKQLAIANQSLGGGVVVVLAERDKEEMELDIAKLEFDLMGTSIICRSGSPLIMADLKKVSVSKARSIIVLAEVENADQSDARALRVVLSLTAVKEGLNGHIVVELSDLDNEPLVKLVGGHVVETVVAHDVIGRLMIQCARQPGLAQIWEDILGFDKAEFYLKRWPQLDGMQFKD…
Brachypodium dystachion	Bradi1g02000.1|PACid21819622	MPLDPDPSPPTPQRDWFFPPAPPFLPSSSSRTLAARAPFPSTSRSYKPYSLADRRPPPPPTPRSRSRSPHPSPEQQQNPPFAPRRRDPRYAGVRRGDARPAPASSVPAPAAAPLVPERKSSPAAATLRWSGVVSAAAIVLCFASLLRRNFSLHDQVHHLRGQLSAATSKLQSCIIVVDSSLDMSGKFSYEDDGDSVPSRSLKNFSLLLSLSALYAPIVVLKYIDLLSKLRRSQNSEEVPINKRLAYRVDIFLSLHPYAKPLVLLVATLLLIGLGGLALYGVTDDSLSDCLWLSWTFVADSGNHANAAGFGPKLVSVSISIGGMLVFAMMLGLVTDSISEKFDSLRKGRSEVIEQSHTLVLGWSDKLGSLLNQISIANESLGGGTIVVMAEKDKEEMEAD…
Brachypodium dystachion	Bradi2g56274.1|PACid21807506	MAESDGGEADPGAGPQAAGGGVSRPEPATRPQRPQLTKSRTISGSTAAAATAAASTAERGRGGRDSILARRSTTAPLPPAAALPPRRLTVAVDDPSHAAPNGGVLDRDWCYPSFLGPHASRPRPPRQQQTPVSADRRNPNNPAPPRRVAISQREEEKCLASVVKQSTLLGERRPLSPPPPRSRRFDLPPYLLPLLVATAISSSLAFWQWMKVLGLQENIRLCGRDNAVGSEGTAETPWILGDPGSNFAYSENWNLAPIAFIIPIFLFKYIDQLRRKKANSTRMRNTEEEVPLEKRIAYKVDVFFSGHPYAKLLALLLATVVLIASGGIALYAVSGSGFLEALWLSWTFVADSGNHADQVGLGPRIVSVSISSGGMLVFATMLGLVSDAISEKVDSWRKG…
Brassica rapa	Bra022510|PACid22690227	MPNHSSRSSEKSSLFRRSKTLPTGSYRRFTTPLVPTYRYDSASDLRRDGDGGSCDSDTTNSAVAVLNSESAPSQVLATQSPSQRITKLWTHFSLTHCLKFICSFSFLYVMFLRAKVAKLEAENSILLTRCSRSSSNNENPQMEDVNNRAVVLYSVIMTIALPILLYMYLDDLSYVKNLLKRTNKNKKKEEVPLKKRIAYSLDVCFSVYPYAKLLALLFATVVLIVYGGLALYAVSDCGVDEALWLSWTFVADSGNHADRIGVGPRIVSVAISAGGMLIFATMLGLISDAISKMVDSLRKGKSEVLESNHILILGWSDKLGSLLKQLAIANKSIGGGVVVVLAERDKEEMETDIAKFEFDLMGTSVICRSGSALILADLKKVSVSNARAIIVLGSDENAD…
Capsella rubella	Carubv10025877m	MHPNHTPRRTRTTLFRRSKTLPTHSYRRFTTPVIPSFRYDDDDDSLSSDLLREDDGDSTNFSAVLNSEEKPVAVVPSQSPSQRITRLWTHFSLTHCLKFSCSFSFTYVMFLRAKVSRLETENYVLLTRCNSSRVLGSDNDEIPQLEGTSSRAVVLFSVIITFVLPFLLYMYLDDLSHIKNLLRRTDQKKEDVPLKKRIAYSLDVCFSVYPYAKLLALLFATVVLIVYGGLALYAVSDCGVDEALWLSWTFVADSGSHADRVGVGARIVSVAISAGGMLIFATMLGLISDAISKMVDSLRKGKSEVLESNHILILGWSDKLGSLLKQLAIANKSIGGGVVVVLAERDKEEMETDIAKFEFDLMGTSVICRSGSALILADLKKVSVSNARAIIVLGSDENA…
Carica papaya	evm.model.supercontig_113.52	MANGTEGSDRQIPNPTSKKPEEKPPLLKKFRTISDDTRPTPHFPGPLFPAVRRVSSVPPSPCRPSDLRVSVAADAPAEHNITSASASSNRNVRGLGDMNSFADRDWLFPSFLGPHVVKASQSRKHEGGRGRRRAMDGVHGKMAVDEKQGFAAATAAPRFDVVEREKIVGKEQRPPASQVLLIFTCIFSVCYAMYLRNNVVKLKGEIFNLRRQCDNRGVVHNGRTEVLQLEDASLFSYFQSADTRSVALYTVIFTLFLPFMLYKYLDYLPQIKNLSKRRKTNEEVPLKKRIAYMVDVCFSVYPYAKLLALLFATIFLIGFGGLALYAVSDGSFAEALWLSWTFVADSGNHADRVGTGPRIVSVSISSGGMLIFAMMLGLVSDAISEKVDSLRKGKSEVIE…
Carica papaya	evm.model.supercontig_9.383	MSHDSQSPPSFSRDWFFPSPTYSTHPPGTPKYTRRFSTTRRISQPSFPDPQTQQKPLSRNEVLESCSVSSSNSKPYRDTRYVRPRRRVDFSRKTDNPPKREEDYAVSDGISVSKSAILGEKMIVGTSGQRLKVHWQMAFSIVILVTVFTSLVHKSFSLHNQVTDLKLAYQVDLFLSVHPYAKPLALLVATLLLIFLGGLALFGVTDDSLADCLWLSWTYIADSGNHANSEGIGPKLVSVSISFGGMLIFAMMLGLVSDAISEKLDSLRKGRSEVVEQNHTLILGWSDKLGSLLNQLAIANESLGGGIVVVMAERDKEEMELDIAKMEFDFRGTSVICRSGSPLILADLKKVSVSKARAIIVLAEDGNADQSDARALRTVLSLTGVKEGLRGHIVVELSD…
Citrus clemensis	Ciclev10018782m	MSLDSEPSPSSSRDWLFPSHSFAHSYDIYTSKTPKYHRRFSSNPRLSQPLPPDSKPHKTPAFHSVSSSNSCSFSEYKYAGLRRRSYSSRRAGTSPKREENGTVLQRNAVVSNRNVGVSEEKTSESKMIAGFYGQRVKFRWHMVISLVIMITFFTSLVHKNFSLHNQVDELQNQVSKLNSRLRACNLLDSTDVIRSISKDSEQLSSEGLKNLALIVSLTLLSIPVVILKYIDYVSKSRSPDNISEEVSLSKQLAYRVDVFFSVHPYAKPLALLVATLLLICLGGLALFGVTDDNLADCLWLSWTFVADSGNHANSEGIGPRLVSVSISFGGMLIFAMMLGLVSDSISEKFDSLRKGRSEVVEQNHTLILGWSDKLGSLLNQLAIANESLGGGIVVVMAEQ…
Citrus clementis	Ciclev10000208m	MQNSNNDEASVTKTTGKPPLPKRSKTISDDTHFPGPLFPAVRRTDKSFDLRVSIDSDAVASSSSLSSSSSSSNGFNERDWMYPSFLGPHMGRRRIKVKPNKLEFKGNEEKKRIQELGSKKEEKEVASLAVTQSNSVTQTSSVSQLSGKTRGLKSSLMTYYMLIINCILCVCYAIYLRDRVEKLEEENSSLRRFCSYKSIAGNNGIDVLHTDNNSDSNFGNADGRTVALYSVIVTLLMPFVLYKYLDYLPQIKNFSKRTKKNKEEVPLKKRVAYSVDVCFSVYPYAKLLALLFATIFLIIFGGLALYAVSDSSFAEALWLSWTFVADSGNHADRVGTGPRIVSVSISSGGMLIFAMMLGLVSDAISEKVDSLRKGKSEVIEKNHILILGWSDKLGSLLKQ…
Citrus sinensis	orange1.1g002475m	MQNSNNDEASVTKTTEKPPLPKRSKTISDDTHFPGPLFPAVRRTDKPFDLRVSIDSDAAASSSSLSSSSLSSSNGFNERDWMYPSFLGPHMGRRRIKVKPSKLEFKGNEEKKRIQELGSKKEEKAVASLAVTQSNSVTQTSSVTQLSGRTRGLKSSLMTYYMLIINCILCVCYAIHLRDRVEKLEEENSSLRRFCSYKSIAGNNGIDVLHTDNNSDSNFGNADGRTVALYSVIVTLLMPFVLYKYLDYLPQIKNFSKRTKKNKEEVPLKKRVAYSVDVCFSVYPYAKLLALLFATIFLIIFGGLALYAVSDSSFAEALWLSWTFVADSGNHADRVGTGPRIVSVSISSGGMLIFAMMLGLVSDAISEKVDSLRKGKSEVIEKNHILILGWSDKLGSLLK…
Citrus sinensis	orange1.1g002491m	MQNSNNDEASVTKTTEKPPLPKRSKTISDDTHFPGPLFPAVRRTDKPFDLRVSIDSDAAASSSSLSSSSLSSSNGFNERDWMYPSFLGPHMGRRRIKVKPSKLEFKGNEEKKRIQELGSKKEEKAVASLAVTQSNSVTQTSSVTQLSGRTRGLKSSLMTYYMLIINCILCVCYAIHLRDRVEKLEEENSSLRRFCSYKSIAGNNGIDVLHTDNNSDSNFGNADGRTVALYSVIVTLLMPFVLYKYLDYLPQIKNFSKRTKKNKEEVPLKKRVAYSVDVCFSVYPYAKLLALLFATIFLIIFGGLALYAVSDSSFAEALWLSWTFVADSGNHADRVGTGPRIVSVSISSGGMLIFAMMLGLVSDAISEKVDSLRKGKSEVIEKNHILILGWSDKLGSLLK…
Citrus sinensis	orange1.1g004087m	MQNSNNDEASVTKTTEKPPLPKRSKTISDDTHFPGPLFPAVRRTDKPFDLRVSIDSDAAASSSSLSSSSLSSSNGFNERDWMYPSFLGPHMGRRRIKVKPSKLEFKGNEEKKRIQELGSKKEEKAVASLAVTQSNSVTQTSSVTQLSGRTRGLKSSLMTYYMLIINCILCVCYAIHLRDRVEKLEEENSSLRRFCSYKSIAGNNGIDVLHTDNNSDSNFGNADGRTVALYSVIVTLLMPFVLYKYLDYLPQIKNFSKRTKKNKEEVPLKKRVAYSVDVCFSVYPYAKLLALLFATIFLIIFGGLALYAVSDSSFAEALWLSWTFVADSGNHADRVGTGPRIVSVSISSGGMLIFAMMLGLVSDAISEKVDSLRKGKSEVIEKNHILILGWSDKLGSLLK…
Citrus sinensis	orange1.1g004558m	MQNSNNDEASVTKTTEKPPLPKRSKTISDDTHFPGPLFPAVRRTDKPFDLRVSIDSDAAASSSSLSSSSLSSSNGFNERDWMYPSFLGPHMGRRRIKVKPSKLEFKGNEEKKRIQELGSKKEEKAVASLAVTQSNSVTQTSSVTQLSGRTRGLKSSLMTYYMLIINCILCVCYAIHLRDRVEKLEEENSSLRRFCSYKSIAGNNGIDVLHTDNNSDSNFGNADGRTVALYSVIVTLLMPFVLYKYLDYLPQIKNFSKRTKKNKEEVPLKKRVAYSVDVCFSVYPYAKLLALLFATIFLIIFGGLALYAVSDSSFAEALWLSWTFVADSGNHADRVGTGPRIVSVSISSGGMLIFAMMLGLVSDAISEKVDSLRKGKSEVIEKNHILILGWSDKLGSLLK…
Citrus sinensis	orange1.1g004585m	MQNSNNDEASVTKTTEKPPLPKRSKTISDDTHFPGPLFPAVRRTDKPFDLRVSIDSDAAASSSSLSSSSLSSSNGFNERDWMYPSFLGPHMGRRRIKVKPSKLEFKGNEEKKRIQELGSKKEEKAVASLAVTQSNSVTQTSSVTQLSGRTRGLKSSLMTYYMLIINCILCVCYAIHLRDRVEKLEEENSSLRRFCSYKSIAGNNGIDVLHTDNNSDSNFGNADGRTVALYSVIVTLLMPFVLYKYLDYLPQIKNFSKRTKKNKEEVPLKKRVAYSVDVCFSVYPYAKLLALLFATIFLIIFGGLALYAVSDSSFAEALWLSWTFVADSGNHADRVGTGPRIVSVSISSGGMLIFAMMLGLVSDAISEKVDSLRKGKSEVIEKNHILILGWSDKLGSLLK…
Citrus sinensis	orange1.1g005788m	MQNSNNDEASVTKTTEKPPLPKRSKTISDDTHFPGPLFPAVRRTDKPFDLRVSIDSDAAASSSSLSSSSLSSSNGFNERDWMYPSFLGPHMGRRRIKVKPSKLEFKGNEEKKRIQELGSKKEEKAVASLAVTQSNSVTQTSSVTQLSGRTRGLKSSLMTYYMLIINCILCVCYAIHLRDRVEKLEEENSSLRRFCSYKSIAGNNGIDVLHTDNNSDSNFGNADGRTVALYSVIVTLLMPFVLYKYLDYLPQIKNFSKRTKKNKEEVPLKKRVAYSVDVCFSVYPYAKLLALLFATIFLIIFGGLALYAVSDSSFAEALWLSWTFVADSGNHADRVGTGPRIVSVSISSGGMLIFAMMLGLVSDAISEKVDSLRKGKSEVIEKNHILILGWSDKLGSLLK…
Conocephalum_conicum	scaffold-ILBQ-2001473-Conocephalum_conicum-ORF1(frame2)	MRPPAXIWEDILGFDNAEFYVKRWPQLDGKRFEDVLLSFPDAIPCGVKVAAENGNIILNPDDNYIMAEGDELLVIAEDDDTYCPAPVPATRKGTLPKVVSPPKLPEKILFCGWRRDIDDMIQVLEAFLAPGSELWMFSEVPVTEREKKLMDGGMNPHMLVNITLVHREGNAVIRRHLESLPLETFDSILILADEALEDSVVNADSRSLATLLLIRDIQSKRMPYQASKNVHVRQPGGSQSSWIREMQQASDQSIIISEILDSRTKNLVSVSKISDYVLSNELVSMALAMVAEDKQINRVLEELFAEEGNEMYIRPGEMYLYDQEELSFYDIMARARQRQEIVIGYRLASQDRAIINPPNKFSAQKWSLEDVFIVLAQEE
Cucumis sativus	Cucsa.075870.1	MSLDSESSPSSSRDWFFPPQSFVHSHPAKSPNYIRRFSDTSRLSRRYTDYHRYRKTSSSISDSHSSSTITNDVKFARTRRRFDFDRRSDLSLKSSEVEFSSKRKLELPDVSSSVKKVSDTSRLSKSIDSSLKVRWIFLAITASIFVVSFATIVHENLYLQEQVNNLETRISNLNSKLRVCNLFDDGNEDDVRSPDEVTDVFTDKKLKTLASIASLTLLFAPIIILKYIDYVSKSRSLDHNLEEVSLNKRLAYKVDVFFSIHPYAKPLALLIATLLLIMLGGLALFGVTDDSLVDCLWLSWTYVADSGNHANSEGFGPRLVSVSVSFGGMLIFAMMLGLVSDSISEKFDSLRKGRSEVVEQDHTLILGWSDKLGSLLNQISIANESLGGGIVVVMAERDK…
Cucumis sativus	Cucsa.076120.1	MANHNENSTLTKPDSPPLLKRSKTIALDTPPPPQHFPGPLFPAVRRLSSSPPPLSASAFRQSNSDLRLSLDNNNNNNNNNNNDSASPPHGAHFFNRDYIFPSCLGPYASNSRLSLKTPKLANQDVSTTTTSSNRRIGSGRVRGVAVEQSPSVAATLKVGESKKEEKVVKVIGKPDLDSQSSSVKRSWKPSRSLMQYWVVCTLVMPFILYKYLDYLPRIKNFSERTQNSKDEVPLNKRIAYVVDVCFSIYPYAKLLALLFATVFLIGFGGLALYAVSDGNFVEALWLSWTFVADSGNHADRVGIGPRIVSVSISAGGMLIFAMMLGLVSDAISEKVDSLRKGKSEVIERNHILILGWSDKLGSLLKQLAIANKSIGGGVVVVLAERDKEEMEMDIAKLEF…
Culcita_macrocarpa	scaffold-PNZO-2026224-Culcita_macrocarpa-ORF1(frame3)	MGSLLKQLAIANQSLGGGVVVVLAERDKEEMELDIAKLEFDFMGTSVICRSGSPLIMADLKKVSVSKARSIIVLAEVENADQSDARALRVVLSLTAVKEGLRGHIVVELSDLDNEPLVKLVGGDIVETVVAHDVIGRLMIQCARQPGLAQIWEDILGFDNAEFYLKRWPQLDGMRFEDVLVSFPEAIPCGVKVATDKGKIVLNPDDDYTLCEGDEILVIAEDDDTYAPARLPQIRCGSLPKVIVPPKLPERILFCGWRRDIHDMIKVLDAFLPSGSELWIFSDVRVEEREKKLLEGNLDLLLNIRLEHREGNPVIRRHLESLPLQTFDSILILADEKLEENVVIADSRSLATLLLIRDIQSKRLPLSSSRVTQVRRPGFTHSSWIGEMQQASDKSIIIS…
Cystopteris_fragilis	scaffold-LHLE-2013343-Cystopteris_fragilis-ORF1(frame3)	MVLLLCGSYSIRCRWAVSYLTRNGTDEDVPLGKHIAYLVDVLFSTHSYAKAMALLFATLLLIGFGGCSLYAVGDQDLSDSLWRSWTYVADSGNHADSTGLGPRIVSVSISIGGMLIFALMLGLVSDAISEKVDSLRKGKSEVIESGHTLILGWSDKLGSLLKQLAIANQSLGGGVVVVLAERDKEEMELDIAKLEFDLMGTSVICRSGSPLIMADLKKVSVSKARSIIVLAEVENADQSDARALRVVLSLTAVKEGLQGHIVVELSDLDNEPLVKLVGGDVVETVVAHDVIGRLMIQCARQPGLAQIWEDILGFDKAEFYLKRWPQLDGMRFKDVLVSFPEAIPCGVKVAGDEGRIVLNPNDDYMLCEGDEVLVIAEDDDTYAPASLPKLLCGSLPRVT…
Cystopteris_fragilis	scaffold-XWDM-2015855-XWDM-Cystopteris_fragilis-2_samples_combined-ORF1(frame2)	MAPKLPDERVSGKFLDNGPSSSSRRRRVQDLSSRQLTDAWLSEIRPPMQACASSIEGSGSALKPVLLKHTSFLQWPAVQNKLAFRNMVLLLLLFICTSSIIYSITQHHQLTLLKRENQSLKAALGGSYLDSSSSMEVSSNKVIWKSFFAGGLVLLLCGSYSIRCLWAVSYLTRNGTDEDVPLGKHIAYLVDVLFSTHSYAKAMALLFATLLLIGFGGCSLYAVGDQDLSDSLWRSWTYVADSGNHADSAGLGPRIVSVSISIGGMLIFALMLGLVSDAISEKVDSLRKGKSEVIESGHTLILGWSDKLGSLLKQLAIANQSLGGGVVVVLAERDKEEMELDIAKLEFDLMGTSVICRSGSPLIMADLKKVSVSKARSIIVLAEVENADQSDARALRVVL…
Cystopteris_fragilis	scaffold-XXHP-2090763-Cystopteris_fragilis-Stewart-ORF1(frame2)	MAPKLPDERVSGKFLDNGPSSSSRRRRVQDLSSRQLTDAWLSEIRPPMQACASSIEGSGSALKPVLLKHTSFLQWPAVQNKLAFRNMVLLLLLFICTSSIIYSITQHHQLTLLKRENQSLKAALGGSYLDSSSSMEVSSNKVIWKSFFAGGLVLLLCGSYSIRCLWAVSYLTRNGTDEDVPLGKHIAYLVDVLFSTHSYAKAMALLFATLLLIGFGGCSLYAVGDQDLSDSLWRSWTYVADSGNHADSAGLGPRIVSVSISIGGMLIFALMLGLVSDAISEKVDSLRKGKSEVIESGHTLILGWSDKLGSLLKQLAIANQSLGGGVVVVLAERDKEEMELDIAKLEFDLMGTSVICRSGSPLIMADLKKVSVSKARSIIVLAEVENADQSDARALRVVL…
Cystopteris_reevesiana	scaffold-RICC-2010835-Cystopteris_reevesiana-ORF1(frame2)	MLIFALMLGLVSDAISEKVDSLRKGKSEVIESGHTLILGWSDKLGSLLKQLAIANQSLGGGVVVVLAERDKEEMELDIAKLEFDLMGTSVICRSGSPLIMADLKKVSVSKARSIIVLAEVENADQSDARALRVVLSLTAVKEGLQGHIVVELSDLDNEPLVKLVGGDVVETVVAHDVIGRLMIQCARQPGLAQIWEDILGXXXAEFYLKRWPQLDGMRFKDVLVSFPEAIPCGVKVAGDEGRIVLNPNDDYMLCEGDEVLVIAEDDDTYAPASLPKLLCGSLPRVTAPPKLPEKILFCGWRRDIHDMIKVLDAFLPSGSELWIFSDVSLEERKKKLEDENLDRLVHISLKHRQGNSVIRRHLESLPLQTFDSILILADEKLEENVVIADSRSLATLLLI…
Dianthus caryophyllus	Dca18390.1	MPFLIYKCLDYLPQLKTLSKRTENYKDEVPPKKKIAYIVDVSFSVYPYAKLLALLFATVFLIGFGGLALYAVSENSFTEALWLSWTFVADSGTHADRVGTGPRMVSVFISAGGMLIFAMMLGLVSDAISEKVDSLRKGKSEVIESNHVLILGWSDKLGSLLKQLVIANKSLGGGVIVVLAERDKEEMEMDIAKLDFDFMGTCVICRSGSPLILADLKKVSVSKARAIIVLASDENSDQSDARALRVVLSLTGVKEGLRGHVVVELSDLDNEPLVKLVGGEIVETVVAHDVIGRLMIQCALQPGLAQIWENILGFENAEFYIKRWPHLDGACFEDILLSFPDAVPCGVKVAAKGGKIILNPEDEYVLREGDEILVIAEDDDSYYPAPLPLGLWWFMVVDG…
Dipteris_conjugata	scaffold-MEKP-2014955-Dipteris_conjugata-ORF1(frame2)	MGGEGVAISPPGVRMMPRFDGLPEELYDDLQSPSQRSVDDSRRLLKKSRSISASNARNDSAMYRFPGPLLPTVRRLNSSPASSTREIGDGGLKSTARISIPAVRLENINAADGSSSPVNGDQTYSDQELDESFGEPTASSPIFSHRSGNGHRIKEGVPKDIAASTVSGESVSLPADSPKAHAESSPTAREAWKHKSRAETDLHDSLLMRPAKSLRTAAGQITGNGQLRGNHTTGGEESLLEGGTFASRRALSRSRVFSQLPNQPQASSPQRPEKADSKFQDGGLPNNNRRRRIPDNSDSRQSSDGWLNEIRRLPQTAANSSTPNFPSSKHSLSKIGSFGWWIAGHNKTFCYYVALNLFVMACASSLLYAVAQHQQVMLLKTEIARLKEYRVVSRQSFEP…
Eucalyptus grandis	Eucgr.H00287.1.p	MSHVDADSSPPASSPSFSRDWFFPSPSPYCAHSAAAAAAAAAAAAAAAKTPKYPRRFSTNPRPSSSSAASLDPKPPRPPSFRSAPPVSPPLPYREARYAGPRRRLGPSLRSERPRAGGEKKVVSSGGGAAPSAGADRKPEAPAEKVPSRCEGVGDLRRRLGLRWRMAFLVAIVLTAFSSVVHKNFSLRSQVEDLQGQISQLRITLQACTLLDLAEFEGSIDKQNQDGPNKRFKNIALISSLSILCIHILLFKCIDKVPRLRSSDCILEEVSLKKQLAYRLDVFFSVHPYAKPLALLVATLLLIFLGGLALFGVTDDDVADCLWLSWTYVASAGNHADSEGFGPRLVSLLISFGGMLIFAMMLGLVSDAISEKFDSLRKGRSEVVEQNHTLILGWSDKLG…
Eucalyptus grandis	Eucgr.I02760.1.p	MIVVPYTFNLWIRVLKLQKENNDLRMICSDRLDGSESSKILLHEGRALVSDWSNTESRTVARFTMVVTLLMPFVLYKYLDYLPQLKNLSKGMKNNQEEVPLKKRIAYMVDVCFSVNPSAKLLALLFATIFLIAFGGLALYVVSDSSFAEALWLSWTFVADAGNHADRVGMGPRIVSVSISSGGMLIFAMMLGLVSDAISEKVDSLRKGKSEVIERNHILILGWSDKLGSLLKQLAIANKSIGGGVVVVLAERDKEEMEIDIAKLEFDFMGTSVICRSGSPLILADLKKVSVSNARAIIVLASDENADQSDARALRVVLSLIGVKEGLKGHVVVEMSDLDNEPLVKLVGGDLIETVVAHDVIGRLMIQCALQPGLAQIWEDILGFENAEFYIKRWPQLDG…
Fragaria vesca	FRAEX38873_1.0_000134400.1	MGMLIRVMPRALRTVLSLTGIKEGLRGHIVVEMSDLDNEVLVKLVGGDLVETVVAHDVIGRLMIQCARQPGLAQIWEDILGFENCEFYIKRWPQLDGMPFEDVLISFPEAIPCGVKLASHGGKIILNPDDMYIAEDDDTYAPSELPMVLRGNLPKEVMVPKSPEKILLCGWRRDMEDMIMVLDAFLAHGSELWMFNEVPEKERDKKLIDGGLDTRRLMNISLIDREGNAVIRHHLESLPLESFDSILILADESVEDSAIRADSRSLTTLLLIRDIQAKCLPYRESMVTQVHRGSFSQGSWIGEMQQASDKSVIISEILDPRTKNLLSMSKISYYVLSNELVSMALAMVAEDRQINDLLEELFAEEGNEMHIRGADFYLEDGEELSFYEVLLRARQRREI…
Fragaria vesca	FRAEX38873_1.0_000178190.1	MSFNADSSPTAAASTSTRDWIFPSSSFTHSSYRDFRSASRRRRFSTYTRAPRTTHSQFNTQVQSHDSNSSGSFSKYSGLRRRRSEFGYDRRDDESPLPPDDASVDKADDVASQSLGKCEVQVDKTKSFLKTFTGFANGRLRVRWQLAFTVAMLITVFPFLVHSNFCLHNEINQLQDKISKLSARLKLCDLLDSVDTSDSSYDAIPNKNLKIAALAISITLLSLPFLFFKYVDFVSSSRRSFDNNAEAVSLKKQLAYQVDVFLSVNPYAKPLALLVATLLVIGLGGLALYGVTDDGLADCLWLSWTYVASPGNHADTEGIGPRLVSVSISFGGMLIFAMMLGLVSDAISEKFDSLRKGRSEVVEQNHTLILGWSDKLGSLLNQLAIANESLGGGIVVIMA…
Glycine max	Glyma.12G167300.1.p	MRKSNEESSNLSLRKPPLKRSKTIPNPKHTASAPHFSVSVSDSDEQWNYPSFLGTTTKKKKPSFKPHNLNLSKPSLVPPPPPPPPPPPPTSSSPLSSQVTRPQHHQRTPILYLLFITSIVFVPHSAYLQYRLTKLEDEKLNLCCQIDFCPGNERTSIEKVDASFSYILNADSRTVALYIVVVTLILPFVLYKYLDYLPQIINFLRRTNNNKEDVPLKKRVAYIVDVFFSVYPYAKLLALLFATLFLIGFGGLALYAVTGGSFAEALWHSWTYVADSGNHAETEGTGQRIVSVSISSGGMLIFAMMLGLVSDAISEKVDSLRKGKSEVIEKNHILILGWSDKLGSLLKQLAIANKSVGGGVIVVLAEKEKEEMEMDIAKLEFDFMGTSVICRSGSPLILA…
Glycine max	Glyma.16G003300.1.p	MRKSNEEFPNLSLRKPPLKRSKTIPNPKHTHFSVSVSDSDEQWNYPSFLGTTTKKKKTSFKPHNLNLPKPSLVPPPPPPPPPPPSTSSSPLSSQVTRPQHHQRSPILYLLFIASIVFVPHSAYLQYKLTKLEDEKLNLCCQIDFCPGNERTSLQKVDGSFSYILNADSRTVALYIVVVTLILPFMLYKYLDYLPQIVNFLRRTNNNKEDVPLKKRVAYMVDVFFSIYPYAKLLALLFATLFLIGFGGLALYAVTGGSLAEALWHSWTYVADSGNHAETEGTGQRIVSVSISSGGMLIFAMMLGLVSDAISEKVDSLRKGKSEVIEKNHILILGWSDKLGSLLKQLAIANKSIGGGVIVVLAEKEKEEMEMDIAKLEFDFMGTSVICRSGSPLILADLKK…
Glycine max	Glyma.19G263500.1.p	MSLDSETSGSARDWFFPSPSFLRSSSSQYGRRFYSNSKPHSPPSSSTRIRHRRRVKFPRTPTNDKSQLSDTENVKSSATARNNLICLSQFRFQFALVTLTIVFLLLLLRNTHLESQVTKLQGEILGLNHRLHACHKLDTLYVTSSISQDVDPWSRENFKRNLALFFSFTLLFIPLLIFKYIGFVSKSRFSDNISEQVSLNKQIAYRVDVFLSVYPYAKPLVLLVATLLLIFLGGLALFGVTTEDLAHCLWLSWTYVADSGNHASSQGIGPRLVAVSISFGGMLIFAMMLGLVSDAISEKFDSLRKGKSEVVEQNHTLILGWSDKLGSLLNQLAIANESLGGGTVAVMAERDKEEMELDIAKMEFDFKGTSVICRSGSPLILADLKKVSVSKARAIIVLA…
Gossypium raimondii	Gorai.005G009000.1	MSQDSAESSPSSSRDWFFPSPSFIHSTSNSPQSPNYPRKFSTIPRHSRSSPTDSKPPKTSTFRSVSSSGSAAYGDQKYGRGRRRIELIRRSEKTAKQEKEGPVLEQKRDVSKAVSGVKTAIGEMGIRVFGQRVKIRWQMASYIAILFTAFGSLVHKNFSLHNQVIDLQDQISTMTIRLQACNTSDTFDTISILQESDHLSSKGLKILALTVSIALLSMPLFVFKYIDYISKFRSSYNCSEKVSLNKQLEYRVDVLLSVHPYAKALALLVATLMLICLGGLALFGVTDDSLADCLWLSWTYVADSGNHANSEGMGPRLVSVSISFGGMLIFAMMLGLVSDAISEKLDSLRKGRSEVVEQNHTLILGWSDKLGSLLNQLAIANESLGGGIVVVMAERDKEE…
Gossypium raimondii	Gorai.005G265200.1	MRSNGGSGESASTQSPRNPSSQKAERPPVLKKFKPIEPDDPRPTPHFPGPLFPAVRRVTSLPPSSNRRASFDTDADKPSSVGDVTASNLNNIDVVNSLSDRDWMYPSFLGPHAARNRVMTVKAASRQPIRGGGERLVDRVESKVVDEKQQSNTPVNKEEVKIVASQVSTTMTERSSVSSWSARRILRVKLKRYFIFSVIIFSCIYPLTYVIHLRNKVERLEVENINLRRWCSETDVGNYSNEVLQPEDDSSYKIFGNADSKTVALYTVMFTLMMPFVLYKCLDYLPQIKILSKRTKPNKEEVPLKKRIAYMVDVCFSVYPYAKLLALLFATIFLIGFGGLALYAVTDGSLTEALWLSWTFVADSGNHSDSIGIGPRIVSVSISSGGMLIFAMMLGLVSD…
Homalosorus_pycnocarpos	scaffold-OCZL-2058761-Homalosorus_pycnocarpos-ORF1(frame1)	RVVLSLTAAKEGLQGHIVVELSDLDNEPLVKLVGGDVVETVVAHDVIGRLMIQCARQPGLAQIWEDILGFDKAEFYLKRWPQLDGMQFKDVLVSFPEAIPCGVKVAGDEGRIVLNPNDDYILCEGDEVLVIAEDDDTYAPASLPKLLCGSLPRVIIPPKLPEKILFCGWRRDIHDMIKVLDAFLPSGSELWIFSDVSKEERNKKLQDENLDRLVHIRLEHRQGNPVIRRHLESLPLQTFDSILILADEKLEENVVIADSRSLATLLLIRDIQSKRLPCFSKGTQLKRPGFVHGSWIGEMQQASDKSIIISEILDSRTKHLVSVSQIGDYVLSNELVSMALAMVAEEKQINRVLEELFAEEGNELHIRSAEFYLYDQEELSFLAIMVRARQRKEIVVGYR…
Hordeum vulgare	MLOC_11570.2	MLSAAAILLCFASLLHRNFSLHDQVHHLRGQLGAATAKLQSCIVVMDSSLDMSSVFSYQSDDEFAPSRSLKNFSLLLSLAALYAPIVILKYIDLLSKLRRSRHSEDVAFNKRLAYRVDIFLSLHPYAKPLVLLVGTMLLIGLGGLALYGVTDDSLSDCLWLSWTFVADAGNHANAVGFGPKLVSVSISIGGMLVFAMMLGLVTDSISEKFDSLRKGRSEVIEQSHTLILGWSDKLGSLLNQICIANESLGGGTIVVMAEKDKEEMEADIAKMEFDLKGTAVICRSGSPLILADLKKVSVSKARAIVVLAEEGNADQSDARALRIVLSLTGVKEGLRGHIVVELSDLDNEVLVKLVGGDLVETVVAHDVIGRLMIQCARQPGLAQIWEDILGFENCEFYI…
Hordeum vulgare	MLOC_34109.1	ALPPVPGRLTVAVDDPSHAAPNAGVLDRDWCYPSFLGPHASRPRPPRQQQTPPPASAARRNPSGNPATTRRVAASQRDEEKSLASVVKQSALLGERRPLSPPPPPPTRARRFDLSPYCLLLKKIRSCSGGGADAVDSEETAETSWVLGDPGSGFVTSESWKLAPMLALAIPIFLFKYAEQLRRKKENSSRTRSTEEEVPLEKRIAYKVDVFFSGHPYAKLLALLIATVILIASGGIALYSVSGSGFLEAIWLSWTFVADSGNHADQVGLGPRIVSVSISAGGMLVFATMLGLVSDAISEKVDSWRKGKSEVIEVNHILILGWSDKLGSLLKQLAIANKSIGGGVVVVLAERDKEEMEMDIGKLGFDFMGTSVICRSGSPLILADLKKVSVSKARAIIVL…
Leucostegia_immersa	scaffold-WGTU-2012176-Leucostegia_immersa-ORF1(frame1)	LDIAKLEFDLMGTSVICRSGSPLIMADLKKVSVSKARSIIVLAEVENADQSDARALRVVLSLTAVKEGLRGHIVVELSDLDNEPLVKLVGGNVVETVVAHDVIGRLMIQCARQPGLAQIWEDILGFDKAEFYLKRWEQLDGMQFKDVLVSFPEAIPCGVKVAGDGGRIVLNPDDDHMLCEGDEVLVLAEDDDTYTPASLPKLFCGSLPTEVVPPKFPEKILFCGWRRDIHDMIKVLDAFLPSGSELWIFSDVSFEEREKKLQDGNLAHLEHIKLEHRQGNPVIRRHLESLPLQTFDSILILADEKLEENVVIADSRSLATLLLIRDIQSKRLPYSLKETQLKRPGFVHGSWIGEMQQASDKSIIISEILDSRTKHLVSVSQIGDYVLSNELVSMALAMV…
Lotus japonicus	Lj1g3v5061350.1	MSLDSEVSVSSSSGRDWFFPSPSFFRSSPSQYGRRFHTNSNTHSAPSSTYPSGIRHRRRVKFSRTPTTSSNEKPQISIVSDKPSAISKNNLNWLSQFGLQFALVTLTIVFLLLLLLRNTHLESQVNKLQGEILRLHACHQLDTLNVSSSTAHKSLATLLLIFLGGLTLFGVTTEDLGHCLWLSWTYVADSGNHASSEGIGPRLVAVSISFGGMLIFAMMLGLVSDAISEKFDSLRKGKSEVVEQNHTLILGWSDKLGSLLNQLAIANESLGGGTIAVMAERDKEDMELDIGKMEFDFKGTSVICRSGSPLILADLKKVSVSKARTIIVLAEDGNADQSDARALRTVLSLTGVKEGLRGHIVVEMSDLDNEVLVKLVGGDLVETVVAHDVIGRLMIQCAR…
Lotus japonicus	Lj1g3v5061360.1	MSLDSEVSVSSSSGRDWFFPSPSFFRSSPSQYGRRFHTNSNTHSAPSSTYPSGIRHRRRVKFSRTPTTSSNEKPQISIVSDKPSAISKNNLNWLSQFGLQFALVTLTIVFLLLLLLRNTHLESQVNKLQGEILRLHACHQLDTLNVSSSTAHKSQDTHPCSCENFKRNLALFLSFMLLLIPLIIFKYIDYVSRSRLSENISEQVSLNKQIAYRVDVFLSVYPYAKPLVLLVATLLLIFLGGLTLFGVTTEDLGHCLWLSWTYVADSGNHASSEGIGPRLVAVSISFGGMLIFAMMLGLVSDAISEKFDSLRKGKSEVVEQNHTLILGWSDKLGSLLNQLAIANESLGGGTIAVMAERDKEDMELDIGKMEFDFKGTSVICRSGSPLILADLKKVSVSKA…
Lotus japonicus	Lj6g3v2275010.1	MIPLPVAAANSNSNSNSNSNDEESPNLSTVIKPPLKKTKTLLPPPSSSSSNRPLHLRVSIDNNNNNNNAPPPPADFSDHQWNYPSFLGTTTRKRRPSSVKPPSTSNLRFDTIPKTKTKTKTNTNTNTNTNTNTNTNTDLPPPPVPSSSPVARPQHHNHRSPPIFYLLIITCIIFVPYSSYLQYKLAKLEDHKLHLCRQSQIHFSSGHGNGKISIPIHDASFSYILSRKAALYIVLFTLILPFLLYKYLDYLPQIINFLRRTHNNKEDVPLKKRIAYMLDVFFSIYPYAKLLALLFATLFLIGFGGLALYAVTGGSLAEALWHSWTYVADSGNHAETQGTGQRVVSVSISSGGMLIFAMMLGLVSDAISEKVDSLRKGKCEVIERNHILILGWSDKLGSL…
Lotus japonicus	Lj6g3v2275020.1	MIPLPVAAANSNSNSNSNSNDEESPNLSTVIKPPLKKTKTLLPPPSSSSSNRPLHLRVSIDNNNNNNAPPPPADFSDHQWNYPSFLGTTTRKRRPSSVKPPSTSNLRFDTIPKTKTKTKTNTNTNTNTNTNTNTNTDLPPPPVPSSSPVARPQHHNHRSPPIFYLLIITCIIFVPYSSYLQYKLAKLEDHKLHLCRQSQIHFSSGHGNGKISIPIHDASFSYILSRKAALYIVLFTLILPFLLYKYLDYLPQIINFLRRTHNNKEDVPLKKRIAYMLDVFFSIYPYAKLLALLFATLFLIGFGGLALYAVTGGSLAEALWHSWTYVADSGNHAETQGTGQRVVSVSISSGGMLIFAMMLGLVSDAISEKVDSLRKGKCEVIERNHILILGWSDKLGSLL…
Lunularia cruciata	scaffold-TXVB-2013251-Lunularia_cruciata-ORF1(frame1)	MRMLTNNGIGEEPKTDGHSLVVSGGENQSFPAVKSSSLKDLSRLNAKSSLARSHSITFLDQGTAATTPIARSLPAITRVHTSPNAGSQSSGSSNGPRAGETSIGRAECNDQKEARGLSRLEIGDAAARNGSLSESLLNVPSPSFLGPRTKSGSALGCDLGPEVLFAGFPGNLGPTRSLSSTIEKPPRLDLAQMKRAAWTPKKFESDNFEPLPTRPKKTQRTGSGGLLQQRVINGHMSPGSFDNNEPTGVAGDLTASLRGSPCPNSSTRTENDVQKLIVSSSSNLRNRAAPIGNQEERSLDARPRLNGPEEIVGRQNNGEPDSTNISSSPSPRSGSKFSITSCLRHRSQCSSIFVIVLFALCILSVLYGIVMNDRVMLLEKQNAQLREKLKGCSVGSFPY…
Lygodium_japonicum	scaffold-PBUU-2079166-Lygodium_japonicum-ORF1(frame3)	MEMDIAKLEFDFMGTSVICRSGSPLIMADLKKVSVSKARSIIVLAEVENADQSDARALRVVLSLTAVKEGLRGHIVVELSDLDNEPLVKLVGGEVVETVVAHDVIGRLMIQCARQPGLAQIWENILGFDNAEFYLKRWPQLDGKLFGEVLVSFPEAIPCGVKVAAQRGKIILNPSDDYQLGEGDEILVIAEDDDTYAPAALPQIRKGSLPEVNVPPKLPERILFCGWRRDIHDMIKVLDAFLPSGSELWIFSDVHVEEREKKLLEGNLEALENIKLQHREGNPVIRRHLESLPLQSFDSILILADEKLEENVVIADSRSLATLLLIRDIQSKRMPFSASRVTQVKQPGFTHSSWIGQMQQASDKSIIISEILDSRTKHLVSVSQIGDYVLSNELVSMAL…
Manihot esculenta	Manes.02G213500.1.p	MSLEQDSSPPPSFSRDWFFPSPSFIHQSPPKTNKYRRRFSTTPRISHHRPFDSNFPKTSSFALPASSSTSTSTSTSYRDAKYARLRRQRVEFPRRSDNSSKQEQDDAAISGERASFCERTAGFSGHRIRARWRMAISAAIVIISLASLVHKNFTLHNQVIDLQNQNSKLNFRLRACNLSSQVDNLESISLEIDDQHANGLKRLALVFSLTLLSIPVLIYKYVDFVSKSKSSDNVSEEASLNKQIEYWVDVFLSVHPYAKPLALLVATLLLICLGGLALFGVTDDGLADCLWLSWTYVADSGNHANSEGIGPRLVSVSISFGGMLIFAMMLGLVSDAISEKFDSLRKGRSEVVEQNHTLILGWSDKLGSLLNQLAIANESLGGGIVVVMAERDKEEMEID…
Manihot esculenta	Manes.07G023400.1.p	MRKGSEDSPASASGINPSVKKAERPPLLKKSKTSISDGTHFPGPLFPAVRHISASTPSTPLRPPFSDLRVSVGNGDASPAHNSGRSISDSSFSGRDWVYPSFLGPHVAGNRVTVKGRRGSGGNNKVAEEKKGTGSVSSKSVKVKEEKLKIEKEVKTAASQVLATQRSSAAQSDSRSSRRLRHALVFYFLIFIYISSVSYSLHLQSKVGQLEEEIINLRTTCSSNGDFGGNSIEVLQHEDYSSFYFQNADSRTIALYTVIFTLIMPFVFYKYLDYLPQIKTLSKRTKNKKEEVPLKKRIAYTVDVFFSVYPYAKLLALLFATIFLIAFGGLALYAVSDGSFSEALWLSWTFVADSGNHADRVGTGPRIVSVSISSGGMLIFAMMLGLVSDAISEKVDSLR…
Marchantia paleacea	scaffold-HMHL-2008708-Marchantia_paleacea-non_mycorrizal-ORF1(frame1)	MAEVENADQSDARVLRVVLSLTGVKEGLRGHIVVELSDLDNEQLVKLVGGDLVETVVAHDVIGRLMIQCARQPGLAQIWEDILGFDNAEFYVKRWPELDGKRFEEVLLSFPDAIPCGVKVAADKGNIVLNPEDDYVMAEGDELLVIAEDDDTYSPAEMPKIRKGSLPRVVSPPKLPEKILFCGWRRDIDDMILVLEAFLASGSELWMFSEVPIAEREKKLMDGGMNPHMLINITLVHREGNAVIRRHLESLPLETFDSILILADEALEDSVVNADSRSLATLLLIRDIQSKRMPYQASKNVQVRAAGASQSSWIREMQQASDQSIIISEILDSRTKNLVSVSKISDYVLSNELVSMALAMVAEDKQINRVLEELFAEEGNEMYIRPGEMYLYDQEELSF…
Marchantia paleacea	scaffold-IHWO-2007409-Marchantia_paleacea-mycorrizal-ORF1(frame1)	MSDLDNEQLVKLVGGDLVETVVAHDVIGRLMIQCARQPGLAQIWEDILGFDNAEFYVKRWPELDGKRFEEVLLSFPDAIPCGVKVAADKGNIVLNPEDDYVMAEGDELLVIAEDDDTYSPAEMPKIRKGSLPRVVSPPKLPEKILFCGWRRDIDDMILVLEAFLASGSELWMFSEVPIAEREKKLMDGGMNPHMLINITLVHREGNAVIRRHLESLPLETFDSILILADEALEDSVVNADSRSLATLLLIRDIQSKRMPYQASKNVQVRAAGASQSSWIREMQQASDQSIIISEILDSRTKNLVSVSKISDYVLSNELVSMALAMVAEDKQINRVLEELFAEEGNEMYIRPGEMYLYDQEELSFYDIMARARQRQEIVIGYRLASQDRAIINPPNKLTV…
Marchantia paleacea	scaffold-LFVP-2010988-LFVP-Marchantia_paleacea-2_samples_combined-ORF1(frame3)	MLNEKLMRMLRNNGIGEEAKNDGHSAVGRGSESQLSSGAKTESSNELSGLNSRNLLGRSRSISSTDQPDVAAPAAAASASITRNSPPVRRLHSAPSAGLQSPSGAGAGGSSNGSKAGGEAAASGAGAAAAGGPDSKDQQKGSRGLSRLVIGDDRLSARNGITLDLLPDRFSFDRSLSTQSSSLGGRSTISSSGALGGELRTETLLAGFSGNLGPTRLQSSTIDKLARLKVKVGGDDTPDLRRRLSGELDLAQEKRNAWVPRKFDSDSFDQLPTRPTKTQRTGAAGALGQQRLINGHMSSGSLDNPEHATGAAAGDLAAPLRGSASLSNSFSSSNSSSSTSSSSSLSSTSTITRARPELQKFDVGSSNLRKRRQVVGALQDVQEERSPGVRAGNSVSDEA…
Marchantia polymorpha	scaffold-JPYU-2001255-Marchantia_polymorpha-ORF1(frame1)	MAEVANADQSDARVLRVVLSLTGVKEGLRGHIVVELSDLDNEQLVKLVGGDLVETVVAHDVIGRLMIQCARQPGLAQIWEDILGFDNAEFYVKRWPELDGKRFEQVLLSFPDAIPCGVKVAADRGKIVLNPEDDYVMAEGDELLVIAEDDDTYCPAEVPKIRKGSLPRVVSPPKLPEKILFCGWRRDIDDMILVLDSFLASGSELWMFSEVAFAEREKKLMDGGTNPHMLINITLVHRQGNAVIRRHLESLPLETFDSILILADEALEDSVVNADSRSLATLLLIRDIQSKRLPHQASKHVQVRAAGASQSSWIREMQQASDQSIIISEILDSRTKNLVSVSKISDYVLSNELVSMALAMVAEEKQINRVLEELFAEEGNEMYIRPGEMYLYDQEELSF…
Medicago truncatula	Medtr2g005870.1	MAKSNEESSNLNVMNKPPLKKTKTLPSLNLRVSVTPPNPNDNNGIGGTSTTKTDFSEQQWNYPSFLGIGSTSRKRRQPPPPPSKPPVNLIPPHPRPLSVNDHNKTTSSLLPQPSSSSITKQQQQHSTSSPIFYLLVICCIILVPYSAYLQYKLAKLKDMKLQLCGQIDFCSRNGKTSIQEEVDDDDNADSRTIALYIVLFTLILPFVLYKYLDYLPQIINFLRRTESNKEDVPLKKRVAYMVDVFFSIYPYAKLLALLCATLFLIAFGGLALYAVTGGSMAEALWHSWTYVADAGNHAETEGTGQRIVSVSISAGGMLIFAMMLGLVSDAISEKVDSLRKGKSEVIERNHVLILGWSDKLGSLLKQLAIANKSVGGGVIVVLAEKEKEEMEMDIAKLEF…
Medicago truncatula	Medtr7g117580.1	MSLNPEISGGRDWLFPSPSASSSKHGRRRFFSNSNCPPPVIRRRRYVRNPTPQIPAAENVKKKKKEINLICLPQFRFQFVLVTLTIAFLLLLLLLQNTHLQTQVNKLQTEVFGLNLRLHSCNHTFNVTPSRPNYSSRNLSLIFSFTLLLIPLIIFNYIHYVSKSADNNTTEQQVSLNKQIAYRLDVFLSVYPYAKPFVLLFSTLLLIFIGGFALFGVTSDDLLHCLWLSWTYVADSGNHATSQGVGPRLVALSISFGGMLVFAMMLGLVSDGISDKFDSLRKGKSEVVEKNHTLILGWSDKLGSLLNQLSIANESLGGGTVVVMAERDKEEMELDIARMEFEFKGTSVICRSGSPLILADLRKVSVSKARAIIVLAEDGNADQSDARALRTVLSLTGVK…
Medicago truncatula	MtDMI1	MAKSNEESSNLNVMNKPPLKKTKTLPSLNLRVSVTPPNPNDNNGIGGTSTTKTDFSEQQWNYPSFLGIGSTSRKRRQPPPPPSKPPVNLIPPHPRPLSVNDHNKTTSSLLPQPSSSSITKQQQQHSTSSPIFYLLVICCIILVPYSAYLQYKLAKLKDMKLQLCGQIDFCSRNGKTSIQEEVDDDDNADSRTIALYIVLFTLILPFVLYKYLDYLPQIINFLRRTESNKEDVPLKKRVAYMVDVFFSIYPYAKLLALLCATLFLIAFGGLALYAVTGGSMAEALWHSWTYVADAGNHAETEGTGQRIVSVSISAGGMLIFAMMLGLVSDAISEKVDSLRKGKSEVIERNHVLILGWSDKLGSLLKQLAIANKSVGGGVIVVLAEKEKEEMEMDIAKLEF…
Metzgeria_crassipilis	scaffold-NRWZ-2008137-Metzgeria_crassipilis-ORF1(frame2)	MLRNDEIGEEDENFRNGGEGMERPGIDALRLLRRSRSISSADDDIVLKAPLRPGVRRLQSSPNSFGAAAELSENSGSGERQQLHLDKASSGRRFDGRSEVTALQGGAPSEGLCSLLEVPDGGASTFAGKLPSRLPSGREIVLGPWINASDKAAAARLNMSRKRVGDASPPRRQHMELNSAQEPRNAWKPSIMVESDGIEASWPTKSHRTEAGVLGQPRLNSSSKETGIYAKHGDPPPRESSNCSREEEEDAFSASDGTPLRKRRVGAALMALPEPQEDGSEGGQAEELGGVDPPIKRKLSGISTPGPRLGLSIPSCSRSNLSKSYLKALIRHRSHCSSVAIALLSLLSVLSILYAVAVSDQVMALLKKNDELELRVKACSAPDSSFKNNLELVNGQGED…
Metzgeria_crassipilis	scaffold-NRWZ-2008139-Metzgeria_crassipilis-ORF1(frame2)	MLRNDEIGEEDENFRNGGEGMERPGIDALRLLRRSRSISSADDDIVLKAPLRPGVRRLQSSPNSFGAAAELSENSGSGERQQLHLDKASSGRRFDGRSEVTALQGGAPSEGLCSLLEVPDGGASTFAGKLPSRLPSGREIVLGPWINASDKAAAARLNMSRKRVGDASPPRRQHMELNSAQEPRNAWKPSIMVESDGIEASWPTKSHRTEAGVLGQPRLNSSSKETGIYAKHGDPPPRESSNCSREEEEDAFSASDGTPLRKRRVGAALMALPEPQEDGSEGGQAEELGGVDPPIKRKLSGISTPGPRLGLSIPSCSRSNLSKSYLKALIRHRSHCSSVAIALLSLLSVLSILYAVAVSDQVMALLKKNDELELRVKACSAPDSSFKNNLELVNGQGED…
Mimulus guttatus	Migut.B00779.1.p	MQGNNGQSSSGEIPAKPEERPPVSKKFKTTTSSSDDSQTPPHFPGPLFPAVRRLSPTPSFNSTTSSSSSSTTTTTSPRGGGNTTTSDAFSFNFSDRDYVFPSNLGPYSTRRSVTVKSPSPSSSFPKSHQPPPQFPARSTSMPPTLSSTVGPARGHTAKPKLKSDNDLKTLSFQPSVSTSLGLVPASSIVPETRDSSNSSTARENSGFRHSWKLTVICFISISYSLLLRNEVSRLQEENNNLRRFRENPVGDNGIENSELENGSSSRAIALYTVVVTLVTPFVLYKYLDYLPRIKNFSNRKKGDCKEEVPLKKRIAYTVDVCFSVYPYAKLLALLFATLFLIGFGGLAMYAVSDGSFTEALWLAWTFVADSGNHADRVGSGPRIVSVSISSGGMLIFAMM…
Mimulus guttatus	Migut.N03055.1.p	MSFDSDASSPSTSASAADATTRDWIFPSYTFVHSPHNIHRTPRRRRFSSYQPPPQQFNPTASFHPRAAGNESNAVSSSVSRSTPGRFEFENHEKSTTLLDGGIDGGGSAGVNSKSNEAVTSEKRGIKERKTTSSEETFLGVLRSWLRVRWQLTFTVAILITVLSSLVHTNFSLHNEVTELQDRISKLNVKLKLCNLSDSIDIAGELSPQDVSVNNFSSKSLKIAALAISITFLSLPFFVVKYVNYVSKSRRLFDNTTEEISLNKQLAYRVDVFLSVTPYAKPLALLVATLLLICVGGLSLYGVTDGSLADSLWLSWTYVADSGNHANSEGLGPRLVSVSISFGGMLIFAMMLGLVSDAISEKFDSLRKGRSEVVEKNHTLILGWSNKLGSLLNQLAIAN…
Mimulus guttatus	Migut.O00693.1.p	MSFNSDASSPSTSASAADATTRDWIFPSYTFVHSPHNIHRTPRRRRFSSYQPPPQQFNPTASFHPRAAGNDSNAVSSSVSRSTPGRFEFGNHDKSTTLLDDGIDGGGSAGVNSKSNEAVTSEKRGIKERKTTSSEGTFLGVLRSWLRVRWQLAFTVAILITVLSSLVHKNFSLHNEVTELQDRISKLNVKLKLCNLSDSIDMGDLSPQDVSVDNFSSKSLKIAALAISITFLSLPFFVVKYVNYVSKSRRLFDNTTEEISLNKQLAYKVDVFLSVTPYAKPLALLVATLLLICVGGLSLFGVTDGSLADSLWLSWTYVADSGNHANSEGLGPRLVSVSISFGGMLIFAMMLGLVSDAISEKFDSLRKGRSEVVEKNHTLILGWSNKLGSLLNQLAIANE…
Musa acuminata	GSMUA_Achr7P23140_001	MPRNDGDSSSGSGPNPNPNPNSVPKLSNGGTPPQLKRSRTITATVASGGAAAVRRAATGPLPSSRRLTVAVDNPSDAPANGGVFDRDWCYPSFLGPYAARPRATGRASSSGPKKLDVPLPLQSSADRSSAALSDEEEKVVEERPLVLEERKQGPFPSTSISPPKRNSRFDNNSLILSLFIVACALLAISQQKRIIELEEEINNLNRFCNFDGVNGHEKVAVLQFGRNSLGNRSIALYIVFLSLASPFLVLKFLDHIPQIKARPESLNCNDEEVPLKKRIAYRVDVFFSVHPYAKLLALLFSTVLLIGIGGLALYAVSDASLSEALWLSWTFVADSGNHADQVGSGPRIVSVSISSGGMLIFAMMLGLVSDAISEKVDSWRKGKSEVIESDHILILGWSD…
Musa acuminata	GSMUA_Achr7P23790_001	MEIRTRGREEEEDMQERHVLEGRMLTGAVVITILCSLIRKNFLLYNEVLLLQDQLFILDSRVRACGVSAPLVLANIISEESDKILSRSHKSSALFASVAILSIPFIAFKYIDYVSKLRRSTDSEAVSLSKQLAYRVDVFLSVYPYAKPLVLLLATLLLIGLGGLSLYGVTDDTLADCLWLSWTYIADSGNHANSVGFGPKLVSLSISFGGMLIFAMMLGLVSDAISEKFDSLRKGRSEVIEENHTLVLGWSDKLGSLLNQLAIANKSLGGGTVVVMAERDKEEMELDIAKMEFDFKGTSVICRSGSPLILADLKKVSVSKARAVVVLAEDGNADQSDARALRTVLSLTGVKEGLRGHIVVELSDLDNEVLVKLVGGDLVETVVAHDVIGRLMIQCARQP…
Odontoschisma_prostratum	scaffold-YBQN-2008589-Odontoschisma_prostratum-ORF2(frame1)	MEVLVNWVFWTQLXKSNGGAGTSDRSPFSSYERPSRSYLKSLLRHRYCSPVAIILLLVFSVLAVLYAIAVSEHVMILERRNSELSERVKECSSSGSWRQKIGEPIDTENEEEGEDVTGRAIRKFALLVSLFVLSSPFLIYKYVDVIPRLGSSSSSDEEEVPLSKRLAYRIDVLFSSIAFFKPLSLLVATILLIGVGGVALFAVSGENLWDAFWRAWTYVADAGNHADSTGTGPRVVSICISFGGMLIFALMLGLVSDAISEKVDSLRKGKSEVIERNHTLVLGWSDKLGSLLKQLSIANQSLGGGVVVVLAELEKEKMELDIAKMEFDFMGTSVICRSGSPLIMADLKKVSVSKARAIIVLAEVENADQSDARVLRVVLSLTGVKEGLRGHVVVELSDL…
Ophioglossum_vulgatum	scaffold-DJSE-2136347-DJSE-Ophioglossum_vulgatum-2_samples_combined-ORF1(frame1)	LCTLLVFYVLAMNDQVMFLEKEVSRLQEKLNHCTGIDDLRRTSSRDAGRGSDGSERADLKISSDSDNWKVTLLSIACILVSPFICFRYIDEIARLCRRSASGNNIEEEVPLSKRIAYSVDVLFSTYGYAKSAALLLATIFLICVGGVALSAVSSDTLSDALWLSWTYVADSGNHADSVGTGPRIVSVCISFGGMLIFALMLGLVSDAISEKVDSLRKGKSEVIESNHTLILGWSDKLGSLLKQLAIANQSLGGGVVVVLAERDKEEMELDIAKLEFDFMGTSVICRSGSPLIMADLKKVSVSKARAIIVLAEVENADQSDARALRVVLSLTGVKEGLRGHVVVELSDLDNEPIVKLVGGELVETVVAHDVIGRLMIQCARQPGLAQIWEDILGFENAEF…
Oryza sativa	LOC_Os01g64980.1	MAESDGGEASPSGGGGGEGSPDPRRPPARPQLTKSRTISGSAASAFDRWGTSNSSSSILVRRSSTAPLPPGAAPRGLLTVAVDEPSYAAPNGGAAMLDRDWCYPSFLGPHASRPRPPRSQQQTPTTTAAAAADSRSPTPAAPPQTASVSQREEEKSLASVVKRPMLLDERRSLSPPPPQQRAPRFDLSPYLVLMLVVTVISFSLAIWQWMKATVLQEKIRSCCSVSTVDCKTTTEAFKINGQHGSDFINSADWNLASCSRMLVFAIPVFLVKYIDQLRRRNTDSIRLRSTEEEVPLKKRIAYKVDVFFSGHPYAKLLALLLATIILIASGGIALYVVSGSGFLEALWLSWTFVADSGNHADQVGLGPRIVSVSISSGGMLVFATMLGLVSDAISEKVDS…
Oryza sativa	LOC_Os03g62650.1	MPLDPDSSPAPPHRDWFFPPAPPFLPSSRARTPRAPFPSTSRSSNPYSFPDRRPPPTPRSRSRSPLPPPEQQKQQQPPPTTPPPAPRRRDPRYAGVRRGDVRTLTAEKAAAAAAVPTAAQVHGSKSAASATTLRWSGMVSVAAIVLCFSSLVRSNSSLHDQVHHLKAQLAEATTKLQSCITESSMDMSSILSYQSNNSTSQNRGLKNFSLLLSLSTLYAPLLILKYMDLFLKLRSSQDSEEEVPINKRLAYRVDIFLSLQPYAKPLVLLVATLLLIGLGGLALYGVNDDSLLDCLWLSWTFVADSGNHANAEGFGPKLVSVSISIGGMLVFAMMLGLVTDSISEKFDSLRKGRSEVIEQSHTLVLGWSDKLGSLLNQIAIANESLGGGTIVVMAEKDKE…
Osmunda_javanica	scaffold-VIBO-2003466-Osmunda_javanica-ORF1(frame2)	MRGRESLASRRMQRTRTEASTKLPLDDSHILLRRAVEHSGSCLRLSSFNGSSDQRRMLKKSRTIPSNARNDAAVPVFPGPLLPTVRRLNNSYPNSKEASLTPENLVAEECKREVKNGEAIVDAEPELSGEAVASRENAGNYQGRLKNDADLLTCNDESNPFVGGPVLEATSIDHNKLSISSSLDSRAPDGSNGYERKTERVKLAASRWSPCRTLVQAAGTTEPCSRNIVKAHSESPPNSRVAWKERSRGEIDGSDQRQIRPTKSLKIGRESYMREVAVECTAKAQPHMQQTKTQKTVANSNLRTGTGTAVNQQFSHQSSERLHATQYRQVAAGANSPIQASHLSKVYEREADSIIHDSGQPNLRRQKIPGPPLEGLDAGRTSEVWINDTVRPAASKGSS…
Osmunda_sp	scaffold-UOMY-2005519-Osmunda_sp.-gametophyte-ORF1(frame3)	MRGQESLASRRMPRTRIDASTKLPLDDSHILLRRAVEHSGSCLRLSSFNGSSDQRPMLKKSRTIPSNSRNDAAVPVFPGPLLPTVRRLNDSYLPSKEASFTPENLVAEECKREVTNREAIVDAERELSGEAVVRRENAGNYQGRLKNHADLLTCNDKSNPFVGGPVLEATSIDHNKLSISSSLDSRAPVGSNGYERKTERAKLAASRWSPCRTLQVQATGTTEPCSRNTVKAHSESPPNSRVAWKQRSRTEIDGSDQLQIRPTKSLKIGGESYMREVAVESIAKAQPQMQQTKTQKTVGNSNLRTGTGTAVNQEFSRESSERLHATKNFQVAAGANSPAQASHLSKVYEREAHSISHDSGQPNLRRQKIPGSPLEGLDGGHTSEVWINDTVRPTASKDS…
Pallavicinia_lyellii	scaffold-YFGP-2012426-Pallavicinia_lyellii-ORF1(frame3)	MADLKKVSVSKARAIIVLAEDDNADQSDARVLRVVLSLTGVKEGLRGHIVVELSDLDNEQLVKLVGGELVETVVAHDVIGRLMIQCARQPGLAQIWEDILGFDNAEFYVKRWPELDGKKFEEVLLSFPDAIPCGVKVAAKDGQIVLNPEDDYVFCEGDELLVIAEDDDTYFPATGPKVRKGNLPRVVHPPKLPEKILFCGWRRDIDDMITVLDAFLATGSELWMFSDVKVDEREKKLMDGGLNPNMLVNIKLVHREGNAVIRRHLESLPLETFDSILILADEALEDTVIKTDSRSLATLLLIRDIQSRRMPYKNPSKPLQVRQPGGSQSSWIREMQQASDQSIIISEILDSRTKNLVSVSKISDYVLSNELVSMALAMVAEDKQINRVLEELFAEEGNE…
Panicum virgatum	Pavirv00037488m|PACid23763940	MPLDPDPSSPPPPAQHRDWFFPPAPPFLPSSRARTPRTPFPSTYRSSKPYSVYSLADRRPPPTPRSRSRSPHPPPEQQQQQTPPPPSAPRRRDPRYAGVRRDDARTAALEKAAPPTAAPAHGRKPAASAITPRCSGMLSAAVILLCLASLLRRNFSLHDQVYHLQEQLTVATAKLQSCIVGSSLDMTDIDFLYQDDSITMPNRSLKNFSLLISLSVLYAPLVILKYIDLVSKIRRSRDPEEVPINKRFAYRVDIFLSLHPYAKPLVLLVATLLLIALGGLALYGVTDDSLTDCLWLSWTFVADSGNHANAVGFGPKLVSVSISIGGMLVFAMMLGLVTDSISEKFDSLRKGRSEVIEQSHTLILGWSDKLGSLLNQIAIANESLGGGTIVVMAERDKEE…
Panicum virgatum	Pavirv00037778m|PACid23761871	MPLDPDPSSPPPPAHHRDWFFPPAPPFLPSSRARTPRTPFPSTYRSSKPCSVYSFADRRPLPTPRSRSRSPHPPPEQQQQQQTPPPPSAPRRRDPRYAGVRRDDARTAASVKAAPPTAAPVHGRKPAASAITPRWSGMLSAAVILLCLASLLRRNFSLHDQVYHLQEQLAVATAKLQSCIVGSSLDMSDIDFLYQDDNITMPNRSLKNFSLLISLSVLYAPLVILKYIDLVSKIRSSRDSEEVPINKRFAYRVDIFLSLHPYAKPLVLLVATLLLIALGGLALYGVTDDSLTDCLWLSWTFVADSGNHANAVGFGPKLVSVSISIGGMLVFAMMLGLVTDSISEKFDSLRKGRSEVIEQSHTLILGWSDKLGSLLNQIAIANESLGGGTIVVMAERDKE…
Pellia_cf._Epiphylla	scaffold-PIUF-2016395-Pellia_cf._Epiphylla-ORF1(frame3)	MLKNNGLGDELLNDSKSLVGRAGENQVSSGSNPGSRNGTSMEQPIIDARNLLRRSRSISSTDDDPLITAILPSPLKPNVRRLHSSPNTFGTHTIAALAKGAKTGELVAGKKNEGEFGRTEIKDQKQPKAQSRLDGEDGKVVVNGTPSEGSSTIREVPERATQSSLSGNKPTRLLSGREIFLGPPITSGDKPARLNLTRLKLSDEITPHKHSGEIDLAQEARNAWRPKTRVENDGIENLPIRPTTKPLRTGAGALGQQRLINGFMQTGNFAKQGDTAPDISGLTRRSVNASKVEKKDDLTKSDVDVVHIRKRHVIATPQDHHVEGSDGRGHIESITGNQANRRQSGLPSPDGVNSVSASYPSRSLVSSVLRHRSHCSSFAVVLLFVLTVLSTLYAFAIND…
Pellia_neesiana	scaffold-JHFI-2005396-Pellia_neesiana-ORF1(frame1)	MLVFWQRMLKNNGLGDELLNDSKSLVERAGENQVPSGSNPGSRNGTSMEQPIIDARSLLRRSRSISSTDDDPLITAILPSPLKPSVRRLHSSPNTFGTHAIAALVKGSKTGELVAGKKNEGEFGRTEIKDQRQPKVQSRLDGEDGKVVVNGTPSEGPSTLREVPERSTQSSLSGNKPTRLLSGREIFLGPPITAGDKPARLNLTRLKLGDEITPHKHSGEIDLAQEARNNWRPRTRVENDGIENLPIRPTTKPLRTGAGALGQQRLINGFMQTGNFAKQGDTTPDISGLARRSVNSGKVEKKDDLIKTDVGGAHIRKRHVLANLQDHHVEGSDGGHSESITVDQANRRQSSLSSPDGVNSVSASYPSRSLISSVLRHRSHCSSFAVVLLFVLSVLSTLY…
Phaseolus vulgaris	Phvul.006G218700.1	MRKSNEEPSNLTLRKPPLKRSKTIANPRHTPSASATSNTPHFSVSVSDSDHQWNYPSFLGTTTKKKKPSSKPSNTHNLNLPKPSLVPPPPPPTPLPPPSTPSSSPSFQLTRPQYHKLSPILYLLLIISVVFVPHSAYLQYRLKTLEDEKLHLCCEIEFCPGNRKTYMEKDDGSFSYILNTDSRTVALYIVVVILILPFLLYKYLDCLPQIINCLRRTKDSKEDVPLKKRVAYMVDVFFSIYPYAKLLALLFATLFLIGFGGLALYAVTGGSFAEALWHSWTYVADSGNHAETEGTGQRIVSVSISSGGMLIFAMMLGLVSDAISEKVDSLRKGKSEVIEKNHILILGWSDKLGSLLKQLAIANKSVGGGVIVVLAEKEKEEMEMDIAKLEFDFMGTSVI…
Phaseolus vulgaris	Phvul.009G263100.1	MDSETSGSGRDWFFPSPSFLRSSSSSQYGHRFYSNSKPYTPPTLTRIRHRRRVKFPRTHTLTNDKPQLSDTQNNVNSSPNNNLIFPSQSRFQFALLTLTIVFFLLLLLLLLRNAHLESQLTKLQGDILGLNIILHACHQLDTFNVTSSSSQDANSGLSENFKRNLALFFSFILLFIPLIIFKYIDYVSKSIFSDNLSERVSLNKQLAYRVDVFLSVYPYAKPLVLLVATVLLILLGGLALFGVTTEDLAHCLWLSWTYVADSGNHASSQGIGPRLVAISISFGGMLIFAMMLGLVSDAISEKFDSLRKGKSEVVEQNHTLILGWSDKLGSLLNQLAIANESLGGGTVAVMAERDKEEMELDIAKMEFDFKGTSVICRSGSPLIVADLKKVSVSKARAII…
Pityrogramma_trifoliata	scaffold-UJTT-2091984-Pityrogramma_trifoliata-ORF1(frame1)	KVSVSKARSIIVLAEVENADQSDARALRVVLSLTAVKEGLQGHIVVELSDLDNEPLVKLVGGDIVETVVAHDVIGRLMIQCARQPGLAQIWEDILGFDKAEFYLKRWPQLDGLLFKDVLVSFPDAIPCGVKAAAKGGRIILNPDDDYMLCEGDEVLVIAEDDDSYTPASMCKVRCGSLPQVIVPRKLPERILFCGWRRDIHDMIKVLDAFLPGGSELWIFSDVGLEEREKKLQDENLDRLDNIKLEHRQGNPVIRRHLESLPLQTFDSILILADEKLEENVVVADSRSLATLLLIRDIQSKRLPIGTSRVAQARRPGFIHGSWLGEMQQASDKSIIISEILDSRTKHLVSVSKIGDYVLSNELVSMALAMVAEEKQINRVLEELFAEEGNELYIRSAEY…
Plagiochila_asplenioides	scaffold-NWQC-2161170-Plagiochila_asplenioides-ORF1(frame2)	MLKNNGLGDELLNDSKSLLNLGGEKKFSSASSIGSRNGSSMERGSFDAQSLLRRSRSILASTDDDTATAILPSPLMPSVRRLHSSPKTFGPHSSLGSSNGSKANEAEGGDRKESQFQKTDSEKEQNQAKALTRNGSPSDGSATLQRVSSLSSLKSGFSYGNLPTRLPSGRELFPGPSSGGDDKSARLNLTKQPAELDLAQEARNAWKPRVRVESDVLESLPWPTKAHRTGAGVLGQARHNGFMQTGNLAKSGETGPNFSAPGRVASNSNRAEKKGEAPLADGGVSYPRKRRIAGGALPDILDEGSGGGGESTVLDPANKWKPGGAAGPSNKSCFPNSRRPSAYIKYFLQHQSHCSSIAIILFFIFSVLSVLYAIALSEQVMFLERRNSELAERVKECSG…
Plagiogyria_japonica	scaffold-UWOD-2139332-Plagiogyria_japonica-ORF1(frame3)	MSDLDNEPLVKLVGGDIVETVVAHDVIGRLMIQCARQPGLAQIWEDILGFDNAEFYLKRWPQLDGMRFEDVLVSFPEAIPCGVKVATDKGKIVLNPDDDYTLCEGDEILVIAEDDDTYAPARLPQIRCGSLPKVIVPPKLPERILFCGWRRDIHDMIKVLDAFLPSGSELWIFSDVHVEEREKKLLEGNLDLLLNIRLEHREGNPVIRRHLESLPLQTFDSILILADEKLEENVVIADSRSLATLLLIRDIQSKRLPLSSSRVTQVRRPGFTHSSWIGEMQQASDKSIIISEILDSRTKHLVSVSQIGDYVLSNELVSMALAMVAEEKQINRVLEELFAEEGNELYIRSAEFYLYDQEVLSFLEVMMRARQRQEIVIGYRRSFQERAIINPPNKAALQK…
Polypodium_hesperium	scaffold-IXLH-2026429-Polypodium_hesperium-B_type-ORF1(frame1)	KKSDARALRVVLSLTAIKEGLTGHIVVELSDLDNEPLVKLVGGDVVETVVAHDVIGRLMIQCARQPGLAQIWEDILGFDKAEFYLKRWPQLDGTQFKDVLVSFPEAIPCGXXXXXXXXXXXXXXVLNPDDGYVLCEGDEVLVIAEDDDTYAPASLPKLFCGSLPRVIVPPKFPEKILFCGWRRDIHDMIKVLDAFLPSHSELWIFSDVSLEERKKKLQDENLDRLEHIDLQHRQGNPVIRRHLESLPLQTFDSILILADEKLEENVVIADSRSLATLLLIRDIQSKRLPYSLSKGTQMKRPGFVHGSWIGEMRQASDKSIIISEILDSRTKHLVSVSQIGDYVLSNELVSMALAMVAEEKQINRVLEELFAEEGNELYIRSAEFYLYDQEELSFFNIMM…
Populus trichocarpa	Potri.003G008800.1	MADIKKDSVSPPPQPPPSLPPTRNDDVDSRKASERPLLKKTKTTSSSIPDDTHFPGPLFPAVRRTAPPPLTPSTHHHLRPPLSDLRLSTNSNNHTTVNATNSSIDISSSSNNSSFSVDRDWMSRVTVKGRRGYNKVAAEAEAEEKEKHNTGATPSSITTSTDASAANKGKVKEEKLLKVDDDIKEVKTAAATQVLVTRSGVNRSRGFKSSSIFYLLNFTCTVFMSFSIYLSNKVAKLEEENINLRTVCSNKGGGGNDGIEVLQPEDYSSFYLGNADSRTVALYTVMFTLAIPFLLYKYLDYLPQIKTLSKRTMNNKEEAPLKKRVAYMVDVCFSVYPYAKLLALLFATIFLIGFGGLALYAVSDGSLAEALWLSWTFVADSGNHADRVGTGPRIVSVSI…
Populus trichocarpa	Potri.004G223400.1	MAKVKKDSVSPPPPPSPLPAAAAATNDDTRRATERPLLKKIKSTSSSISDDTRFPGPLFPSVRRTAAPPLMPSIHHHHHHHLRPPPSDLRLSKDSVSSNNNFNNSSANGGTNSIDISGSNITSDNLNFSVDRDWMYPSFLGPHVARNRVTEKHNTGAAASYTTASHDTDQGKVKDEKLLKVDNNNNNIKEVKTAATATQVLVTQSSVNRSRGLKSSFIYYLLNFTCIVSVSCSIYLWNEVAKLEEENIDLRTVCCNKVGVGNDSMEVLQAEDNSSFSFGNADSRTVAFYTVMFTLIMPFVLYKYLDYFPQIKTLSKRTMNNKEEAPLKKRIAYMVDVCFSVYPYAKLLALLVATIFLIGFGGLALYAVSDGSLAEALWLSWTFVADSGNHADRVGTGPR…
Populus trichocarpa	Potri.013G128100.1	MSLDSEDSPSPSFDRDWFFPSPSFIHESPPKSPKSHRRFSTTPKHSPDSILSKSQSFRPSSSIPPPTTSKYGILRRRVEFPRPLIKPSKQEQHHSFLDRKPVVPSEKKQSTEKVSSGPSVHRVRFRWDLTITVAIVITALASSVHKNFTLHNQVIDLQDQILKLNVTLRACNSLSNVDASDSVMQEIDDYDYGGDNGLKILALIVSLTLLSIPVLAFKYIDFVSTSRSSGNIWEAVLLNKQLAYRVDVFLSVRPYAKPLALLVATLLVICLGGLAMFGVTNDSLADCLWLSWTFVADSGNHANSEGIGPRLVSVSISFGGMLIFAMMLGLVSDAISEKFDSLRKGRSKVVEQNHTLILGWSDKLGSLLNQLAIANESLGGGIVVVMAERDKEEMEMDIA…
Populus trichocarpa	Potri.019G097000.1	MSLDSQDSTSPSFNRDWFFPSPSFIHQSPPKPPKPHRRFSTASKHSPGSNISNPPSFRSSPSLSPTTTSKYGRLRRRVELPRPPDKYSIQHQNDSVLDRKPAVSSEKKQSTVKVSSGSLGHRVRVRWNLAITVAIVITALTSLVHKNFTLHNQVIVLQDQILKLNVRLRACNLLSNVDTFDSVMQELDDIGYGSDNGLKNLALIVSVTLLSIPVLAFKYIDFVSKSRSSDSVSEEALLNKQLAYRVDIFLSVHPYAKPLALLVATLLVICLGGLALFGVTDDNLADCLWLSWTFVADSGNHANTEGIGPRLVSVSISFGGMLIFAMMLGLVSDAISEKFDSLRKGRSEVVEQNHTLILGWSDKLGSLLNQLGIANESLGGGIVVVMAERDKEEMEMDIA…
Pteris_vittata	scaffold-POPJ-2010464-Pteris_vittata-ORF1(frame1)	FLNPSICQDSGNHADSAGMGPRIVSVSISIGGMLIFALMLGLVSDAISEKVDSLRKGKSEVIESGHTLILGWSDKLGSLLKQLAIANQSLGGGVVVVLAERDKEEMELDIAKLEFDLLGTSVICRSGSPLIMADLKKVSVSKARAIIVLAEVENADQSDARALRVVLSLTAVKEGLRGHIVVELSDLDNEPLVKLVGGDIVETVVAHDVIGRLMIQCARQPGLAQIWEDILGFDKAEFYLKRWPQLDGVSFKDVLVSFPDAIPCGVKAAGERGRIILNPEDDYMLCEGDEVLVIAEDDDSYAPASPSKLHCGSLPQVIVPRKLPERILFCGWRRDIHDMIKVLDAFLPTGSELWIFSDVGLAEREKKLQDENLDRLDNIRLEHRQGNPVIRRHLESLPL…
Ricinus communis	29765.m000755	MSSSPPPPHTPPSPLFPDLRVSVTKNDDSSSSANATTSSSSSITDSRDWVYPSFLGPHVVAAGANRVTVKGRRGKVVEERKGTVSRDSVKEEKKEKVASQVLVTQSGSLTQSTATGVIRSRTSRGLFKHSFVFYFLIFTCILSVSCSIHLRIKVRKLEEENINLRTACSNQSGVGNNSIEVLQLEDDSSFNFQNGDSRAVALYSVIFTLIMPFLFYKYLDYLPEIKTLSKRTRNNKEEVPLKKRIAYMVDVFFSVYPYAKLLALLFATIFLIGFGGLALYAVSDGSFAEALWLSWTFVADSGNHADRIGTGPRIVSVSISSGGMLIFAMMLGLVSDAISEKVDSLRKGKSEVIEKKHILILGWSDKLGSLLKQLAIANKSIGGGVVVVLAERDKEEMEM…
Ricinus communis	29957.m001428	MSLDQDSPPLPSSSRDWFFPSPSLINQPHHHIPPSTSKHYRRFSRISHSTSHRDSNPLKTPSFPSPISSSSNSTPYTDPTKYARPRRPFAFPRRPDKSRQHSDYETPSGDKTSSGERLAGFPAHQVRVRWHIAMSAAIIITAVASLVHKNFSLHNEVIDLQDNIANLNYKLRTCNLISNVDSIDFSSLDSSDQPSKGLKHLALVSSITLLSIPVLIIKYIDFVSSKSRSSDNISEEVSLNKLIEYRVDVFLSVHPYAKPLALLVATLLLICLGGLALFGVTDDGLADSLWLSWTYVADSGNHANSEGIGPRLVSVSISFGGMLIFAMMLGLVSDAISEKFDSLRKGRSEVVEQKHTLILGWSDKLGSLLNQLAIANESLGGGIVVVMAERDKEEMEMDI…
Salix purpurea	SapurV1A.0136s0370.1.p	MADINRHSVSPPPPPSPLPIRNDHEDTRKASERPLPKKTKTTSSSIQDDTHFPGPLFPAVRRTAAPPPTPSTHHRLRPPLSDSRPSTNSNNHATVNATNISVDISGGGGSNNSSFSVDRDWIYPSFLGPHVARNRVEVKGRRGNNKVAAEVEEEEEEKEKHNTGATPSSITTSTYTSAANKGKLLKVDDDIKEVKTAAATATQVLVTHSGVNRSRGFKSSSIFYVLIFTCIVFVSFSIYLSNKVAKLEEDNINLRKVCGNKGGIGNDIIEVLQAEDNYSSFYLGNAGSRSVALYTVMLTLVIPFLLYKYLDYLPLIKTLSKRTMNDKEEAPLKKRIAYTVDVCFSVYPYAKLLALLFATIFLIGFGGLALYAVSDGSLAEALWLSWTFVADSGNHADRV…
Salix purpurea	SapurV1A.0388s0070.1.p	MSLESEDSSSPSFDRDCSFPSPPLINHSPPKTHSRFSTSPKHSLDPILSKSQSFRPSSSVPPATTSKHDTHRRRLEFPRPPVNSSKQDQIDSFLDRKLVISSEKKFTEKVSSGPSGHRVRFRWDLAIAVAIVITALTSSVHKNFTLHYQVIDLQDQILKLNVKLRACDLLSIVDDSDPVMQEIDDYDYGGNNGLKNLALIVSLTLLSIPVLAFKYIDFVSTWKSSGYIWEAVLLNKQFAYRVDVFLSVRPYAKPLALLVATVLVICLGGLAMFSVTNDSLADCLWLSWTFVADSGNHANSEGIGPRLVSVSISFGGMLIFAMMLGLVSDAISEKFDSLRKGRSKVVEQNHTLILGWSDKLGSLLNQLAIANESLGGGIVVVMAERDKEEMEMDIAKMEF…
Salix purpurea	SapurV1A.1445s0070.1.p	MSLDSQDSPSPSFNRDWFFPSPSFIHQSPPKPPKPHRRFSTASKHSPDSNLSNPPSFRSSSSFSPTTTYKYGRLRRRMEFPRTPDKYSRQHQNDFVLDRKLAVSNEKKQSTEKLSSGSLGHRVRVRWNLAITVAIVITALTSLVHKNFTLHNQVIVLQDQILKLNVRLRACNMLSNVDIFDSVTQEHDDIGYGSDNGLKNMALIVSLTLLSIPVLAFKYIDFVSKSRSSDSALEEVLLNKQLAYRMDVFLSVHPYAKPLALLVATLLVICLGGLALFGVTDDSLADCLWLSWTFVADSGNHANSEGIGPRLVSVSISFGGMLIFAMMLGLVSDAISEKFDSLRKGRSEVVEQNHTLILGWSDKLGSLLNQLAIANESLGGGIVVVMAERDKEEMEMDIA…
Salix purpurea	SapurV1A.4755s0010.1.p	MSLDSQDSPSPSFNRDWFFPSPSFIHQSPPKPPKPHRRFSTASKHSPDSNLSNPPSFRSSSSFSPTTTYKYGRLRRRMEFPRTPDKYSRQHQNDFVLDRKLAVSNEKKQSTEKLSSGSLGHRVRVRWNLAITVAIVITALTSLVHKNFTLHNQVIVLQDQILKLNVRLRACNMLSNVDIFDSVTQEHDDIGYGSDNGLKNLALIVSLTLLSIPVLAFKYIDFVSKSRSSDSALEEVLLNKQLAYRLDVFLSVHPYAKPLALLVATLLVICLGGLALFGVTDDSLADCLWLSWTFVADSGNHANSEGIGPRLVSVSISFGGMLIFAMMLGLVSDAISEKFDSLRKGRSEVVEQNHTLILGWSDKLGSLLNQLAIANESLGGGIVVVMAERDKEEMEMDIA…
Salvinia cucullata	Sacu_v1.1_s0034.g011200	MTQSFPFYMEPGIWISKFSVKLVVVVLPVIVCTMVKHQQVKASVETSVRLQDDRIGTLQESVDAPNYGQFFEHVFLYRKPLYIGFWFWGFLLCGPFLARYGLGLWRWTRKLIINNTEEKVPISKRVAYLIDVLFSRHPYAKALALLLATVLLIVFGGLSLYAVNEEDLGSALWRSWSYVADSGNHADSVGLGPRIVSVSISIGGMLVFALMLGLISDAISEKVDSLRKGKSEVIETNHTLILGWSDKLASLLKQLTIANENGGGGVVVVLAERDKEEMESDIAKFEFDFRGTSVICRSGSPLLLADLRKVSVSKARSIIILAEVENADQSDARALRVVLSLTAVKEDLRGHVVVELSNLDNEPLVKLIGGNIVETVVAHDVIGRLMIQCARQPGLAQIW…
Scapania_nemorosa	scaffold-IRBN-2168202-Scapania_nemorosa-ORF1(frame1)	MLKNNGLGDELLNDSKSVLNRLIEKQFSSGSSTGSRNGSSMERSNVDARVLLRKSRSITCSDDDTTTPILPSPLMPSVRRLHSSPKTFGPHSSLGSSNGSKAKEGDGGNRKDAQLESSNSDKEQSQAKVLSSIGGKDAVPSRNGSPADVSASPQKPSSVSSLKSGLSYDSLPTRLPSGREVFFGPSSGGGDKATLLKLTRLKAGDDSSPTKQLGEVDLAQEARNAWKPRVRVEDDGLENLPWPTKAHRTGAGVLGQSRNNGLMHTGNLAKSGESGANKSTPGRVDNNSNRAERRDDLPKVDGGGTSPRRRRRIGGSSQDTQEDGSGGAAELGLLDSAGKRKLNGAAGTSDKCSFSSHEKPSGSYVKSLLQHPYCSPISLILLLIFSVLAVLYAIAVSEQ…
Sceptridium_dissectum	scaffold-EEAQ-2000705-Sceptridium_dissectum-ORF1(frame3)	MTSFSGSPEERFGIEKGCLLRKSRTIPSNSKSDAATPVFPGPLLPTVRRIYSSPSSQREVSSSSKSIVSEENQTLNVVSVNGRSSAEDRHGSEAVSSGATKAIDADNVQGQADTNVKSLILYGTLTDIGSSGNRPDAEASVVGGFNQSVTDVSEISSSSASTSKAVNGSYVFGGQTEGRKLASDRWLPKRTLGTFEPQAAGRIDHTSTNIVQSKSDSVNIASSLWKPRSRADSDGNDQFQMRPTKTLKRGDCSQKRVGVETFCDNQFTAQGYQSAGICAKETGDDINTSKYHFDALKNFKNGTGNKPRIGASPPLRAFDEKMKYNHDGGQHNVRRRRLSGSSLELPAGAEGRHPPDDWLNEIRRPPSSGSRGNTPPSANPRSSSSKSTYAMRWHFAARN…
Schistochila_sp	scaffold-LGOW-2015497-Schistochila_sp.-ORF1(frame1)	MTGSPPDGLAAAALHEVPSLTLSSLKSSFSSGSLPTRLPSGREVFLGPSVDEGDLSVARLNLPKLKVEDDTSPRRPSVELDLAQEKRNAWKPRVRVEDDGIENLPWQTKAHRTGAGVLGQARHNGFMQTGDLTRHGETPLSSPGRGSSVSNLAGKKVELKSSDGAGSHPRKRRIGGAPQDRYEDVSLGGGESVDQTNKRKPSVVADTSDRVLSVSQSRLSRSYVSSLLGHRLHCSSIVIILLFLLSVLSILYAVAISEQVMFLERRNIELRERVKECSAADRLTQSSGESVNKENEDDGDELSGRAVRKFALLVSLFVLSSPFLIYKYVDEFPRLGCRSGEEEVPLSKRLAYRIDVLFSSIAFFKPLALLFATILLIGVGGIALFGVSGENLWDAFWRA…
Selaginella moellendorffii	60947	EVEVLRTRGIRNYALLLSSFFLVMPFLLHKFLDQIPKLGLSDRSNEEEVPWSTRLAYRVDVVFSSFSYVKPLALLLATLVLIVVGGLALYAVSQDSIWDAFWRAWTYVADSGNHADNIGFGPRFVSVCISLGGLLIFALMLGLVSDAISEKVDSLKKGKSEVIESNHTLVLGWSDKLGSLLKQLAIANQSLGGSIVVVLAERDKEQMEIDIAKLEFDFMGTSVICRSGSPLIMADLKKVSVSKARSIIVLAEVENADQSDARALRVVLSLAGVKEGLKGHVVVELSDIDNEPLVKLVGGEMVETVVAHDVIGRLMIQCARQPGLAQIWEDILGFDNAEFYIKRWPQLDGLNFKDVLISFPDAVPCGVKAASNGRILLNPEDDYILLEGDELLVIAEDDD…
Selaginella moellendorffii	84001	MSTLETNLDQKPARRLALFVTVFFLAMPFLILRVMDDIHSKLTRNITDEEVPPSKRLAYLVDLIFSNAIAKPIALLLATMLLIAFGGIALYSVTEDTFEDALWRTWSYVADSGNHADSVGLGSRIVSVCISLGGLLIFALMLGLISDAISEKVDSLRKGKSDVIESNHTLILGWSDKLNSLLNQLAIANQSLGGGVIVILSERDKEEMEADIGKMEFDFLGTYVICRSGSPLIMADLKKVSVSKARAIIVLAEPGNADQSDARALRVVLSLTAVKEGLKGHVVVELSDIDNEPLVKLVGGDLVETVVAHDVIGRLMIQCARQPGLAQIWEDILGFDNAEFYLKRWPQLVGMTFEDVLVSFPDAIPCGVKVAANAGKIALNPDDDYIICEDDEILVIAED…
Setaria italica	Si000195m|PACid19673692	MAESDGGEAASPSPGPRAGGGASPEPRPPRPQLTKSRTISGSAAASILAAERVGGGGGGGGRGGGVKDSILVRRSSTAPLPPPPASAAGPSPAPRRLTVAVDDPSYAAPNGGVLDRDWCYPSFLGPHASRPRPTRQQQQTPTSADRPSANPTVPPRVAVSQREEERSLASVVKRPALLEERRPLPPPLPPPRAPRFDLSSYLPLLLAITFTSCVLAIWQWVKVMGLQEKIRSCSDGNAGDREGTEKVSWIGRDHGSAFINSGNWNLAPSSSIFALAVPLFLFKYIDQVRRRQTNSMRVRGSEEEVPLKKRIAYKVDVFFSGHPYAKLLALLLATIILIASGGIALYVVSGSGFLEALWLSWTFVADSGNHADQVGLGPRIVSVSISSGGMLVFATMLGL…
Setaria italica	Si000376m|PACid19673693	MAESDGGEAASPSPGPRAGGGASPEPRPPRPQLTKSRTISGSAAASILAAERVGGGGGGGGRGGGVKDSILVRRSSTAPLPPPPASAAGPSPAPRRLTVAVDDPSYAAPNGGVLDRDWCYPSFLGPHASRPRPTRQQQQTPTSADRPSANPTVPPRVAVSQREEERSLASVVKRPALLEERRPLPPPLPPPRAPRFDLSSYLPLLLAITFTSCVLAIWQWVKVMGLQEKIRSCSDGNAGDREGTEKVSWIGRDHGSAFINSGNWNLAPSSSIFALAVPLFLFKYIDQVRRRQTNSMRVRGSEEEVPLKKRIAYKVDVFFSGHPYAKLLALLLATIILIASGGIALYVVSGSGFLEALWLSWTFVADSGNHADQVGLGPRIVSVSISSGGMLVFATMLGL…
Setaria italica	Si034161m|PACid19682521	MPLDPDSSSSPPPPAAQHRDWFFPPAPPFLPSSRARTPRTPFPFTYRSSKPYSVYSLPDRRPPPTPRSRSRSPHPPPEQQQQQAPPPPPAPRRRDPRYAGVRRDDARTAASEKAAPPTAALVHGRKPAASAITPRWSGVLSAAVILPCLVSLLRRNFSLHDEVYHLQEQLAVATTKLQSCIIGSSSDMSDISFLHQDDNVAMPNRSLKNFSLLISLSVLYAPLVILKYIDLVSKIRSSPDSEEVPINKRFAYRVDIFLSLQPYAKPLVLLVATLLLIALGGLALFGVTDDSLSDCLWLSWTFVADSGNHANAVGFGPKLVSVSISIGGMLVFAMMLGLVTDSISEKFDSLRKGRSEVIEQSHTLILGWSDKLGSLLNQIAIANESLGGGTIVVMAERDK…
Sorghum bicolor	Sobic.001G016700.1.p	MPLDPDSSSPPPAPPHRDWFFPPAPPFLPSSRARTPRTPFPSTYRSSRPYSAYSLADRRPPTTPRSRSRSPHPPPEQQQLTPQPQPPPSAPRRRDPRYAGVRREDVRTAASEQAAAPKAAPVHGRKPAASAIVPRWSGVLSAAVILLCLASLLRRNFSLHDQVYHLQEQLVVATAKLQSCIVDSSLDTSSINMFYQDANSTTQNRSLKYLSLLISLSVLYAPLLILKYVDLVSKIRSSRDSEEVPINKRFAYRVDIFLSLHPYAKPLVLLVATLLLIALGGLALYGVTDDSLSDCLWLSWTFVADSGNHANAEGFGPKLVSVSISIGGMLVFAMMLGLVTDSISEKFDSLRKGRSEVIEQSHTLILGWSDKLGSLLNQIAIANESLGGGTIVVMAERDK…
Sorghum bicolor	Sobic.003G370200.1.p	MAESDGGSEADSPSPDPRSGGGASPDPRPPRPQLTKSRTISGSAAASILAADRVGGGGGGGGGGLRDSILVRRSSTAPLPPSTASAAGASSAPRRLTVAVDDPSSYAAPNGGVLDRDWCYPSFLGPHASRPRPPRQQQTPTTTDRRSANPTVPVPPRVVVSQREEEKSLASVVKRPALLEERRPLPPILPPPRAPRFDLSPYLPLLLVVTIASSTLAVWQWMKVMGLQEKIRSCSNGNAGDREGTEKMSWIDRDHGSAFIGSGSWNLTPSGTIFALAVPLFLFKYIDQLRRRQTNSMRGRSGEEEVPLKKRIAYKVDVFFSGHPYAKLLALLLATIVLIAWGGIALYVVSGSGFLEALWLSWTFVADSGNHADQVGLGPRIVSVSISSGGMLVFATMLG…
Theobroma cacao	Thecc1EG006180t1	MQSKGGSGESASSQSPRNPSPKKAERPPVLKKFKTISPDDPRPTQHFHGPLFPAVRRVTSLPSSSDRRCSVDADASAKNSSGSNVSNNLNNVDVNNLSNRDWMYPPFLGPHAARNRVVTVKAASKSPSPGSGERLPDGVRGKVVHEKQKTDTATNKEEVKILASQVSTTTMTTQSSSVSSSSGRRARGVKLKRYFIFSSIIFSCIFPVRYVIHLGDKVARLEEENINLRRWCSEIDVVGNNSSGVLQPEDDSSFHFFNNADSRTVALYTVVITLVMPFVLYKYLDYLPQIKNISKRTKPNKEEVPLKKRIAYTVDVCFSVYPYAKLLALLFATVFLIGFGGLALYAVNGGSLAEALWLSWTFVADSGNHADSVGTGPRIVSVSISSGGMLIFAMMLGLV…
Theobroma cacao	Thecc1EG019847t1	MPSMSHDSESSPSSSRDWFFPSPSFIHSTSNPSQSPNYPRRWTTIPRHSPPSPPDWKPSKTPTFRSVSLSDSAPYGDRKYSRIRRRVDFTRRSEKSSKQEEDGAILEQKRGVSNAVSGGKQNVLSDKTASGEMGIRIACQRIKVRWQMAFSIAILITAFGSLVHKNFSLHNRVIELQDQISNLNIRLQACNLLDSVDTNTMLQESDHLSSKGLKILALIVSLALLSIPIFIFKYIDHVSKLRSSENSSEKVSLNKQLEYRVDVFLSVHPYAKPLALLVATLMLICLGGLALFGVTDDSLADCLWLSWTFVADSGNHANSEGIGPRLASVSISFGGMLIFAMMLGLVSDAISEKFDSLRKGRSEVVEQNHTLILGWSDKLGSLLNQLAIANESLGGGIVV…
Triticum	TRIUR3_00920-P1	MDSSLDMSSVFSYESNDEFVPSRSLKNFSLLLSLSALYAPIVILKYIDILSKLRRSRHSEDVAFNKRLAYRVDIFLSLHPYAKPLVLLVGTMLLIGLGGLALYGVTDDSLSDCLWLSWTFVADAGNHANAVGVGPKLVSVSISIGGMLVFAMMLGLVTDSISEKFDSLRKGRSEVIEQSHTLILGWSDKLGSLLNQICIANESLGGGTIVVMAERDKEEMEADIAKMEFDLKGTAVICRSGSPLILADLKKVSVSKARAIVVLAEEGNADQSDARALRIVLSLTGVKEGLRGHIVVELSDLDNEVLVKLVGGDLVETVVAHDVIGRLMIQCARQPGLAQIWEDILGFENCEFYIKRWPQLVGMQFEDVLISFPDAVPCGIKMASYGGKIILNPDDCYVL…
Triticum	TRIUR3_24694-P1	MGSRGYRKLQRWNYGFGSVSDRLGLLVVTVTSSSLAFWQWMKVLGLQKKVRSCSGGADAADSEETAETSWVLGDPGSGFVSSESWKLAPMLALAIPLFLFKYADQLRRKKENSSRTRSTEEEVPLEKRIAYKVDVFFSGHPYAKLLALLIATVVLIASGGIALYSVSGSGFLEALWLSWTFVADSGNHADQVGLGPRIVSVSISAGGMLVFATMLGLVSDAISEKVDSWRKGKSEVIEVNHILILGWSDKLGSLLKQLAIANKSIGGGVVVVLAERDKEEMEMDIGKLGFDFMGTSVICRSGSPLILADLKKVSVSKARAIIVLASDENADQSDARALRVVLSLTGVKEGLRGHIVVEMSDLDNEPLVKLVGGELIETVVAHDVIGRLMIQCALQPGLA…
Vitis vinifera	GSVIVT01023259001	MPSGLGGGGHGEMVESMRLIGALRSSTEVPESEKEAKPVAVRSSSSTGLSARRARGFKRSVYLYLLILTCIFSVSYAIYLRNEVTKLQGEITNLLILCNDKDDVHNHSYKVLKLGDDGSSSYFGNADSRTVALYTVLFTLAMPFVFYKCLDYFPQVKNLSNRTKCNKEEVPLKKRIAYMVDVCFSVYPYAKLLALLFATIFLIGFGGLALYAVSDGSLAEALWLSWTFVADSGNHADRVGTGQRIVSVSISSGGMLIFAMMLGLVSDAISEKVDSLRKGKSEVIERNHILILGWSDKLGSLLKQLAIANKSIGGGVVVVLAERDKEEMEMDIAKLEFDFMGTSVICRSGSPLILADLKKVSVSKARAIIVLASDENADQSDARALRVVLSLTGVKEGLK…
Vitis vinifera	GSVIVT01038181001	MSIDSESPSPSPSRDWFFPSPSFIHPNPNPNPRRCVTNPRISRPPKPSSFQSFSHSSSKYAGIRRRVEFARRTESLPASNVARPLSAQKPDVPVKKPDVSVDVSGEKKFAWACAGRFGGRWRMAILAAILATVLASLLHKNFSLHNQINVLQDQIYELNMRLQTCNILDYVDLTNPVPQESDHLPNRNLKNMALIITFTLLFIPFLIFKYVDYVSKSRRSADNISEEVSLNKQLAYQVDAFLSVHPYAKPLALLVATLLLICLGGLALFGVTVDSLADCLWLSWTYIADSGNHANSEGIGPRLVSVSISFGGMLIFAMMLGLVSDAISEKLDSLRKGRSEVVEQNHTLILGWSDKLGSLLNQLSIANESLDGGIVVVLAERDKEEMELDIAKMEFDFRG…
Zea mays	GRMZM2G099160_P01	MPLDPDSSSPPPPHRDWFFPPAPPFLASSRSRTPSAPFPSTYRSSKPYSAYPLADRRPPPTPRSRSRSPHPPPEQQQKTPTPPTPTSAPRRRDPRYAGVRREDARTAASEQAAAPMAAPVHGRKPAASAIAPRWSGVLSVAVILLCLASLLRRNFSLHDQVYLLQEQLAVATAKLQSCTVDSSLNTSIINLFYQDAANSTTQSRSLKNLSLLISLSVLYAPLLILKYVDLVSKIRRSRDSEQVPINKRFAYRVDIFLSLHPYAKPLVLLVATLLLIALGGLALYGVTDDSLSDCLWLSWTFVADSGNHANAVGLGPKLVSVSISIGGMLVFAMMLGLVTDSISEKFDSLRKGRSEVIEQSHTLILGWSDKLGSLLNQIAIANESLRGGTIVVMAERDKE…
Zea mays	GRMZM2G110897_P01	MAESDGGSEAQSPSPDPRSGDGANPDPRPPRPQLTKSRTISGSVAASILAADRVAGGGGGSGGGGLRDSILVRRSSTAPLPPYTASAAGASSAPRRLTVAVDDPSYAAPNGGVLDRDWCYPSFLGPHASRPRPPRQQQTATTTERRSANPTVPVPPRVAVSQREEEKSLASVVKRPALLEERRTPPPTLPPPRAPRFDLSPYLSLLLVITIASSTLAVWQWIKVMGLQEKIRSCSEANAGDRDGTEKVSWIDRDHGSAFFGSRRWNLAQSSTIFALAIPLFLFKYIDLLRRRQTNSMRGRSGEEEVPLKKRIAYKVDVFFSGHPYAKLLALLLATIILIALGGIALYVVSGSGFLEALWLSWTFVADSGNHADQIGLGPRIVSVSISSGGMLVFATMLG…

## Sheet: CCaMK|DMI3
Species	Sequence ID	Sequence
Adiantum_tenerum	scaffold-BMJR-2060298-Adiantum_tenerum	MVTHLERRIQQDYVVGHVLGTGGFSVVHKGFHTKDGSLVAIKTVKKVKFSQPPSFRGGRLLPPQIPISETLLANEILVMKHLVEEVTPHPNVIHLHDVYEDDTGVHFVLELCSGGELFDRIVASKCYSEAAAAGVVRQIATGLKALHASHIVHRDLKPENCLFLTAEDASPLKIMDFGLSQIEDVTNPIVGMFGSIDYVAPEVLEKRAVLPASDMWSLGVILYILLCGYPPFYARTTREKQALILAADFGFEDTWKTVSQSAKHLISSLLAYDPHKRPCAAELLDHPWVRGDAAKQEPVEQEIFERLQSFNARRKFRAAAFASIISNTFMFRTKKLKSLVGYQDLTEEELTKLHEHFRKICSNGVGATLSEFEDVLRAMEFRTLLPLSTRIFELFDNDG…
Amborella trichopoda	evm_27.model.AmTr_v1.0_scaffold00101.38	MFKQERRRLIDDYEVDEVLGRGGFSVVRKGVSKDNGSKTEVAIKTLKRVGSLPLGNSRNQSTRFGKAASGLPTWKQVAISDALLTNEILVMRKIVEDVSPHPNVIHLYDVYEDQGGVHLILELCSGGELFDRIVAQARYTEAGAAAVVRQIASGLGGLHQANIVHRDLKPENCLFLNKSEDSPLKIMDFGLSSVEDFTDPIVGLFGSIDYVSPEALSQRRVSAASDMWSLGVILYILLSGYPPFHVTSNKEKLRLILAGDFSFDEHTWKTISPSAKQLISDLLAVDPHRRPTAKELLLHPWVIGDSAKQELMDAEVVSRLQSFNARRKFRAAAIASVWSSAMFLKTKKLKSMLGSHDLTPEELEKLRGHIKEICANRDSATLSEFEGVLKAMNMRSLLP…
Aquilegia coerulea	Aquca_093_00002.1|PACid_22058064	MGHETRRLSDDYLVKDILGRGGFSVVRRGETYSNSSSSSPPQPQLEVAIKTLKRFGGGGGGGGGGGGLGPLTAATWKQVSVSDALLTNEILVMRKIVEDVSPHPNVIHLYDVYHDPDGVHLVLELCSGGELFDRIVAQEKYNEVEAASVVRQIATGLKALHHANIVHRDLKPENCLFLDHTDASPLKIMDFGLSSVEEFTDPVVGLFGSIDYVSPEALSQGRISSSSDMWSLGVIMYILLSGYPPFHATSNRHKQQLILAGDFSFDEHTWKNISSSAKQLISSLLSVDPHKRPTAQELLLHPWVIGDSAKQDPMDAEIVSRLQSFNARRKFRAAAIASVWSSTIFLRTKKLRILLGSHDLTPEELEKLRIHFKQICANGENATLSEFEEVLKAMNMCSL…
Aquilegia coerulea	Aquca_093_00002.2|PACid_22058065	MGHETRRLSDDYLVKDILGRGGFSVVRRGETYSNSSSSSPPQPQLEVAIKTLKRFGGGGGGGGGGGGLGPLTAATWKQVSVSDALLTNEILVMRKIVEDVSPHPNVIHLYDVYHDPDGVHLVLELCSGGELFDRIVAQEKYNEVEAASVVRQIATGLKALHHANIVHRDLKPENCLFLDHTDASPLKIMDFGLSSVEEFTDPVVGLFGSIDYVSPEALSQGRISSSSDMWSLGVIMYILLSGYPPFHATSNRHKQQLILAGDFSFDEHTWKNISSSAKQLISSLLSVDPHKRPTAQELLLHPWVIGDSAKQDPMDAEIVSRLQSFNARRKFRAAAIASVWSSTIFLRTKKLRILLGSHDLTPEELEKLRIHFKQICANGENATLSEFEEVLKAMNMCSL…
Aquilegia coerulea	Aquca_093_00002.3|PACid_22058066	MGHETRRLSDDYLVKDILGRGGFSVVRRGETYSNSSSSSPPQPQLEVAIKTLKRFGGGGGGGGGGGGLGPLTAATWKQVSVSDALLTNEILVMRKIVEDVSPHPNVIHLYDVYHDPDGVHLVLELCSGGELFDRIVAQEKYNEVEAASVVRQIATGLKALHHANIVHRDLKPENCLFLDHTDASPLKIMDFGLSSVEEFTDPVVGLFGSIDYVSPEALSQGRISSSSDMWSLGVIMYILLSGYPPFHATSNRHKQQLILAGDFSFDEHTWKNISSSAKQLISSLLSVDPHKRPTAQELLLHPWVIGDSAKQDPMDAEIVSRLQSFNARRKFRAAAIASVWSSTIFLRTKKLRILLGSHDLTPEELEKLRIHFKQICANGENATLSEFEEVLKAMNMCSL…
Azolla filiculoides	Azfi_s0001.g000555	MGICYGKGTQIDGDSTRNNIGLYVEEIVESGEVTNVGTNRESSVTNLPASRQRIQGFRKANTEPNLATVSDTKFRGEGITNRESNSQYRAASPGYWTWTSPFRSPFRSPFRAQSESSPANANATPRRLQKRPFPPPSPAKHIQSALLRRGRGTAKQAVRSSDSAATVTLVSSSSSTITHPCDPDSSSDHASQKPLRKYFGYAKNFTIKYEIAEEVGRGHFGHTCRAVVKKGDLKGQSVAVKVISKEKMTTAIAIEDVKREVKILKALSGHPNLVKFYDACEDTTNVYIVMELCEGGELLDRLLSRGGKYSEEEAKVVVVQILSVISFCHFQGVVHRDLKPENFLFTSNDDNALLKAIDFGLSDFVRPDERLNDIVGSAYYVAPEVLHRSYSLEADIWSV…
Azolla filiculoides	Azfi_s0002.g001464	MKSSRTGKYDLGPTLGQGIDGVVRLCTDRRSGCRLACKSIPKSNPSSVRHILNEISFLENLLRGHPNILCFHDRFEDPEHIHLVVDLCEGGDLCEYIQDNGPLSEAQASEAMAAILKAVSFCHSRGIMHRDLKAENILFPREASPFSELKLADFGAAADFSRTREFRELEGTPWYLAPDVLMGKYDERVDIWSLGVLLYIMLSGCPPFRGEETRDIFAAIRRGRIDLHKDPWPSISDDAKSLLKGMLQRNPHKRMKLKDLLFHPWIQRAHKF
Azolla filiculoides	Azfi_s0002.g001592	MMLLPIAVEDVKREVKIMALLSGNENVVQFYEAFEDDDYVYIVMELCEGGELLDSILAKKNVRYSEKDAAKIVRQMLKVAACCHLNGIVHRDLKPENFLFKSQSEDSSLKATDFGLSDFIQPGNYPSFLISCDSFDT
Azolla filiculoides	Azfi_s0003.g007585	MHRGSVTSYVLNRHTENVKDLYFLGRKLGQGQFGITYLCVEKSTGKEFACKSISKRKLITHEDIQDVRREVEIMHHLSGHPNIVAIKGAYEDLSSVHLVMELCAGGELFDRIVQIGQYTERQAAELTRTIVGVVEACHSLGVMHRDLKPENFLFSTAILFLICMHLTTIVKAILAYECIQSICLTCKFVTQAGDVFHDVVGSPYYVAPEVLTKNYGPAADVWSVGVILYILLSGVPPFWAELEHQIFEQVLKSDLDFESEPWPTISTSAKDLIKNMLIRDPEKRFTVHQVLCKNNCFCCEDGVAPNEPLDSAVLSRMKQFTAMNKMKKIALRADMDNTGTIDYGEFIAATVSLNKIEREEHLFAAFSYFDKDKSGFITVDELQKACIEYNMGEVPIEEL…
Azolla filiculoides	Azfi_s0003.g007804	MGNCICGGAPTPKASRNNRFQVQAVHFAGAPKLSVLKNLPNVEEGVLITDKYLLSKELGRGEFGITYLCTEKVTKHVLACKSISKRKLRTAVDIEDVRREVIIMGHLPPHPNIVSLEGVYEDDNAVHLVMEFCEGGELFDRIVARGHYNERAAANMARTIVEVVKANILVCHENGVIHRDLKPENFLFVNKQENADLKSIDFGLSVKFKPGERFSELVGSPFYMAPEVLRRNYGPEIDVWSAGVIIYILLCGVPPFWAETEPGIAQAIIRGHVDFTREPWPSVSSTAKSLRHFDTDHPWLRNEKQASTVSLGSIVQSRLKQFSAMNKLKKVALRIIVNHLSGEEVDGLRAMFEIMDTNKNGLLTYEQFKNGLRRLGSQLADHEFRQLMDTADVDKKGTL…
Azolla filiculoides	Azfi_s0005.g009378	MGNCLCASAPPRRPPPENRFAIKAVHMAGTPKLSVLKNLGNVEEEILITEKYILSKELGRGEFGITYLCTDKMTKEVLACKSISKRKLRTPVDVEDVRREVTIMRHLPPHPNIVSLKGVYEDDNAVQLIMELCEGGELFDRIVSRGHYNERAAAKVARTICEVVKVCHEHGVMHRDLKPENFLFADKQEDSNLKVIDFGLSVMFKPGERFSEIVGSPYYMAPEVLKRNYGPEIDVWSAGVIIYILLCGVPPFWSETEPGIAHAILGGVVDFTRDPWPSVSNTAKSLIRGMLESDPRRRLTPQQVLDHPWLRNDKQASTVSLGAIVQSRLKQFSAMNKLKKAALRIIVELLSGEEVDGLKAMFDMMDINKSGFITFEQFKNGLQKLGSQLGEHEIQQLME…
Azolla filiculoides	Azfi_s0006.g009514	MENSNRGGNPAHSGSDAFLSNYRMGKVLGIGSFGKVRVAEHMATGYKVAIKVLSKRKIRMTDMEEKVRREIKILRLFMHPHIIRLYEVIETQTDIYLLMEYVKSGELFDYIVEKGRLSEDEARRFFQQIISGVEYCHRNMVVHRDLKPENLLLDSKYNVKIADFGLSNVMRDGHFLKTSCGSPNYAAPEVISGKLYAGPEVDVWSCGVILYALLCGSLPFDDENIPNLFKKIKGGIYTLPSHLSSGARDLIPRMLLVDPLKRVTIPEIKQHPWFQSRLQRYLAVPPLDTAQQAKRVDEDIVKEVVNLGFDRTLLIESLQNRVQNQSTVTYYLILDNSRRISNGYLGGDLNENVVDRPQFRSEMQVNTPVLRINETIGPPNTVPYTERKWALGLQSRAHP…
Azolla filiculoides	Azfi_s0006.g010034	MGQCYGKGPSNKDPHYKNHGEAMENANRVTKHSFTVSPLPSTSPLPTFNSPLPSTSFAPSPSPSPARSTPRRFFKRPFPPPSPAKHMQASLLKRYGGSKAKESSIPEGIAQNLPLETSFGYSRNFSVKYELGEEVGRGHFGYTCSAKVKKGDMKGQVVAVKVISKAKMTTPISIEDVKREVKILKALSGHENLVEFYDACEDDHNVYIVMELCEGGELLDRILSRGGRYSEEDAKVIVLQILSIVSFCHLQGVAHRDLKPENFLFKTKDETAPMKAIDFGLSDFVNPEERLTDIVGSAYYVAPEVLHRSYGTEADVWSIGVITYILLCGSRPFWARTESGIFRAVIRTDPSFDEMPWPDLSREAKDFVKCLLNKDHRKRMTAAQALSEHSWTPHPWLRG…
Azolla filiculoides	Azfi_s0006.g010167	MTVHEQAYVGRYELGHTLGEGSFAKVKYAKDTDTGLPVAIKIIDKEKILKVQKMVRFTVRLANVSQHISLDDHMLCTFKLIKREISTMKLIKHPNVVHLKEVLGTKKKVYIVLEYVDGGELFDKIVNDGKLPEDEARKYFQQLVHAVDYCHSRGVYHRDLKPENLLLDSYGNLKISDFGLSALSQQRREDGLLHTTCGTPNYVAPEVINEKGYDGAPADIWSCGIILYVLLAGYLPFDEYNIVSLYKKIEEADFTFPSWFSEGVKNIIRRILNPDPKTVANDRCLFPYDFFIISNASLVSRNSRGFLLQRITMAEVLSDEWFKVGDTPMVCSCEDMDVDDVNIVFSSGEENVVVEQTRPALVNAFELISMSHGLDLSGLFKEQKQCLTKSETRFTSRHP…
Azolla filiculoides	Azfi_s0007.g011087	MGACSSIPEQKPDGNPKIKKDQVKPDSPHPKSKFKNDIFLPLEKKTDFGYPTNFKQRYRQGKLLGHGQFGYTYVAIEISSGEKFAVKTIEKKKMRLPIAVEDVRREVKIMSALSGHENVVQFYEAFEDADYVYIIMELCEGGELLDRILSKKDVRYSEKDAAKIVRQMLKVAACCHLKGIVHRDLKPENFLFASACNAFRDVVGSAYYVAPEVLKRKSGPESDILRKKPDFHSKSWQNISPSAKDFVKKLLVKDPKTRLTAAQALSHPWVREGGDAADIPLDISVLSNMREFVKYSRLKQIALQALATTLNNDEIVNLRDQFDTIDIDKNGSITLEEMRQALNKDQPWILKECKVLEILQAMDSNKDGLVDFKEFVAAALHVHQLEELDVDKWNQRTLA…
Azolla filiculoides	Azfi_s0008.g011474	MGATKKNMPIGPVLNRPMDEVKTYYTIGKELGRGQFGVTYLCTEKSTGKLYACKTIAKRKLVNKDDIEDVRREVQIMNHLAGHLNIVEMKGAYEDKRAVNLVMELCAGGELFDRIIAKGHYTEKAAAAVGRTIVEVVQTCHACGVIHRDLKPENFLLDSKSENANLKATDFGLSVFYKPGEVFKDIVGSAYYVAPEVLRRRYGPEADIWSAGVILYILLTGVPPFWADTEQGIFDAILKGQIDFSTDPWPSISRGAVDLVKKMLKPDPKERLTAAEVLRHPWIKVDGDAPDKPINNAVLGRMKQFRAMNKLKKLALKVIAESLSEEEIMGLKQMFKNMDTDNSGTITFEELKVGLAKQGSKLPEHEIRQLIEAADVDGNGTIDYSEFITATVNMNKMDR…
Azolla filiculoides	Azfi_s0011.g012571	YNVFFVPSSHPSPPIMGNNSTTQLQDRNTSSSESSNPKTNPKSRHGAIPHNQSYHSSNRKRTVLNRPMQNIREIYTLGKELGRGQFGVTRMCTNKSTGEVLACKSISKRSFTCREDVEDVRSEVQILKTISGKSPNIVEFMGAYEDAHSVHLVLQFCSGGELFDRIISRGKYSENAASASCKTIVEVIRTCHSNGIMHRDLKPENFLLLNKDNDAPLMAIDFGLSTFFKPGQVFTEIIGSAYYVAPEVLNHYYGPEADIWSAGVILYIMLSGAPPFWSDTEEGIFKSIRRDSLDLTSEPWPSISAPAKDLLQKMLNKNPRERITLDEILKHPWICEAPDNPLDSSIVMRLKQFRAMNKLKKVALKFIAETLTEEEISGLKSLFQSMDLDNSGSLTMDEL…
Azolla filiculoides	Azfi_s0011.g012693	MNQYHIYEAIGRGKHSTVYKGRKKKTIEYYAIKSVDKGQKSRVLQEVRTLHSLDHTNVLKFYAWYETSAHLWLVLEYCVGGDLLTLLQQDSKLPEESIHDFARDLVHALQFLHSKGVIYCDLKPSNILLDENGRLKLCDFGLARRLSDISKSSVQQLPQAKRGTPCYMAPELFQDGGVHSFASDLWALGCVLYECYAGRPPFASNSFTQLVNSILSDPTPYLQGNPTKDFEDLVMSLLIKDPAKRLQWPEVCKHPFWRVEMKILTLPAQPAFVRLLQQTNVAGDNANAAPYKTSSANSKGANQDQKTPIEKPTRKLDSHSGHKKPPIASTRDTESCENLPSSKQPNSGRPTNMRSPTPLKEDLVHKNRGVNLLRLSKIVKTNLQRETEGGNYRQQGQNA…
Azolla filiculoides	Azfi_s0013.g013130	MGNCCGTTESAKKSNPKDPKNPKSTTALSVSTPRVSVLKNLPGGVTVNHGEEIRDKYTIGDELGRGEFGITYLCTDRESNEACHKNGVIHRDLKPENFLFANKRENSPLKAIDFGLSVFFKPGETFSEIVGSPYYMAPEVLKRNYGPEIDVWSAGVMLYILLCGVPPFWAETEQGVAQAILRGIIDFKRDPWPIVSDKAKSLVRQMLEPDPRRRLTAQQVLEVDGLKNMFSVMDTNNNGVISFEEFKTGLHKLGSQLGENEIQQLLDAAGVGKDGTLDYAKFAALTIHLQRMDNDEHLQKAFSHFDLDGNGFIDYNELKEALSTDWRKASRHYSRGRFTSLSIKLMKDGSLQMQESEEKKEA
Azolla filiculoides	Azfi_s0013.g013298	MGNTSTKGKGRGQKKQESYASTINQQEQSKQSYKSPQSQTPPNPSQHSNNSNISTTKHSSDRSNGSNTSISSLHLKKVEIGNVLNRPMEDLRETYTLGRELGRGQFGITRLCTNKSNGELYACKTISKRKLTHKEDIEDVRREVQIMHLLTGHPNIVELKGAYEDKSSVHLVMELCAGGELFDRIIAKGKFSERVAAGVMRTMIEVVRTCHSLGVMHRDLKPENFLLLNKSEDSPLKTTDFGLSIFFKPGEVFRDIVGSAYYVAPEVLQRNYGPEADVWSAGVILYILLSGVPPFWAETEKDIFSAIVEGKIDFECDPWPYISAQAKDLISKMLKQNPRERLTPQAILSHPWIRIDGEAPDKPLDNVVLTRMKQFRAMNKLKKLALKVIAANLSEEEVT…
Azolla filiculoides	Azfi_s0014.g013673	MGNCVAFTQEHLYNPTNIFVPKIRVVGRPSSPPIPSMVVVETGKVLNRPLEDINQFYVIGRRLGRGEFGVTYSCIHKLTHETFACKSISKLRLTTQEDIDDVRRELEIMHHVSGVIHRDIKPENFLFLTKEEDSPLKTIDFGLSVFFKPGEIFTEIVGTPIYMAPEVIQRSYGPESDIWSVGVVLYVLLSGAPPFYAENEEGILRAIIEKNLDLQSDPWPFISGAAKDLVKKMLIKDPKERITVNEILNHSWVRVDGDASDKLLDSIVLERMKQFTAMNKLKRLALKVIAQSLTEEEIKGLKEMFKSMDTDNSGTITYDELKRGLAMQGADLTELEVQQLMESADVDGNGHIDYMEFITATMHMNKMDQEERLLAAFRYFDRDHSGYITMDMLEQALVD…
Azolla filiculoides	Azfi_s0016.g014401	MGVCYSRTHSESGRRESQEKRLKEHDGGDLRKEECECEGDLLNAKLATPNVIRGEGGRQEGVLPPPPPPFSSSSSSSVPRVPPPPCSPPARNRTKGSPFFPSPFRISSPFRAQSPSPGNVTNANTMTPRRFFKLPFPPPSPAKHIQAALRRRHGRVIIKPNPNDGGGGGGGMPTTTVASSSSSSFWEAAATPEEGHSYTEMVDLNKTFGYGKNFGVKYEVGEEIGRGHFGHTCHGKVRKGDLKDQPVAVKVISKAKMTTTIAIEDVKREVKILRALTGHQNLVKFYDACEDDSNVYIVMELCEGGELLDRILSRGGRYAEDDAKVVVAQILNIVAFCHLQGVVHRDLKPENFLFTTKDEASPLKAIDFGLSDYARPDERLNDIVGSAYYVAPEVLHRSY…
Azolla filiculoides	Azfi_s0018.g014956	MGQDHSFLYHDHDDAKGHHHRFCQPCCERGRQDDPSPPPSPPTSSRHTIQEENEEEISPRNPIFTTLSSAIKDIHGPRLFYHPMEDVTDSYIMSKELGRGQFGKTYLCIDRTTNQRFACKTISKTKLLNKEDLEDVRREVQILHHVMGQPNIIQLQGTYEDKKAIHLVMELCEGGELFDRIIEKGKYTERGAAKLCRTIVDVVRICHSLGVMHRDLKPENFLFLNKDENSPLKCIDFGLSVFFKPGQVFEDIVGTAYYVAPEVLNRKYGPEADIWSAGVVLYILLSGFPPFWADTEQGIFKEILAGHIDFTCDPWPTISPGAKDLIKNMLRQDPKKRMLALDVLNHPWIRVDGEALDKPLDNVVLTRLKQFRNMNKLKKLALQVIAERLSEEEITGLKE…
Azolla filiculoides	Azfi_s0018.g014967	MWGISKMDPTVSKKKSRIGMYEVGRTLGEGRYAKVKLGRHIETGSQVAIKIMQKDRLRKADKLVRQEISTMKLIKHPHVVRLLEVLASKKNAYIILEYVHGGELFDKIVEKGRLSEDDARKYFRQLIRGVDYCHSRGVYHRDLKPENLLLDKVGNLKISDFGLSVLSHQHRDDGLFHTTCGTPSYVAPEVLDGKGYEGAPADLWSCGIILYVLLAGTLPFNDSNLSNLSLKIHKAELDFSSTFPTEPRELIRKLLDPNPKTRLTIQGVFENEWFNAGELLETDTSLSEGLDLSGLFIEKEETRKKEAKFASMCPANEIMLKIEEFARGLDYRVWSKNYKMNLLSSKPGRKGFISISIEVLEVTPSLFMVDMHKTNGDTLEYCDFQQKLSVGLKDIVWRA…
Azolla filiculoides	Azfi_s0029.g024077	MGNSCITSNYNKNGFLPGGADSSLYWFWKSDQPPVSESSEVSPRNSEITNKKKHDKDSAMITLVSPPKPPDTISIMKPPQSDNAMIKPPDTISIMKPPQSENAMIKPSDTIDVTKPSPIVSRNMQEEQAVKTGDKPFVSPVKSLTSSVLGRKTENLKEIYVLGRKLGQGQFGTTFLCTEKSTGKEYACKSIAKRKIVCQEDVDDVVREIQIMHHLSGHPNIVTIKGAYEDMFSVHLVMELCTGGELFNRIVQRGHYSERKAAELTRTIVGVVEACHSLGVMHRDLKPENFLFSDKKEDSPLKTIDFGLSVFFKPGETFQDVVGSPYYVAPEVLLKSYGQAADVWSAGVILYILLSGVPPFWAETEQEIFDQVLNGELDFVADPWPAISESAKDLIRKMV…
Azolla filiculoides	Azfi_s0029.g024197	MGNCCSSSQFSKKKEDKPNPFSNDAFNVSAASKGSVLERLPGGVFVREGEDITEKYILGKELGRGEFGITYLCTDRETNDMLACKSISKCKLRTPVDIEDVRREVVIMHHLPPHPNVVGLKSVYEDENAVHIVMELCEGGELFDRIVARGHYHERAAANVTRTIVEVVQACHKNGVMHRDLKPENFLFANKRENSALKAIDFGLSIFFKPGERFTEIVGSPYYMAPEVLKRNYGPEVDVWSAGVILYILLCGVPPFWAETEQGVAQAILRGVIDFSRDPWPRVSDKAKSLVRQMLEADPKRRLSAQQVLDHPWLQHAKHAPDVPLGDAVRSRLKQFSAMNKLKKKALRVIAELLSGEEIDGLKNIFNAMDVNKKGLISYEELKTGLHKLGSQLAENEVQ…
Azolla filiculoides	Azfi_s0038.g026325	MGNCVGGGSDSPSPSASTAYSSTTPSSSSSTTTTTTTTSSSTQRAAGNPGKANNDGRSVSSSGGSSAIASGNAIAAGSKGSSKPSGPIGPVLNRPMDDVKNYYTIGKELGRGQFGVSHLCTEKSTGKLYACKSIAKRKLTNKDDIEDVRREVQIMHHLAGQANIVELKGAYEDKHSVNLVMELCAGGELFDRIIARGHYTEKAAAAVCRTIVQVVQTCHAMGVIHRDLKPENFLLDSKSEDANLKATDFGLSVFFQTGDVFKDIVGSAYYVAPEVLRRHYGPEADVWSAGVILYIMLSGVPPFWADTEQGIFDAVLKGQIDFSSDPWPTFSRGAVDLVKKMLKVDPKERLTAAQVLSHPWIKVDGDASDKPIDSAVLGRMKQFRAMNKLKKLALKVIAE…
Azolla filiculoides	Azfi_s0047.g030312	MVVPSDSKMNRSEEEQAKSGDIGERRWTLSDFDIGKPLGRGKFGNVYLAREKKSKYVVALKVLFKNQLQQSQVEHQLRREIEIQSHLRHPNILRLYGYFYDAVKAPIFGISALCIYTMAENHDSIMLTSLVHISFQSRVYLILEYAPKGELYKELQRFKVFSERRSATYIASLARALMYCHEKHVIHRDIKPENLLMGIKGELKIADFGWSVHTFDRRRTMCGTLDYLPPEMVESKDHDAGVDIWSLGVLCYEFLYGTPPFEAVKHSDTYRRIVKVDLKFPSKPFVSLQAKDLISQLLVKDSARRLPLEKVLTHPWIVANADPSGVYAM
Azolla filiculoides	Azfi_s0048.g030669	MGNCCASPAAAAGPRTPKQQQQRANPYEISALHTAGTLQLSVLGHLWHTLGIQVQDNIVEKYALGKELGRGEFGITYLCTDRVSGDVFACKSISKRKLRTAVDIEDVRREAIIMHQLPPHPNIVSLKGLYEDDNAVHLVMEFCEGGELFDRIVARGHYNERAAASITRTIVEVVQACHKNGVMHRDLKPENFLFANKRENSPLKAIDFGLSVFFKPGEKFSEIVGSPYYMAPEILKRNYGPEVDIWSAGVILYILLSGLPPFWAVADVTCNLYVGWINLLLDHPWLQNTRQAPETSLGETVRSRLRQFSAMNKLRKKALRVIAELLSGDEVETIKTMFMTMDTQKRGYLSFDEFLMGLRKFGSQLTDTEIQHLMEDVGAQRNGYLDYGKFVALTIQLQR…
Azolla filiculoides	Azfi_s0052.g031660	MQVPRAREPPPLSPGSSCVLLRPTEPLQFLYDLQVKLGQGQFGTTYLCVERSTGAQYACKAISKRKLVSPEDVEDVRREIQILHHLSGQSNIVSIKGAYEDSSYVFVVMELCAGGELFDRIIQKGHYSERKARDLIRTIVQVVESCHSLGVMHRDLKPENFLFSSPHEDAPLKAIDFGLSIFFRPGEVFHDVVGSPYYVAPEVLRKSYGPQADIWSAGVILYILLSGVPPFWAETDRGIFEQVLKGVLDFDSEPWPRISESAKDLIRNMLNPIPLSRFTAYQVLCHPWIREDSVAPDHPLSPAILSRMKHFIAMNKMKRIALRIIAQTLSEEEIAGLKEMFKMMDTDNSGAITFDELKAGLEKLGSGLMDSEVQTIMQAADFDNNGSIDYNEFITATLN…
Azolla filiculoides	Azfi_s0073.g037236	MGICLSRNHEDDDNNKEKKSPKPNPICLPAHPTNNNGSSLHEAKKTTINDDEISRNNKDENSNYKDHEFLKIMDDGMSKTKQQQQKKMKDEGIVSEKMQEFAVKGNDHDHHTLTPSKLTKVNSGTVLLRAMEDVWETYTMGRELGRGQFGITYLCTHKVSGELLACKSIAKRKLLSKEDIEDVRREIQIMHHLTGQPNIVELKGAYEDRSSVHLVMELCAGGELFDRIIAKGKYTERAAAGEIFKEVVGSAYYVAPEVLQRRYGPEADLWSAGVLLYILLSGVPPFWAETEDGIFNEIMEGNLDFVSNPWPSISPAAKDLVRKMLRQDVKERLTAHQVLNHPWIRIDGEAPDKPLDSAVLSRLKQFRAMNKLKKLALKVIAENLSEEEIVGLKEMFKSM…
Azolla filiculoides	Azfi_s0074.g037462	MGNCLVTKLSSTHLAIDYTTSSPSSPSSSSSSSSSSLYEHILPFPTRSRLEDHYNIGPELGRGHFGLIRTCTSRSNPTSVFACKSISKPSFDSDHIANIIQEVRIMAHISSHVNVTIPNPNPNPNPNPSPNPNPSPNPNPRPTRHCNIVELHDVFEDREFVHLVIDLCRGGDLFDRIAKKKCYPEKHAASVMKSLLETLQFCHGLGVMHRDLKPENILLVDESDASPIKLADFGLAVQFKPGQKFSDMVGSSYYIAPEVFRGEYSEGIDVWSSGVILYVLLCGFPPFGGPTQQAIFNSIQRGKLNFPPHLWDKISPSAKDLISNMLCPDPNSRFTVTQALKHPWIVQHTSQSQPFQ
Azolla filiculoides	Azfi_s0076.g037827	MGNCCSSSQFSTKENKSSNPQSNNDFHNVLVSTKGNVLQNLPGSIYVREGEDITEKYILGNELGRGEFGITYLCTDRETNDKLACKSISKCKLRTLVDIEDVRREVVIMHHLPPHPNVVGLKSVYEDENAVHIVMELCEGGELFDRIVARGHYHERAAANVTRTIVEVVQACHKNGVMHRDLKPENFLFANKRENSSLKAIDFGLSVFFKPGERFTEIVGSPYYMAPEVLKRNYGPEVDVWSAGVILYILLCGVPPFWAETEQGVAQAILRGVIDFSRDPWPRVSEKAKSLVQQMLEPDPKRRFTAQQVLDHPWLQNAKHAPDVPLGDAVRSRLKQFSAMNKLKKKALRVIAELLSGEEVDGLKNIFNGMDVQNKGSISYEELKTGLHKLGSQLAENEV…
Azolla filiculoides	Azfi_s0084.g038925	MRKLYLQRQASYIPFREGKKSSLSAMVKVNFFSDYGEVNRYQIQEIIGKGSYGLVCSAIDKQTGEKVAIKKITDVFEHISDATRILREIKLLRFLRHPDIVQIKHILLPSSPRDFKDIYVVFELMQADLHEVIKANDDLAAEHFQYFLYQLLRAMKFLHTANVFHRDLKPKNVLANSDCKLKICDFGLARVTFTGSSSAIFWTDYVATRWYRAPELCGSFYAKYTTAVDIWSIGCIFAELLTGKPLFPGKNVVHQLDLITDLLGTPSEEVISQICNEKAKLHLSNMRKKPPFPFQQKFPHVDPMAVRLLKRLLEFDPKDRLTAQEALAHPYFKGLANIEQEPSSLPAAKADFDFERKRLTEDDLRGLIYREILEYHPQMLKQYLSNHSSDQSRFFYASA…
Azolla filiculoides	Azfi_s0102.g044433	MGNTCLTSSFNNNGFVPGDLSFSRFWVRSRTPVSDEAEPETEEEEEGGGGGSSQLSNPQPRKPPDPVVIIMPAKTNKTETDEKNGRAQKVPDPIIIHPPVVAMSGRPNPNFPARPHEPLLSPGKILTASVLGRQTESLKELYVLGRKLGQGQFGTTFLCIEKKSGKEYACKSIAKRKLISQEDVDDVRREIHIMHHLSDHPNIVTIKGAYEDANSVHLVMELCAGGELFDRIIQRGHYSERKAARLTRTIVGVVEACHSLGVMHRDLKPENFLFSDKSEDSALKTTDFGLSVFFKPDQVFHDVVGSPYYVAPEVLRKKYGPAADVWSAGVILYILLSGVPPFWAETENQIFEQVLKGDLDFESDPWPAISESAKDLIRKMLVRNPEKRYTAHQVLCNQT…
Azolla filiculoides	Azfi_s0125.g048569	MGVCYSVSKTSEDAERTDSETLETGPVETGNDDAQPRFRQEETRNGFKPKAPSPYRSSPFRASSSSSPFRPSPFRVSSPFRASPSPANGHATGTSTVKRPFPPPSPAKHIQAALFKRHGAAKAKETAKEAVMASEAPSAEGQDMGIDKSLEKSFGYSKNISLKYELGDEIGRGHFGHTCRAKIKKGELKGQPVAVKVISKVKMTTAIAIEDVRREVKILRALSGHQNLIKFYDAFEDDLNVYIVMELCEGGELLDRILSRYSSICANYTVQYPIMRGGRYSEEDAKVVVIQILNVVTFFHLQGVVHRDLKPENFLFTTKEESGQLKAIDFGLSDFVRPDERLNDIVGSAYYVAPEVLHRSYSIEADVWSIGVITYILLCGSRPFWARTESGIFRSVLKT…
Azolla filiculoides	Azfi_s0131.g049163	MSSAESGTESKEIHEKRWTLGDFDIGKPLGRGKFGNVYLAREKKSKCVVALKVLFKNQLQQSQVEHQLRREIEIQSHLRHPNILRLYGYFYDVSRVYLILEYAPKGELYKELQRYKVFSERRSATYIASLTRALIYCHEKHVIHRDIKPENLLIGIKGDLKIADFGWSVHTFDRRRTMCGTLDYLPPEMVESKDHDAGVDIWSLGVLCYEFLFGTPPFEAVKHSDTYRRIVKVDLKFPARPFVSPQAKDLISQLLVKDSAQRLPLEKVLTHPWIVANADPSGVYAV
Azolla filiculoides	Azfi_s0147.g053002	MKPAEQRGSKGNAESEFFTEYGDANRYKIQEIIGKGSYGIVCSALDTHTGVKVAIKRINDIFEHVSDATRILREVKLLRLLRHPDIVEIKHIMLPPSPRDFKDIYVVFELMESDLHQVIKANDDLTPEHYQFFLYQLLRALKYIHTANVFHRDLKPKNILANADCKLKICDFGLARVAFQDTPTAIFWTDYVATRWYRAPELCGSFFSKYTPAIDIWSIGCIFAEILTGKPLFPGKNVVHQLELITDFLGTPHPDVIGRVRNEKARRYLSTMPKKTPVKLSQKFPSTDPLALRLLERLLAFDPKDRPSAEEALADPYFKGLAKVEREPSAQPITKLEFEFERRRVIKDDVRELIYREILEYHPQKLKEHLNGTDRSSFLYPSAVDQFKKQFSHLESGGT…
Azolla filiculoides	Azfi_s0160.g054012	MADHRRQGGNHNPHSNNDNNTSRSIGGGGGLPHLSGIARRPDHDAKPEDRSGQLNRFERPAPLPLPPNPARQRNATNRSTPTSARKIISSSMATSNQSEASSAAAASMSTKTPTMVEEIDPDDTIPIRLLGHGSSGKVYKVQHKRTGKLYALKIIQEKQQAAVCKQILTEVDILRRANNPHIVQCYGAYEKAGEISFVLEYMDGGSLGGLLESKRKISERYLSEVAKQVLKGLDYLHRNRIVHRDIKPCNILLGRNREVKIADFGVSTVLANTLAACNTFVGTCAYMSPERFDPDSHGGNYNGYAADIWALGLSLLECALGRFPYLSPGQNGDWPTLMFAICYSSPPAPPPDASPEFQDFIVQCLQKDPAVRPRAYTLLTHRFITKFEDPIAPVVARPV…
Azolla filiculoides	Azfi_s0170.g055605	MSTRGQSSRVLQRETENVKDLYKFGRCIGQGQFGVTYLCVEKSTNKEYACKAISKVRFVVREDIEDVRREIHILHHLAGLPNIVTIKGSYEDATHVYLVMELCAGGELFDRIIKHGHYSEKKARDLIRTIVGVVETCHSHGVMHRDLKPENFLFTGPEEDAELKTIDFGLSIFFKPGVVYRDLVGSPYYVAPEVLRKKYGPEADVWSAGVILYILLSGVPPFWAETDQGIFKKVLKSKLDFSPDAWLGISDGAKDLVKNMLNPDPLKRFTAYQVLCHPWVSEDGVAPDRPLDSAILSRMKKFIAMNKMKKIALQVIAQRLSEEEIAGLKEIFKMMDADNSGAITFDELKVGLERLGSGLTDNEIRSIMEARQLIAKAKIEILPTQADIDNSGTIDYEEF…
Azolla filiculoides	Azfi_s0197.g057347	MHVCVCVCVCVCVCFLVFPESCISCFPTYFLDGFASHRMGNTCIPPRLNRKSFFFLFTGDPYNYNRFWRYSPTDPDFKSEPEIPLKYSTTESESEFPMAASDPQAMNRTQEVTSQGHMLITSSVLGRKTENLKDLYILGRKLGQGQFGTTFLCIEKGTGKEYACKSIAKRKLVSQEDVDDVRREIRIMHHLSGHPNVVAIKGAYEDSLSVHLVMELCAGGELFDRILQKGHYSERKAAHLIKTIVGIVETCHSLGVMHRDLKPENFLFSSKGDSSPLKAIDFGLSIFFKPGEVFSDVVGSPYYVAPEVLYKHYGPAADVWSAGVVLYILLSGVPPFWAETEQQIFEEVLNGDLDFESDPWPDISESAKDLIRKMLVRIPEKRYTAYQVLCHPWIREDGV…
Azolla filiculoides	Azfi_s0203.g057666	MGNCCGAKASKNKKPLPDSPNREETTPGGGVPKVILLAKLSSRGEQSLSEKYNLGNELGRGEFGITYLCTDRESEDVLACKSISKGKLRTAIDVDDVRREVDIMRHLPKHPNIVTLNGVYEDDNAVHLVMELCEGGELFDRIVARGHYSERAAASVTRTILEVVQVCHKHGVMHRDLKPENFLFANKKENSPLKAIDFGLSIFFKPGEKFTEIVGSPYYMAPEVLKRNYGPEVDIWSAGVILYILLCGVPPFWAETEQMVAQAILRCNIDFKRDPWPKVSDNAKSLVRQMLEPDPKVRLTAQQVLDHPWLQNGKKAPDIPLGDAVLSRLKQFSAMNKLKKKALRVIAECLTGEEVEGIKSMFNMMDVDKTGFLTFEQLRAGLHKIGSQLVESEIQQLME…
Azolla filiculoides	Azfi_s0215.g058457	MGNVCICRKERSKQITTKNYPHDPATQHHLQQERDESPYIPTISTSKHRKPSVEEQITGPLLHINRNQASTPPSPSPSPTPDSLMICSPKLPKMGGVLVRPMEDVRATYSMGRELGRGQFGITHLCTHKVTGELFACKSIAKRKLVNLDDINDVRREVGVMHHLTGQPNIVELKGAYEDKNYVHLVMEFCAGGELFDRIIAKGKYSELAAARLFKTVVQVIHTCHSLGVMHRDLKPENFLFLHKGEDSPLKTIDFGLSVFFKPGEIFKDIVGSAYYVAPEVLGRHYGAQADLWSAGVLLYILLSGVPPFWAETEQGIFEEIMEGNVDLKSDPWPSISPSAKDLVRKMLKQNVKERLTSQQVLNHPWIRVDGEAPDKPLDNAVLSRMKQFRAMNKLKKLA…
Azolla filiculoides	Azfi_s0222.g058772	MRSDPTSASRQQKKRGQRANEHEYLSIWVVNSMATSVRTRIGKYELGRTIGEGSFAKVKHSKNLETGENVAIKILEKAHILQHHMVEQIKREISTMKLIKHPNVVQLYEVMASKKKIYLVLEFVNGGELFDKIVHQVKLKEAEARHYFQQLINAVDFCHSRGVYHRDLKPENLLLDVHGNLKVSDFGLSALSQQVREDGLFHTACGTPNYVAPEISRADFKCPGWFSSGAKKLIARILHPKPENRITIPGILENQWFKIDYTPAEFQEDGASTLDDVDAVFNESAEHFVTEKKEPQPVMMNAFELISMSRGLDLSNLFEKQQDLVKRETRFTSKCPAQEIVSKIESTAKPLGFNVEKKNYKLKLQGEKKGRKGHLSVATQVFQVAPSLFMVEVRKSGGD…
Azolla filiculoides	Azfi_s0310.g064141	MGNCCGTSVKPKKEKKSNPYASDSYGYVSAHKLTVLKNLPGGVSVNEGQNITEKYDIGKELGRGEFGITYLCTDKESKEKLACKSISKRKLRTPIDIDDVRREVVIMHHLPPHPNVVGLKSVYEDEHDVHIVMELCEGGELFDRIVARGHYNERAAANVTKTIVEVVQLQACTSSSCTSADDSHKACHKNGVMHRDLKPENFLFANSRENSPLKAIDFGLSIFFKPGEMFSEIVGSPYYMAPEVLKRNYGPEIDVWSAGVILYILLCGVPPFWAESEQGVAQAILRGVIDFKRDPWPKVSDKAKSLVRRMLEPDPKRRLTAQQVLDHPWLQNAKHASDVPLGDAVRVRLKQFSAMNKLKKKALHVIAELLSGEEVDELKDMFNMMDTNKNGFISFEEFK…
Azolla filiculoides	Azfi_s0353.g066632	MGICYGKNLSSVQEEQNRLEQPSGEYTNSIPNPNLETENTQSSSANPNSRGVGGGSSLPPKSPWRAVIPSSPYTWASPFRSPFRASTASPFCSTSSSTAASPANNNGHSTPSRLFKRPFPPPSPAKHIQAALAKRFSQPKSDSIPEGQEIDKPLDKSFGYYKRFGARYELGDEIGRGHFGHTCRAKIKKGEYKGLSVAVKVISKAKMTTAISIEDVKREVKILKALSGHPNLVKFYDACEDYANVYIVMELCEGGELLDRILSRGGKYSEEDAKVVTVQILSIVSFCHLQGVVHRDLKPENFLFSTKDEDSQLKAIDFGLSDFVRPDERLNDIVGSAYYVAPEVLHRSYSMEADVWSVGVITYILLCGSRPFWARTESGIFKSVLKTAPNFDEEPWPSI…
Azolla filiculoides	Azfi_s0370.g067071	MGACLCLLANRGEKKNAKQSPNPETRNSESTKSAKAKNSSPVPLGKLTKFGYSTDFSQRYEKGKLLGHGQFGFTYAATSRSTGEKVAVKVIEKKKMLKRIAVEDVKREVSIMRDLSGHENVVQFFEAFEDEDAVYIVMELCEGGELLDRILAKKDKRYSEKDAAVIVRQMLNVAARCHLHGIVHRDLKPENFLFKSRAEDSPLKATDFGLSDFIKPGEKFTDIVGSAYYVAPEVLKRKSGPQSDAWSIGVITYILLCGRRPFWEKTEDGIFKEASYFVGEHVLKRKPDFKQKPWPSISPSARDFVKKLLVKDPQVRMSAGQALSHPWVREGGDATDIPLDISVLSNMRKFVKYSCLKQLALKALASTLDADEIANLRDQFNAIDMDKNGTITLEEIRQA…
Azolla filiculoides	Azfi_s0371.g067133	MGNYRSSPTSKQPQKNMIEKEKQQQQEQEQEQEQEQEQEQEQLVEEYVDCECLKPSSLSSPNMSTEGAEEEGEHEEKQGTDTEEDSSTTSVSSKEENVASTLPIGKLTVFGYSRDFHEKYKEGKVLGRGQFGCTHSAIVLSSNEVVAVKKINRMKMIHPISVEDVKREVKILAALSGHKNVVQFYEAFEDDDFVYIVMELCEGGELLDRMLSKKNTRYTEQDAATVVRQMLNVAARCHLHGIVHRDLKPENFLFKSRAEDSPLKATDFGLSNFIVPDKKFSDIVGSAYYIAPEVLRRNSGSESDVWSIGVITFILLSGKRPFWNTTQDGIFREVLRKPLDFSSHPWPMISESAKDFVKNLLAKEPKARLTAAQALSHPWVRENGDAADIPLDISVLSNM…
Azolla filiculoides	Azfi_s0461.g072075	MGNHISSKYKRRDQGKQEAPSSAPPHTSNASTTSNKASDASKASNKGSDGSTTSQNPASRHSSSRSNIGNVLNRPMEDVRNTYTLGRELGRGQFGITRLCTNKSTGERLACKTISKRKLNHKEDIEDVRREVQIMHHLTGHPNIVELKGAYEDRNGVHLVMELCAGGELFDRIIAKGKFTEKEAASVCRTIVGVIETCHSLGVIHRDLKPENFLLLNKDEDSPVKTTDFGLSVFFKQGDVFKDIVGSAYYVAPEVLRRNYGPEADIWSTGVILYILLSGVPPFWAETEQGIFDSILEGHVDFSSEPWPHISPQAKDLIKKMLTKNPKERLTPRAILNHPWIQIDGEAPDKPLDSVVLIRMKQFRAMNKLKKLALKVIAEGLSEEEITGLKEMFRSIDTD…
Azolla filiculoides	Azfi_s0466.g072807	MGNCLPLASSLRKTLISYLGIGIGLLGNSESGSGSGSLSPVLRRRQMQSFTQMYTLGPELGRGQFGTTYLCIEKASGDRLACKCIEKSKLVSREDMEDVRREINILHHLSGNPNIVSIIGSYEDSSYVYVVMDLCEGGELFDRIAKRGHYSEREAARTIKVIVSVVEACHSHGVMHRDLKPENFLFSFNTDDSPLKAIDFGLSVFFKPGDIFHDVVGSAYYIAPEVLRRSYGPQADVWSAGVILYILLCGMPPFWAETEQGIFSQIRQGMIDFQSNPWPHISKSAKNLIRNMLNPDPAKRFTAHQVLCHPWICEDGVAPDRPLDLAILSRMKQFTAMNKMKKIALRVIAERLLEEEIVGLKQTFKMIDADGSGSITFEELNVGLKKLGSGLMENEIRIL…
Azolla filiculoides	Azfi_s0538.g076300	MVMAMALHLLPSASLCLIVGTRTIHHKVHKMDRYELLKDLGAGNFGVARLMRNKETKELVAIKYIERGNRIDQNVQREIINHRSLRHPNIIRFKEVCLTDTHLAIVMEYAAGGELFERICVSGRFLEDEQICHRDLKLENTLLDGSDAPRLKICDFGYSKSAVLHSAPKSTVGTPAYIAPEVLSRQGYDGKMADVWSCGVTLYVMLVGAYPFEDAEDPKNFRKAMVRIVNAQYTIPSYVKISPECKHLLSRIFVANPSKRIRIPEILRHPWFMKNLPRDLALGSDPSYDNDREDTPLQSIDEVTSIIKEAMTKPSLSHSTHDASSLVDNDEEQEQIDQMETDVEEDDTLLKDPIPNVIVQDEEETEYFDVEEFSEFDTWPEISSLDADISKPTKPDS
Azolla filiculoides	Azfi_s0544.g076408	MGKNGDEGVERRMIGKYEMGRVLGEGSFAKVRFARNIESGQSFAIKILDKDKIVKQHLVDRVMASKSKIYFVLEYVRGGELFKKIASKGKLKEDEARKYFQQLISALGYCHSRGVCHRDLKPENLLLDSSGNLKITDFGLSALPQQLREDGLLHTTCGTPNYVAPEVIMHKGYNGAQADLWSCGVILFVLLSGFLPFDDSNIIALYRKIQRAEFKFPPLFPHGPQKLITKILNPIPNLRITIPEVLENSWFKKNYTAPKLTDHDDITSIEDVVTVFDESKEALMKEQVVKPASCNAFELISLLKGLDFSGFFENQQNMEYELHFTSKHPALEIISKIEETAKSLGFTVKRQNFKMRLHGVLGGHLCVATEIFEVAPSLFVVEVRTSGGDALESHNFFNN…
Azolla filiculoides	Azfi_s0585.g078524	MERISSAPGGAGVGAAGMGGSSLDIPIHDDNDRYELIGELGTGNFSVARLMRDKITKEPVAIKYIQRGEKIDENVKREIVNHRSLRHPNIVRFKEVFLTPSHLAIVMEYAAGGELFDRICNAGKFSEDEKSIIWNDMPSLPLLDMALHSRHVFSSNSSSLVLATVTQWYRQICHRDLKLENTLLDGSQAPRLKICDFGYSKSSLLHSQPKSTVGTPAYIAPEVLAKKEYDGKIADVWSCGVTLYVMLMGSYPFEDPEDPRNFRKTIRRILNVQYTIPDHMPLSPECRELLSRIFVGDPSQRISMAEIKAHEWFLKNLPADLAEGAELGAEYQVEASQSVEEIDRIITEARSVIPGYGIESYLSDVEFDDMDFDNDDLDDLDDLGSEVSEEFD
Azolla filiculoides	Azfi_s1174.g098806	MGNYRSSPTSKQPEKNMIEKEKQQQQEQEQEQLVEEYVDCECLKPSSLSSPNMSTEGAEEEGEHEEKQGTDTEEDSSTTSVSSKEENVASTLPIGKLTVFGYSRNFHEKYKEGKVLGRGQFGCTHSAIVLSSNEVVAVKKINRMKMIHPISVEDVKREVKILAALSGHKNVVQFYEAFEDDDFVYIVMELCEGGELLDRMLSKKNTRYTEQDAATVVRQMLNVAARCHLHGIVHRDLKPENFLFKSRAEDSPLKATDFGLSNFIVPDKKFSDIVGSAYYIAPEVLRRNSGSESDVWSIGVITFILLSGKRPFWNTTQDGIFREVLRKPLDFSSHPWPMISESAKDFVKNLLAKEPKARLTAAQALSHPWVRENGDAADIPLDISVLSNMRNFVKYSRLK…
Azolla filiculoides	Azfi_s1324.g101449	MERISSAPGGAGVGAAGMGGSSLDIPIHDDNDRYELIGELGTGNFSVARLMRDKITKEPVAIKYIQRGEKIDENVKREIVNHRSLRHPNIVRFKEVFLTPSHLAIVMEYAAGGELFDRICNAGKFSEDEKSIIWNDMPSLPLLDMALHSRHVFSSNSSSLQICHRDLKLENTLLDGSQAPRLKICDFGYSKSSLLHSQPKSTVGTPAYIAPEVLAKKEYDGKIADVWSCGVTLYVMLMGSYPFEDPEDPRNFRKTIRRILNVQYTIPDHMPLSPECRELLSRIFVGDPSQRISMAEIKAHEWFLKNLPADLAEGAELGAEYQVEASQSVEEIDRIITEARSVIPGYGIESYLSDVEFDDMDFDNDDLDDLDDLGSEVSEEFD
Azolla filiculoides	Azfi_s1338.g101708	MGNNSTTQLQDRNTSSSESSNPKTNPKSRHGAIPHNQSYHSSNRKRTVLNRPMQNIREIYTLGKELGRGQFGVTRMCTNKSTGEVLACKSISKRSFTCREDVEDVRSEVQILKTISGKSPNIVEFMGAYEDAHSVHLVLQFCSGGELFDRIISRGKYSENAASASCKTIVEVIRTCHSNGIMHRDLKPENFLLLNKDNDAPLMAIDFGLSTFFKPGQVFTEIIGSAYYVAPEVLNHYYGPEADIWSAGVILYIMLSGAPPFWSDTEEGIFKSIRRDSLDLTSEPWPSISAPAKDLLQKMLNKNPRERITLDEILKHPWICEAPDNPLDSSIVMRLKQFRAMNKLKKVALKFIAETLTEEEISGLKSLFQSMDLDNSGSLTMDELKQGLAKQGTILSQSE…
Bazzania_trilobata	scaffold-WZYK-2012780-Bazzania_trilobata	MVTEDYSGMRMLQDEYIVGQILGSGGFSVVRKGVSRDDGSEVAIKTLKKQGFGFGAPRGGGRGVGGGAPPKASPLHGRPPQPAAPQFSVSEALLANEIVVMRRIVEDVSPHPNVIHLLDVFDDPAGVHLVLELCSGGELFDRIVSQARYSEAGAAAVIHQIADGLYSLHEAQIVHRDLKPENCLFLTRAEDSPLKIMDFGLSHIHGVTSPIVGMFGSIDYVAPEVLMKKAVLPASDMWSLGVILYILLCGYPPFHARSNREKQNLIVAGNFGNFQEDSWRSVSSSAKQLIASLLVVDPKRRPSASQLLQHPWVTGDAATQDPVDADVFQRLQSFNARRKFRAAAFASILSSKFLLRTRNLKNLIGSKKVLNAEEIQDLHEHFKRISSNGVSVTVSEFEE…
Brachypodium dystachion	Bradi2g21790.1|PACid_21803677	MSTTESRRLSDDYEVVDVLGRGGFSIVRRGVSKSEGNIQVAIKTLRRLGPAMMGMQQGSKGAPSSGLPVWKQVSISDALLTNEILVMRRIVENVAPHPNVINLHDVYEDVHGVHLVLELCSGGELFDRIIGRDRYSEFDAAAVISQIASGLKALHKANIIHRDLKPENCLFLDRKENSTLKIMDFGLSSVEDFSDPIVALFGSVDYVSPEALSRQEVSAASDMWSVGVILYILLSGCPPFHAATNREKQQRILQGEFSFQEHTWKTISSSAKDLISSLLSVEPYKRPTASDLLLHPWVIGDCAKQDLMDAEVVSKLQRFNARRKLRAAAIASVLSSKVALRTKRLRSLLGTHDLTSEELDNLRLHFSRICADGENATLSEFEQVLKAMKMDSLAPLAPR…
Citrus clementina	Ciclev10000859m	MGQETRKLTDEYEVTDILGRGGFSVVRRGIKKTCGETNQVAIKTLRRIGSTTPYGLTGSRGGSSSSSQIGFFPTRKQVSVSDALLTNEILVMRKIVENVSPHPNVIDLYDVYEDQNGVHLILELCSGGELFDRIVAQERYMEVGAAAVIRQIAEGLAALHQANIVHRDLKPENCLFLNDREDSPLKIMDFGLSSVEGYTDPVVGLFGSIDYVSPEALLQDRITSKSDMWSLGVILYILLSGYPPFIAQSNRQKQQMIMAGEFSFYEQTWKNISSSAKQLISSLLTVDPNRRPSAQELLNHPWVIGDSAKEEEMDAEIVSRLQSFNARRKLRAAAIASVLSSTIFLRRTKKLKNLLGSHDLNEEEIQNLRIHFRTICANGDNATLSEFEEVLKAMNMSSL…
Citrus sinensis	orange1.1g009980m	MGQETRKLTDEYEVTDILGRGGFSVVRRGIKKTCGETNQVAIKTLRRIGSTTPYGFPGSRGSSSSSQIGFFPTRKQVSVSDALLTNEILVMRKIVENVSPHPNVIDLYDVYEDQNGVHLILELCSGGELFDRIVAQERYMEVGAAAVIRQIAEGLAALHQANIVHRDLKPENCLFLNDREDSPLKIMDFGLSSVEGYTDPVVGLFGSIDYVSPEALLQDRITSKSDMWSLGVILYILLSGYPPFIAQSNRQKQQMIMAGEFSFYEQTWKNISSSAKQLISSLLTVDPNRRPSAQELLNHPWVIGDSAKEEEMDAEIVSRLQSFNARRKLRAAAIASVLSSTIFLRRTKKLKNLLGSHDLNEEEIQNLRIHFRTICANGDNATLSEFEEVLKAMNMSSLV…
Cucumis sativus	Cucsa.364320.1	MIQQARKLSEEYEISDVLGRGGFSVVRKGISKSRREKKEVAIKTLRRIGPSAFSGFPPNRNALKSVSSMVPTRKSMISDALLTNEILVMRRIVENVSPHENVIDLYDVYEDSNGVHLVLELCSGGELFDRIVAQTRHTEAKAAEVVRQIASGLKALHEANIIHRDLKPENCLFLDQSQDSSLKIMDFGLSSVEEFTDPVVGLFGSIDYVSPEALSQGTITSKSDMWSLGVILYILLSGYPPFIAQSNRQKQQLIMAGDFSFHEKTWKTISSSARQLISSLLTVNPQQRPSAQELLEHPWVMGNSAKQDQMDAEIVSRLKSFNARRKLRAAAIASVWSSTILLRTKKLKSLLGTYDLTPEEVENLRLHFKKICAKGDNATLPEFEEVLKAMNMSSLIPLA…
Dipteris_conjugata	scaffold-MEKP-2010165-Dipteris_conjugata	MLLLLLLLPPSFKPSMVSRPERLIEHHYAISDVLGTGGFSVVRKGLHRSDGSLFAIKTLKKVGFSAPPPPFARPPLAHASVSEALVANEIVVMKRIVEEVSPHPNVIHLHDVFEDDVGVHLVLELCSGGELFDRIVSLERYSEAGAAAVIRHIANGLNALHRAQIIHRDLKPENCLFLTTAEDSPLKIMDFGLSQIEEVTNPIVGMFGSIDYVAPEALSRRSVLPASDMWSLGVILYILLCGYPPFYARTNREKQALILAADYNFEEYTWKTVSQSAKHLISSLLTLDPHKRPSAAELLSHPWVRGVAANQEPVQQEIFQRLQSFNARRKFRAAAFASIVSSTFMLKTKQLKSLVGSQDLSEQELQKLHENFRKICSNGVSATVTEFQDVLRAMNFAAL…
Dipteris_conjugata	scaffold-MEKP-2010166-Dipteris_conjugata	MGNCCGSSGQKKVGKPHRQNPFAPDAPHSGGAPKITVLRNLSARISVPGGLNITDKYHLGKELGRGEFGITYLCTDRETQEVLACKSISKRKLRTAVDIEDVRREVAIMHHLPPHPHIVSLKGVYEDDNAVHLVMELCEGGELFDRIVSLERYSEAGAAAVIRHIANGLNALHRAQIIHRDLKPENCLFLTTAEDSPLKIMDFGLSQIEEVTNPIVGMFGSIDYVAPEALSRRSVLPASDMWSLGVILYILLCGYPPFYARTNREKQALILAADYNFEEYTWKTVSQSAKHLISSLLTLDPHKRPSAAELLSHPWVRGVAANQEPVQQEIFQRLQSFNARRKFRAAAFASIVSSTFMLKTKQLKSLVGSQDLSEQELQKLHENFRKICSNGVSATVTEF…
Equisetum_hymale	scaffold-JVSZ-2129728-Equisetum_hymale	VRHITSGLQALHTVRVVHGDLKPENCLFLTQDDDSPLKIMDFGLSRIEEVTSPIVGMFGSIDYVAPEALARRNVVPASDMWSLGVILYILLCGYPPFFARSNREKQQLILAADFDFEESTWKSISPSAKQLISSLLTVDPHKRPSASELLLHPWVLGHTAKHEPVEPEIFQRLQSFNARRKFRAAAFASIFSNTFSLKTKSLKLLVGSQDMSDEEIKNLHSHFKRICANGVSATLLEFQEVLKAMSFGALVPLAHRIFDLFDNDRSGTVDMREIVGGFTSLRTSKGDEALQLCFQMYDTDASGYISRDELASMLRALPEEYFSADIAEPGQLDEMFDKMDVDNDGHVSFEEFRNAMHVNQSLRKAVLSSLRPS
Eucalyptus grandis	Eucgr.G02633.1.p	MDQETRRLSDDYEVADVLGRGGFSVVRKGLCKSSGDGREVAIKTLKRLGLSTPPPTVPAKKQFASLTFPMWKQVPISDALLTNEILVMRRIVENVSPHDNVIDLYDVCEDQSGVHLILELCSGGELFDQIVNRKRYSEVEAAAVVLQIARGLDALHRANIVHRDLKPENCLFLNKREDSPLKIMDFGLSSVEESDPVIGLFGSIDYVSPEALSQGTITTRSDMWSLGVILFILLSGYPPFIAPSNRQKQQMILRGEFSFDERTWKNISSSAKELISSLLTVDPSRRPSALDLLNHPWVIGDLAKEEQMDPEIVTRLQSFNARRKLRAAAIASVWSSTIFLRTKKLKSLLGSHDLSQEELENLKVNFKKICANGDNATLSEFEEVLKAMKMSSRVPLAPR…
Glycine max	Glyma.08G227200.1.p	MGYETRKLSDEYEVSDVLGRGGFSVVRKGTKKASNDTKTHVAIKTLRRVGTASNSNNHSGFPRPKGGEKSTAAMMGFPTWRQVSVSDALLTNEILVMRRIVEKVSPHPNVIDLYDVHEDSNGVHLVLELCSGGELFDRIVAQDRYSETEAAGVVRQIASGLEAIHKANIVHRDLKPENCLFLDVRRDSPLKIMDFGLSSVEEFTDPIVGLFGSIDYVSPEALSQGKITTKSDMWSLGVILYILLSGYPPFIAQNNRQKQQMIMNGNFSFYEKTWKGITNSAKQLISDLLTVDPSRRPSAQDLLSHPWVVGDKAKDDAMDPEIVSRLQSFNARRKLRAAAIASVWSTAIFLRTKKLKSLVGTHDLTEEEIENLRMSFKKICVSGDNATLSEFEEVLRAMK…
Glycine max	Glyma.15G222300.1.p	MGNETRKLSDEYEVSEVLGRGGFSVVRKGTKKSSSDTKTHVAIKTLRRVGTASNSNNPSGFPRPKGGEKKSTAAMMGFPTWRQVSVSDALLTNEILVMRRIVENVSPHPNVIDLYDVYEDSNGVHLVLELCSGGELFDRIVAQDRYSETEAAGVVRQIASGLEAIHRANIVHRDLKPENCLFLDVRRDSPLKIMDFGLSSVEEFTDPVVGLFGSIDYVSPEALSQGKITTKSDMWSLGVILYILLSGYPPFIAQNNRQKQQMIMNGNFSFYEKTWKGITRSAKQLISDLLIVDPSRRPSAQDLLSHPWVVGDKAKDDAMDPEIVSRLQSFNARRKLRAVAIASIWSTTIFLRTKKLKSLVGTHDLTEEEIENLRMSFKKICVSGDNATLSEFEEVLKAM…
Gossypium raimondii	Gorai.N006600.1	MGQDKAKLVEEYEILDILGRGGFSVVRKGIKRKNGSDHEKTQVAIKTLKRFGTTPSPARVEKTIASMAALLPTRNQVSISDALLTNEILVMRKIVENVSPHPNVIDLYDVYEDQAGVHLVLELCSGGELFDRIVAETRYSEAGAAAVVRQIAGGLAAIHKANIVHRDLKPENCLFLNKNKDSTLKIMDFGLSSVEEFTDPVIGLFGSIDYVSPEALSQGQITAKSDMWSLGVILYILLSGYPPFIAQSNRQKQQMIMAGEYNFDERTWKNISSSAKHLISNLLQVDPDRRPSAEQLLAHPWVIGDSAKQEQIDAEVVSRLQSFNARRKLRAAAIASVLSSKVLLRTKRLRSLLGSHDLSKDEIDNLKSNFKKICANGDNATLPEFEEVLKAMNMSSLLP…
Hordeum vulgare	MLOC_12066.1	MSTTESRRLSDDYEVTDVLGRGGFSIVRRGVSKSDEGKTQVAIKTLRRLGPAMMGMQQGSKAAPSSGGLPLWKQVSISDALLTNEILVMRRIVENVAPHPNVICLHDVYEDAHGVHLILELCSGGELFDRIIGRERYSEFDAAAVVRQIASGLKALHKANIIHRDLKPENCLFSDRKEDSTLKIMDFGLSSVEDFSDPVVALFGSVDYVSPEALSRQEVSTASDMWSVGVILYILLSGCPPFHAATNQEKQQRILQQGEFSFQEHTWKTITSSAKDLISSLLSVEPYKRPTASDLLMHPWVIGDCAKQDRIDAEVVSKLQRFNARRKLRAAAIASVLSSKVALRTKRLRSLLGTHDLSSEELDNLRQHFARICADGENATLAEFEQVLKAMKMDSLIPL…
Lejeuneaceae_sp.	scaffold-CHJJ-2019238-Lejeuneaceae_sp.	MVTEDATDKRRLQDEYEIADILGCGGFSVVRKGVSVIDGSEVAIKTLKRQGFGFGDRDRDRGPPSARAGGSSSVQHGNRKWVTATAHGHGHGHGHGHGQGLSISEALLANEIVVMRRIVEEVAPHPNVVHLMDVFDDDVGVHLVLELCAGKELFDRIVTQEKYSETMAAAVVQQIASGLCSLHKARIVHRDLKPENCLYVTDAEDSTLKIMDFGLSHLDGTTNPVVGMFGSIDYVAPEILLHRPVSPATDMWSLGVILYILLSGYPPFRAQQSSRHKKAMILLGNFGEFQEETWKTISGSAKELIARLLTVNSTRRPSAADLLEHPWVTGVAARREPVDANVFRRLQSFNARRKFRAAGFASILTSKFLLRTKHLKKLMGPEKYLDAVQLHNLHGHFKR…
Lindsaea_linearis	scaffold-NOKI-2096686-Lindsaea_linearis	MVSPFDRRIQQDYAVGDVLGTGGFSVVRRGFQKSDSCPVAIKTLKKIGFPKPQPSPSFRGGGFFLPQVSISEALIANEIVVMKRIVEEVSPHPHVIHLHDVYEDETGVHLVLELCSGGELFDSIVQSERYSEARAATVIRHIASGLKALHDANIIHRDLKPENCLFLTNAEDSPLKIMDFGLSQIHDVTNPIVGMFGSIDYVAPEALARKEILPASDMWSVGVILYILLCGYPPFYAMNNREKQQLILAADFNFDEYTWKTVSQSAKHLISSLLTLDPHKRPTAAELLEHPWVRGDAAKKEPVEQEIFQRLQSFNARRKFRAAVYASIMSSAFMLKTNKLKTLVGTQDLTEEELTKLNENFRRICSNNQVGATLSEFEDVLKAMKFLSLLPLAARIFEV…
Lindsaea_microphylla	scaffold-YIXP-2054839-Lindsaea_microphylla	MKALHDANIIHRDLKPENCLFLTNVEDSPLKIMDFGLSQIHDVTNPIVGMFGSIDYVAPEALARKEILPASDMWSVGVILYILLCGYPPFYAMNNREKQQLILAADFNFDEYTWKTVSQSAKHLISSLLTLDPHKRPTAAELLEHPWVRGDAAKKEPVEQEIFQRLQSFNARRKFRAAAYASIMSSAFMLKTNKLKTLVGTQDLTEEELTKLNENFRRICSNNQVGATLSEFEDVLKAMKFLSLLPLAARIFEVFDNDRSGTVDIREIICGFSSLFNRSDDRALKLCFQIYDKDGSGYISRDELALMFRALPEVYLPEDIAEPGKLDEMFDRIDTNNDGRVSFEEFKNALQLDQSLRKAVFSPLQRV
Lolus japonicus	Lj3g3v1739280.1	MGYDQTRKLSDEYEISEILGRGGFSVVRKGTKKSGNEKTQVAIKTLRRLGSSPSGTGGGQKSTATVMGFPSLRQVSVSDALLTNEILVMRRIVENVSPHPNVIDLYDVCEDSNGVHLVLELCSGGELFDRIVAQDKYAETEAAAVVRQIAAGLEAVHKADIVHRDLKPENCLFLDSRKDSPLKIMDFGLSSVEEFTDPVVGLFGSIDYVSPEALSQGKITAKSDMWSLGVILYILLSGYPPFIAQNNRQKQQMIINGNFSFYEKTWKGITQSAKQLISSLLTVDPSKRPSAQELLSHPWVRGDKAKDEQMDPEIVSRLQSFNARRKLRAAAIASVWSSTIFLRTKKLRSLVGTYDLKEEEIESLRIHFKKICGNGDNATLSEFVEVLKAMKMPSLIPLA…
Manihot esculenta	Manes.10G063500.1.p	MGQKTRKLSDEYEVSEILGRGGFSVVRKGVRKSGETSHHVAIKTLRRLSPSGTPRSNFPTWKQVSISDALLTNEILVMRKIVENVSPHPNVIDLYDVYEDQNGVHLVLELCSGGELFDRIVARDRYSEIEAATVVRQIAKGLDALHRANIVHRDLKPENCLFLNEREDSTLKIMDFGLSSAEEFTDPVVGLFGSIDYVSPEALSQGRISSKSDMWSLGVIMYILLSGYPPFIGQSNRQKQQMIIAGEFSFYEKTWKNITSSAKQLITDLLQVDPTRRPSALDVLNHPWVMGELAKEEQMDPEIMTRLQSFNARRKLRAAAIASVWSSTIFLRTKKLKSLLGSHDLKEEEIENLRLHFTKLCAKGDNATLSEFEEVLKAMKMSSLIPLAPRIFDLFDNNR…
Marchantia_paleacea	scaffold-LFVP-2014928-LFVP-Marchantia_paleacea-2_samples_combined	MLEDSNHPASSGGVEFYHVGEKRKSPMVALDRPGQRRVDDDYIVGKVLGSGGFSVVRQGMNREDGALVAIKTLKKQGMGMGFGPNAIHQQFAGGGGGRGIGGGGVKRKLGMTASTTELSISEALIANEIIVMKRIVEDVSPHANVVHLLDVYEDPTGVHLALELCSGGELFDRIVSQERYSEAGAAEVIRQIASGLASLHQAQIVHRDLKPENCLFLTPAQDSPLKIMDFGLSHIDGVTSPVVGMFGSIDYVAPEALLRKAVLPASDMWSLGVILYILLCGYPPFHARTNRDKQKLILSGDFGNFGEFTWNKVTSSAKQLIASLLAVDPHRRPSAAELLQHAWVKGDAAKREPVGQDVIKRIQSLNARRKFRAAAFASIFSSKFLLRTKKLKTLVGSNN…
Medicago truncatula	MtDMI3	MGYGTRKLSDEYEVSEILGRGGFSVVRKGTKKSSIEEEKSQSQVAIKTLRRLGASNNPSGLPRKKDIGEKSTIGFPTMRQVSVSDTLLTNEILVMRRIVENVSPHPNVIDLYDVYEDTNGVHLVLELCSGGELFDRIVAQDKYSETEAATVVHQIASGLEAVHRANIVHRDLKPENCLFLDVRKDSPLKIMDFGLSSVEEFTDPVVGLFGSIDYVSPEALSQGKITTKSDMWSLGVILYILLSGYPPFIAQNNRQKQQMIMNGNFSFYEKTWKGISQPAKNLISSLLTVDPSKRPSALELLSDPWVKGEKAKDVQMDPEIVSRLQSFNARRKLRAAAIASVWSSTIFLRTKKLKSLVGSYDLKEEEIENLRMHFKKICADRDNATLSEFEEVLKAMNML…
Mimulus guttatus	Migut.N01872.1.p	MEQGTRKSITDEYEITDVLGRGGFSVVRRGIHKNSDEKNKHVAVKTLRRFGPLTPQKTNPKIAIHTTKQSLISDALLTNELLVMRRIVEDVSPHPNVIHLHDVCEDGSGVHLILELCSGGELFDRIVAKPRYSEAEAAAVVRQIANGLTALHRAGIVHRDLKPENCLFLSKEEESPLKIMDFGLSSVEEFTDPVVKLFGSVDYVSPEALSGERVTAKSDVWSLGVILYILLSGYPPFIAQSNLQKQKMILNGEFSFYEKTWKNISSSVKQLITSLLKVDPDLRPSAEEILGHPWVTGDLAKQEQMDAEIVTRLQSFNARRKFRAAAMASVLSSSFSLRTKKLKNLMGSYDLKPEELENLSVNFKKVCKNESATLSEFEEVLRAMEMLSLVPLAPRIFDL…
Notholaena_montieliae	scaffold-YCKE-2063504-Notholaena_montieliae	MKHIVEEVSPHPNVIHLHDVYEDETGVHFVLELCSGGELFDRIVASKCYSEAAAAAVVRQIANGLKALHASHIIHRDLKPENCLFLTTEDDSPLKIMDFGLSQIEDVTNPIVGMFGSIDYVAPEVLEKRSVLPASDMWSLGVILYILLCGYPPFYARTNREKQALILAADFSFEDTWMTVSQSAKHLVSSLLAYDPHKRPCAAELLEHPWVRGDAAKQEPMEQEIFQRLQSFNARRKFRAAAFASIISSTFMFRTKKLKSLVGYQDLSDEELKNLHEHFRRICLNGVGATLSEFEEVLRAMEFRALLPLARRIFELFDNDGSGTVDMREIVGGFTSLRKCRGDEALKLCFQMYDTDGSGYISRDELASMFRALPEVYLPGDIAEPGKLDEMFERMDTNN…
Odontoschisma_prostratum	scaffold-YBQN-2017671-Odontoschisma_prostratum	MVTDDGTGTQMLQDEYIVGQILGTGGFSVVRKGVCRDDGSEVAIKTLKKQGIGFGGGPRGGGPSHPPRAPLPHHGRPPNPTAPRELSNSEALLANEIVVMRRIVEDVSPHPNVIHLLDVFDDPAGVHLVLELCSGGELFDRIVSQERYSEAGAAAVIYQIAGGLYSLHKAQIVHRDLKPENCLFLTRDENSPLKIMDFGLSHIAGVTSPVVGMFGSIDYVAPEVLMKKTVLPASDMWSLGVILYILLCGYPPFHARSNREKQNLILEGNFGDFQEDSWRTVSSSAKQLIASLLHVDPLRRPSAAELLRHPWVTGVAAPREPVDADVFQRLQKFNARRKFRAAAYASIVSSKFLLRTKNLKNLIGAKKVMSADEIQNLHEHFKRISSNGVSVTVSEFEEV…
Ophioglossum_vulgatum	scaffold-DJSE-2028866-DJSE-Ophioglossum_vulgatum-2_samples_combined	MVGLLPALNKDTTDKWITLTHHGLPLFGSIYDVIASDVAALLLPSSPISAPPSSMVSQAGRRLDQDYAISEVLGSGGFSVVRRGIHKTDGAQVAIKTLRKVRYGGTQFALNEGKPTRVSPFPFQQLSISEALLANEILVMRRIVEEVSPHPNVIHLHDVYEDSVGVHLILELCSGGELFDRIVSQARYSEARAAAVIRQIASGLHALHHAHVVHRDLKPENCLFLTPAEDSSLKIMDFGLSHIEEVTNPAVGMFGSIDYVAPEVLAQRTVLPASDMWSLGVILYILLCGYPPFYARSNREKQALVLAADFNFEEYTWKTVSQSAKQLISSLLTVDPYKRPTAAELLLHPWVKGDAAKREPVEPEIFSRLQRFNARRKFRAAAFASILSSRFSLKTKRLK…
Oryza sativa	LOC_Os05g41090.1	MSKTESRKLSDDYEVVDVLGRGGFSIVRRGVSKSEEKTQVAIKTLRRLGPAMAGMKQGTKPVPGSGLPMWKQVSISDALLTNEILVMRRIVESVAPHPNVINLHDVYEDVHGVHLVLELCSGGELFDRIVGRDRYSEFDAACVIRQIASGLEALHKASIVHRDLKPENCLFSDKDEKSTLKIMDFGLSSVEDFSDPIVALFGSIDYVSPEALSRQEVSAASDMWSVGVILYILLSGCPPFHAATNREKQQRILQGEFSFQDHTWKTISSSAKDLISRLLSVQPYKRPTASDLLRHPWVIGDCAKQDLMDAEVVSKLQKFNARRKLRAAAIASVLSCKVALRTKRLRNLLGTHDLTSEELDNLRLHFGRICADGENATLSEFEQVLRAMKMDSLIPLAPR…
Osmunda_javanica	scaffold-VIBO-2078060-Osmunda_javanica	MVSQIDRHIDQDHAVCEVLGTGGFSVVRKGVSRIDGTEVAIKTLKRVGFGGGHSGPRVNEGRGQKRGMFPFQQVSISEALVANEIVVMRRIVEEVSPHPNVIHLHDVYEDEIGVHLVLELCSGGELFDRIVSLERYSEAGAAAVIRQIANGLKALHRAHIVHRDLKPENCLFLTPADDSPLKIMDFGLSQIEEVTNPIVGMFGSIDYVAPEALSKRSVLPASDMWSLGVILYILLCGYPPFYARSNREKQALILAADFNFDEYTWKTVSQSAKLLISSLLTVDPHKRPSAAELLSHPWVKGDAANQEPVEPEIFQRLQSFNARRKFRAAAFASIVSSAFTLKTKKLKSLVGPQDLTEEEIKNLHDHFKKICLNGVSATVTEFQDVLRAMNFSVLVPLAP…
Osmunda_sp.-gametophyte	scaffold-UOMY-2005708-Osmunda_sp.-gametophyte	MVSQIERHIDQDHAVCEVLGTGGFSVVRKGVSRIDGTEVAIKTLKRVGFGGGHSGPPVNEGRGQKRGMFPFQQVSISEALVANEIVVMRRIVEEVSPHPNVIHLHDVYEDEIGVHLVLELCSGGELFDRIVSLERYSEAGAAAVIRQIANGLKALHRAHIVHRDLKPENCLFLTPADDSPLKIMDFGLSQIEEVTNPIVGMFGSIDYVAPEALSKRSVLPASDMWSLGVILYILLCGYPPFYARSNREKQALILAADFNFDEYTWKTVSQSAKLLISSLLAVDPHKRPSAAELLSHPWVKGDAANQEPVEPEIFQRLQSFNARRKFRAAAFASIVSSAFTLKTKKLKSLVGPQDLTEEEIKNLHDHFKRICLNGVSATVTEFQDVLRAMNFSALVPLAP…
Panicum virgatum	Pavirv00011907m|PACid_23809963	MSKTESRKLSDDYEVADVLGRGGFSIVRKGVSKSGGKTQVAIKTLRRLGPAMMAASQQGSKSSLPMWKQVSISDALLTNEILVMRRIVESVAPHPNVIGLHDVYEDAHGVHLILELCSGGELFDRIVGRARGLEALHKANIIHRDLKPENCLFSDKNEDSTLKIMDFGLSSVEDFSDPIVTLFGSIDYVSPEALSRQDVSAASDMWSVGVILYILLSGCPPFHAATNREKQQRILQGEFSFQDHTWKTISSSAKDLISSLLSVEPYKRPTASDLLRHPWVIGDCAKQDLMDAEVVSKLQKFNARRKLRAAAIASVLSSKVALRTKRLRNLLGTHDLSSEELDNLRVNFARICADGENATLAEFEQVLKAMKMDPLIPLAPRVFDLFDNNRDGTVDMREI…
Panicum virgatum	Pavirv00062777m|PACid_23796579	MSKTESRKLSDDYEVVDVLGRGGFSIVRRGVSKSEGKAQVAIKTLRRLGPATMGTKQGLKGGLPMWKQASISDALLTNEILVMRRIVENVAPHPNVIGLHDVYEDAHGVHLVLELCSGGELFDRIVGRDRYSEFDAAAVVRQIARGLEALHKANIIHRDLKPENCLFSDANEDSTLKIMDFGLSSVEDFSDPIVTLFGSIDYVSPEALSRQDVSAASDMWSVGVILYILLSGCPPFHAATNREKQQRILHGEFSFQDHTWKTISSPAKELISSLLSVEPYKRPTASDLLRHPWVIGDCAKQDLMDAEVVSKLQRFNARRKLRAAAIASVLSSKVALRTKRLRNLLGTHDLSSEELDNLRVHFARICADGENATLAEFEQVLKAMKMDPLIPLAPRVFDL…
Pellia_cf._Epiphylla	scaffold-PIUF-2006725-Pellia_cf._Epiphylla	MLGSSVINTKLDVCNIVKRGQCDVVVQEISMVTKDGSARRVLQDDYIIGPVLGRGGFSVVHKGINRDDGSGVAVKTLKKQGFGYGSPSARQNGCRGGGLPKSPLGKRPLSPPQQLSISEALVANEIVVMRRIVEDVSPHPNVIHLLDVFDDPAGVHLVLELCSGGELFDRIVSQERYSEAGAAKVIHQIANGLCSLHQAQIVHRDLKPENCLFLTPAEDSPLKIMDFGLSHIDGVTSPIVGMFGSIDYVAPEALVKRSMLPASDMWSLGVILYILLCGYPPFHARTNKEKQNLILAGNFGNFEEASWKTVSSHAKQLISSLLTVDGRQRPSAAEMLRHPWVIGDVAKQEPVDADVFRRLQSFNARRKFRAAAFASILSSKFMLRTKYLKNLVGAKKVLN…
Phaseolus vulgaris	Phvul.011G186900.1	MGYETRILSDEYEVSEVLGRGGFSVVRKGTRKSSSDTKSLVAIKTLRRSGTASSPSYPSGFPRPKGGEKSTAAMMGFPSGRQVSVSDALLTNEILVMRRIVENVSPHPNVIDLYDVYEDSNGVHLVLELCSGGELFDRIVAQDRYSETEAAGVVRQIASGLEAIHRANIVHRDLKPENCLFLDVRRDSPLKIMDFGLSSVEEFTDPVVGLFGSIDYVSPEALSQGKITTKSDMWSLGVILYILLSGYPPFIAQTNRQKQQMIMNGNFSFYEKTWKGITQSAKQLISDLLTIDPSRRPSAQDLLSHPWVVGDKAKDDAMDPEIVSRLQSFNARRKLRAAAIASVWSSTIFLRTKKLKSLVGTHDLTAEEIENLRINFKKICVNGDNATLSEFEEVLKAMN…
Populus trichocarpa	Potri.008G011400.1	MKTSGDRRQVAIKTLKRLGPSAPSGIPRSRGDGERSFASFKFPTWRQVSVSHALLSNDIFVMRKIVENVSPHQNVVDLYDVYEDQNELFDRIVARDKYSERDAAAVVRQIAEGLGALHRANIVPRDLKPENCLFLNENDDSTLKIMDFGLSSVEEFTDPVVGLFGSIDYVSPEALSQGRISSKTDMWSVGVILYILLSGYPPFIAQSNRQKQVILAGDFSFYEKTWKNITSSAKQLITDLLQVDPERRPSAQDVLNHPWVIGGSAKEEQMDPEIVSRLQSFNARRKFRAAAIASVECAKGDNATLSEFEEVLKAMNMSSLIPMAPRIFDLFDNNRDGTVDMREILCGFSSLRNSRGDDALRLCFQALPENCLPADITEPGKLDEIFDRMDASSDGKVTF…
Populus trichocarpa	Potri.010G247400.1	MGQETRKLLDEYEVSDILGRGGFSVVRRGILKTSGDRRQVAIKTLKRLGPSTPSGIPRSRGDGERGIASFKFPTWRQVSVSDALLTNEILVMRKIVENVSPHPNVIDLYDVYEDQNGVHLVLELCSGGELFDRIVARDRYSESEAAAVVRQIAEGLGALHRANIVHRDLKPENCLFLNENDDSTLKIMDFGLSSVEEFTDPVVGLFGSIDYVSPEALSQGRISSKTDMWSLGVILYILLSGYPPFIAQSNKQKQQVILAGDFTFYEKTWKNITSSAKQLITDLLQVDPERRPSAQDVLNHPWVIGDSAKEEQMDPEIVSRLQSFNARRKFRAAAIASVWSSTIFLRTKKLKSLLGSHDLKEDEIEKLRLHFSKLCAKGDNATLSEFEEVLKAMNMSLLI…
Porella_navicularis	scaffold-KRUQ-2014256-Porella_navicularis	MTTEDETGRRMLEDDYIIGHILGCGGFSVVRHGRHREDGSQVAIKTLKKQAFGFEDLNPHQGGGGGTRGGLKPQFKASCSAHHDRQSIPVVPQQLSISEALVSNEIMVMRRIVEDVAPHPNVINLVDVFDDSTGVHLLLEYCSGGELFDRIVSQERYSEAGAAQVIKQIAHGLFSLHKANIVHRDVKPENCLFLTPAEDAPLKIMDFGLSYIKEVTSAIVGMFGSLDYVPPEALLRRPVLPASDMWSLGVILYILLCGRPPFRARTSREKQNLILVGNFGKFEDETWKTVSLSAKLLISSMLTVDPHRRPSAAELLQHPWVTGDTARREPVDADVFKRLRSFNARRKFRAAGFASILTSKFLLRTKHLKNLIGTKKVLNSEEIQNLHGHFRRISSNGIS…
Porella_pinnata	scaffold-UUHD-2018756-Porella_pinnata	MMTEDETGRTEDETGRTKYGAGRRMLDDEYIIGHVLGSGGFSVVRHGWNREDGSQVAIKTLKKQPFGFEDSNSHQGGGEGTRSGVKPQLKASCSSHHDRQAIPAAPQQLSISEALVANEIMVMRRIVEDVAPHPNVINLIDVFDDSTGVHLLLEYCSGGELFDRIVSQERYSEAGAARVIKQIAQGLCSLHKANIVHRDVKPENCLFLTPAENAPLKIMDFGLSYIKEVTSPIVGMFGSLDYVPPEALLRKRILPTSDMWSLGVILYILLCGRPPFRAKTSREKQNLILVGNFGKFEDETWRTVSMSAKLLISSMLTVDPDRRPSAADLLEHPWVTGDTARQEPVDACVFQRLRSFNARRKFRAAGFASILTSKFLLRTKHLKNLIGTKKVLNAEEIQN…
Psilotum_nudum	scaffold-QVMR-2017741-Psilotum_nudum	MFRVLLSVVCGFSIHWVHSTSFYVHLKICCLRWICLKSSCCPSMVSQVGRKIEQDYVVGEVLGSGGFSVVRKGISRSDGTQVAIKTLKKVNFHGGELGFNTVRGNQKMDRPGSVPFHQVSVSEALLANEILVMRRIVEEVSPHPNVIHLHDVYDDAVGVHLVLELCSGGELFDRIVSQERYSEAGAAAVIRQIASGLNALHQAQILHRDLKPENCLFLTPAEDSSLKIMDFGLSHVEEVTNPVVGMFGSIDYVAPEVLARRNVLPASDMWSLGVILYILLCGYPPFYARSNREKQALVLAGDFNFDEYTWKTVSQSAKQLISSLLTVDPHRRPTAAELLLHPWVTGDAAKREPVEPEIFQRLQSFNARRKFRAAVMASFLSSTFFCKTRRLKSLVGTQD…
Ricinus communis	30226.m002047	MGQKSKKLSDEYEVSDILGRGGFSVVRRGIRKSTTGETNHVAIKTLRRLGSSGIPGSNFPTWKQVSVSDALLTNEILVMRKIVEYVSPHPNVIDLYDVYEDQNGVHLVLELCSGGELFDRIVARDRYSEREAAAVIRQIARGLGAIHQANIIHRDLKPENCLFLNEKDDSTLKIMDFGLSSAEEFTDPVVGLFGSIDYVSPEALSQGRISSKSDMWSVGIILYILLSGYPPFIAQSNRQKQQMIMAGDFSFYEKTWKNITSSAKQLIADLLQVDPQRRPSAQDVLSHPWVIGDSAKEEQMDPEIVSRLQSFNARRKLRAAAIASVWSSTIFLRTKKLKSLLGTHDLKEDEIEKLRVHFTKLCAKGDNAILSEFEEVLKAMNMSSLIPLAPRIFDLFDNN…
Salix purpurea	SapurV1A.0036s0860.1.p	MGQETRRLSDEYEVSDILGRGGFSVVRRGIQKTSGDRRQVAIKTLKRLGPSTPSGIPRSSGNGERSTASFKFPTWRQVSVSDALLTNEILVMRKIVENVSPHPNVIDLYDVYEDQNGVHLVLELCSGGELFDRIVARDRYSESEAAAVVRQIAEGLGALHRANIVHRDLKPENCLFLNENNESTLKIMDFGLSSVEEFTDPVVGLFGSIDYVSPEALSQGRISSRTDMWSLGVILYILLSGYPPFIAQSNKQKQQVIMAGDFTFYEKTWKNITSSAKQLITDLLQVDPERRPSAQDVLNHPWVIGDSAKEEQMDPEIVSRLQRFNARRKFRAAAIASVWSSTIFLRTKKLKSLLGSHDLKEDEIEKLRLHFSKLCAKGDNATLSEFEEVLKAMNMSLLV…
Salix purpurea	SapurV1A.0036s0860.2.p	MGQETRRLSDEYEVSDILGRGGFSVVRRGIQKTSGDRRQVAIKTLKRLGPSTPSGIPRSSGNGERSTASFKFPTWRQVSVSDALLTNEILVMRKIVENVSPHPNVIDLYDVYEDQNGVHLVLELCSGGELFDRIVARDRYSESEAAAVVRQIAEGLGALHRANIVHRDLKPENCLFLNENNESTLKIMDFGLSSVEEFTDPVVGLFGSIDYVSPEALSQGRISSRTDMWSLGVILYILLSGYPPFIAQSNKQKQQVIMAGDFTFYEKTWKNITSSAKQLITDLLQVDPERRPSAQDVLNHPWVIGDSAKEEQMDPEIVSRLQRFNARRKFRAAAIASVWSSTIFLRTKKLKSLLGSHDLKEDEIEKLRLHFSKLCAKGDNATLSEFEEVLKAMNMSLLV…
Salvinia cucullata	Sacu_v1.1_s0001.g000168	MGICYSTKSSEEYADHQTLDEFSARTSGVANGFIPSGNLNVKAETLNGVEKPRFSYKASPFRGGSPFRPSPFRSSSPYRASPGNGTPGRSVKRPFPPPSPAKHITAALFKRYGGAKSKESLPDHNADEGQALGDSLDKSFGYSKNIALKYELGDEIGRGHFGYTCRARIRKGELKGQLVAVKVIPKARADLTLFYVVITKMTTAIAIEDVKREVKILRGLSGHPNLIKFYDAFEDESNVYIVMELCEGGELLDRILSRGGRYTEEDAKVVIVQILNVVAFFHLQGVVHRDLKPENFLFTTKEENGQLKTIDFGLSDFVRPDERLNDVVGSAYYVAPEVLRKSYSIEADVWSIGVITYILLCGSRPFWARTESGIFRSVMKSHPSFDEAPWPIVSAAAKD…
Salvinia cucullata	Sacu_v1.1_s0001.g000279	MPRERFSTSVLQRSTESVRDLYHFGRCLGQGQFGVTFYCVEKSTKKEYACKAISKRRFVVKEDVEDVRREIHILHHLAGQPSIVYIKGTYEDSTHVYLVMELCAGGELFDRIVKRGHYSERQARDLMRTIIGVVETCHSHGVMHRDLKPENFLFSGPQEDAALKAIDFGLSIFFQPGTVYHDVVGSPYYVAPEVLRKSYGPEADVWSAGVILYILLSGIPPFWAETDQGIFDKVLKSKLEFNSDAWLQISESAKDLIRNMLNPDTSKRFTAYQVLCHPWIQEDGVAPDRPLDPAILSRLKKFTAMNKLKKMALQVIAQRLSEEEIAGLKEIFKMMDRDGSGSITFDELKDGLEKLGSGLQDSDVQSIMEAADMDQSGSIDYEEFIAATINLNKLEREEN…
Salvinia cucullata	Sacu_v1.1_s0001.g000369	MGNTCISSSGSSSINRFFFLAGDPSCYRFWRSVEEREFRSAEQAKLCEEAEMKAAAASEEEEEEEEGKAVKRPDLQAMRRWEEVPMAAVAASVLGRKTEDLMDLYVMGKKLGQGQFGTTFRCTEKSTGKEYACKSIAKRKLISKEDVEDVRREIQIMHHLSGHPNVVTIRGAYEDGVSVHLVMELCAGGELFDRILQKGHYSERKAAHLIKTIVGIVEACHSLGVMHRDLKPENFLFSCRSEDSPLKAIDFGLSVFFKPGQIFEDIVGSPYYVAPEVLCKHYGPAADVWSAGVILYILLSGVPPFWAETEQQIFEEVLNGDLDFESDPWPEISESAKDLIRKMLVRSPEDRYTAYQVLSHPWIREDGVAPDKPIDSAVLSRMKQFTAMNKLKKMALRVI…
Salvinia cucullata	Sacu_v1.1_s0001.g000471	MGNASTKNKSRQQRKQPDSVHDRSSAYVVSGSSTPSSIPPLYKPPQTPPVVRKAEIGNVLNRPMEDVRESYNLGRELGRGQFGVTRLCTHKTTGELLACKTISKRKLIHKEDIDDVRREVQIMHHLTGHPNIVELKGAYEDRTAVHLVMELCAGGELFDRIIEKGKFTEKVAAGVCRTIVEVIQNCHSLGVMHRDLKPENFLLLNKSEDSPLKTTDFGLSVFFKPGEVFKDIVGSAYYVAPEVLRRNYGPEADIWSAGVILYILLSGVPPFWAESEQGIFNAILEGSIDFDSDPWPHISKGAKDLIRKMLTQDPKDRLTAPAVLSHPWIRIDGEAPDKPLDNVVLSRMKQFRAMNKLKKLALKVIAETLSEEEVTGLKELFKSIDTDNSGTLTLEELKQ…
Salvinia cucullata	Sacu_v1.1_s0001.g000524 1	TRKYRNVKNVDSCEQSLDLRSGTLGSKRQRLAMAECGQENASQRPRPAQRPNFRAPQEPFTAADFVYRKLLGLGSYSKVVKAIKKDTGITYALKIMDKLHILKEKKTASVKLERIILDQLDHPGVVRLFFTFQDAHYLCILTFHSVDCRRYDFVWYNVRLYKDHLSKMIWVLNAVKVESFSTKYKGNISSFSLMQKKRLSLDETRFYASELIDVMEYLHGQGLLHRDLKPENLLLTTDGHLKVADFGNDKSSALVGTAEYVSPEVLNGAPISIGVDLWALGCIIYQMLVGRPPFKCATEYLSFQKVLKRDFTFPDYISLEAKDLINKLLDPDPSKRPGAGPDGYATLKGHPFFHGIQWSELRKLSAPIIVESERDDGNIADHNDDHSEDDILDPDWAFA…
Salvinia cucullata	Sacu_v1.1_s0001.g000524 2	TRKYRNVKNVDSCEQSLDLRSGTLGSKRQRLAMAECGQENASQRPRPAQRPNFRAPQEPFTAADFVYRKLLGLGSYSKVVKAIKKDTGITYALKIMDKLHILKEKKTASVKLERIILDQLDHPGVVRLFFTFQDAHYLCILTFHSVDCRRYDFVWYNVRLYKDHLSKMIWVLNAVKVESFSTKYKGNISSFSLMQKKRLSLDETRFYASELIDVMEYLHGQGLLHRDLKPENLLLTTDGHLKVADFGNDKSSALVGTAEYVSPEVLNGAPISIGVDLWALGCIIYQMLVGRPPFKCATEYLSFQKVLKRDFTFPDYISLEAKDLINKLLDPDPSKRPGAGPDGYATLKGHPFFHGIQWSELRKLSAPIIVESERDDGNIADHNDDHSEDDILDPDWAFA…
Salvinia cucullata	Sacu_v1.1_s0002.g001192	MGKYSENLRTRVGKYELGRVLGEGAFAKVRLATDIETGAKVAIKILDKDKVFKHQLVERIKREISTMKLVKHPNIVRLYEIMASKSKIYFVLEYVTGGELFNKIASRGKLKEDEARKYFQQLISAVDYCHSRGVCHRDLKEILDTCLYHLCQPENLLLDSCGNLKISDFGLSALPQQLREDGLLHTACGTPNYVAPEVIVHNGYNGAQADLWSCGIILYVLLTGVLPFDHSNIAILYKKIQRAELKYPTCFPSGARGLIAKILNPNPKLRVTIPKVLEDSWFKVNYSTPKFTEDNGISLEDVNAVFDESKEVLMKEQQIVKPAFCNAFELISLSKGLDLSGLFENQQDRKHGIYFASKHAAPDIIMKIEETAKPLGFSVKNRGDFKMKLQGVLGEFTGH…
Salvinia cucullata	Sacu_v1.1_s0003.g001822	MASPSAQAHNKSNLKVCGRILEEMRVLGCGQQGCVSLCKDRTSGKLFALKTSAANISHEFATVRLLMDSGVQEGIVGVHGMDSIRSGPRVGQNCLLMDFCNGGSLLTEVMSQPGCRLGEQKAAMVVSSIALALSRCHKMGIIHRDVKPENVLLHSNNFVLADFGLAKKFTPGHLITDRKVAGTFQYMAPEMMQGAYDERVDVWSLGMVLHVILTGFFPSYISEETRPERMLELCPENLDLAAFPVYAELSQGVRSLLSGMLRKNPKHRFTMAQVVAHPWLQQSRGPRLPSSFLPRTEAVRNRTVCAI
Salvinia cucullata	Sacu_v1.1_s0004.g002413	MNQYHIYEAIGRGKHSTVYKGRKKKTIEYYAIKSVDKSQKSRVLQEVRTLHSLDHSNVLKFHAWYETSAHLWLVLEYCVGGDLLTLLRQDTRLPEESIHDFARDLVNALQFLHSKGVIYCDLKPSNILLDENGRLKLCDFGLARRLSDIAKSSVQQLPQAKRGTPCYMAPELFQDGGVHSFASDLWALGCVMYECYAGRPPFVSNSFTQLVNSILADPTPSLQSSPSKEFEDLVMSLLIKDPAKRLQWPEICQHPFWRAKLKLLMFPPQPAFARFLQQNNFGCDNAASQGTSASNAKNASQDQNSRRLDAHAGYKKATTTPRDTESCDNVPSSKPLNNGKQTNIRNPIPSKEDLGQKNRGVNLLRLSKIVKTNLQRETEGGNYRQQGQNVHVNGEDVVI…
Salvinia cucullata	Sacu_v1.1_s0004.g002509	MGNYYSCCSGRPPKTAGANPYEIKAYHAAGAPNLTVLKHLPNIDVGDNILERYELGKELGRGEFGITYLCTDRGEDGQQQQQQLAMACKSISKRKLKTAVDIEDVRREVVIMHRLPPHPNIVSLKAVYEDDNAVHLLMELCEGGELFDRIVARGHYHERAAATVIRTIVEVVQACHKNGVMHRDLKPENFLYANKRDNSPLKAIDFGLSVFFKPGERFSEIVGSPYYMAPEVLKRNYGPEIDVWSAGVILYILLCGVPPFWAESEQGVAQAILRGIIDFKREPWPKVSEKAKSLVRQMLEPDPRRRLTAQQVLGTNLPYRSAIIDDPWLASSKYIHAAQIVYTSYFYIAWIDHPWLQTRHAPETSSSLGETVRSRLKQFSAMNKLKKKALRIIAELLSG…
Salvinia cucullata	Sacu_v1.1_s0010.g004821	MSPSTENMGQNAEQKDHMDSPVSSNPLPNAEDKSSLPLGKRTIFGYSTNFHQKYKEGRLLGRGQFGSTYVATNLSSNLSVAVKKIDRTKMIHAISVEDVKREVKILAELSGHENVVQFYEAFEDDDFVYIVMELCEGGELLDRILSKKDARYTEKDAAIVVRQMLNVVARCHLHGIVHRDIKPENFLYKSQSEDSALKATDFGLSDFMVPDKKFRDIVGSAYYIAPEVLRRNSGPESDVWSIGVISFILLSGRRPFWDRTQDGIFKEVLRKRLDFSVAPWTTVSSSAKDFVKKLLAKEPKTRMTAAQALSHSWVREGGDAADIPLDISVLSNMRQFVKYNRLKQIALKAVGSTLDVKEIQHLHDQFNLIDVDKNGTITFEEIRQALNKDQTWKIKEIKV…
Salvinia cucullata	Sacu_v1.1_s0019.g007812	MGICYGKNPSSVQEAADGAADPPEHLAQRNPTSSLAEKPDAGRSRLPPKSPYRFSPLWRSSYAPSPAASHDVTPARAPRRPFPPPSPARLIQSAFARRFGTSSSVPTPSLPEGEELQNSLNKTFGYSKNLESKYELGDEIGRGHFGYTCHAKVKKGALKGESVAVKAISKLKMTTMIAIEDVRREVKILRALTGHQNVVKFYDAYEDNNNVYIVMEYCEGGELLDRILSRGGSYSEEDAKVVIKQILNIVAFCHLQGVVHRDLKPENFLFTSKDDDGHLKAIDFGLSDFVRPDERLNDIVGSAYYVAPEVLHRSYSTEADVWSIGVISYILLCGRRPFWARTESGIFKSVLKSPPSFDEAPWSSVSGEAIDFVKRLLKKDRHKRMSAVQALGMHSLFFL…
Salvinia cucullata	Sacu_v1.1_s0020.g008234	MKRAPDPRDLCCRDAWFLQPGFPTALSVTLSHRSPMGNNCITARFGSSGFFPDDSSVYRFWRSGPVSQEAEGKHPSSIEIPEENKVEDQPTIPQLKAPEPLVILPPVIAPVRPSPHAMQRPQEPLLSPGKSLTASVLGRRTEKMKELYVLGRRLGQGQFGTTFLCIEKSSGKKYACKSIAKRKLISQEDVDDVRREIHIMHHLSGHPNIVTIKGAYEDTTSVHLVMELCAGGELFEKIVQRGHYSERKAAQLTRIIVGVVEACHSLGVMHRDLKPENFLFVNADEDAPMKSIDFGLSVFFKPGEIFHDVVGSPYYVAPEVLQKHYGPAADVWSAGVILYILLSGVPPFWAETEHQIFEQVQRADLDFDSDPWPAISDSAKDLIRKMLVRIPEKRYTAHE…
Salvinia cucullata	Sacu_v1.1_s0021.g008287	MGVCSSYPQRLPPDRNHQANAKKERNPGLPGKSKQTSINGAMPFGKVTKFGYATDFKQRYKQGRLLGRGQFGSTYVATEISSGQQVAVKTIEKRTMILPIAVEDVKREVDIMSALSEHENVVQFHAAFEDDDYVYIVMELCEGGELLDRILAKKYVRYSEKDAAEVVRQMLKVAACCHLNGIVHRDIKPENFLFKSQSEDFPLKATDFGLSDFIRPGRLFRDVVGSAYYVAPEVLKRKSGPESDVWSIGVITYILLCGRRPFWHKTEEGIFREVLRKKPDFHSQPWPNISSSAKDFVRKLLVKDPKARLTAAQALSHHWVREGGNAADIPLDISVLANMREFVKYSQLKQIALRALASTLDNDEVTDLRDQFNAIDIDKNGTISLDEMRQALNKDLPWV…
Salvinia cucullata	Sacu_v1.1_s0021.g008330	MPRRISASILQRDTGDIAQLYHFGRCLGKGQFGTTYLCFEKQSMQEFACKIISKRKLLVQEDVDDVRREIHILHHLSGQPNIVEIKGAYEDEKYVYLVMELCSGGELFQRIVDRGHYSERQARNIIRTIVIVVETCHSLGVMHRDLKPENFLFVGPEEDDPLKAIDFGLSIFFQPGKIYDDLVGSPYYVAPEVLHKAYGPEADIWSAGVILYILLSGIPPFWAETDQGIFEQIRNSMVEFNPREWSDISESAKELIRNMLNPDPLQRFTAFQVRCHPWISEDGVAPDRPLDPIILSRMKKFMLMNKIKKIAMQIIAQRLSEEEIAGLKEIFKMLDVDNSGTITFLELKVGLEKLGSGLTDSEVRSIMEAVSGLSLLKHDDVATANIVMHSGHILVGIYT…
Salvinia cucullata	Sacu_v1.1_s0032.g010882	MSSMLESAQESSVLYQSHPQHSLLSVLLSPRFTADETHVEFGNISSTVPHLRSIHNNLLLELIMENSNQGGNATYGGSNALLANYSMGKVLGIGSFGKVRVAVHTLTGCKVAIKVLSKRKIRMTDMEEKVRREIKVLSLFMHPHIIRLYEVIETQTDIYLLMEYLKSGELFDYIVEKGRLSEDEARHFFQQIISGVEYCHRNMVVHRDLKPENLLLDSKYNVKIADFGLSNVMQDGHFLKTSCGSPNYAAPEVISGKLYAGPEVDVWSCGVILYALLCGSLPFDDENIPNLFKKIKGGIYTLPSHLSSGARDLIPRMLLVDPLKRITVPEIKQHSWFQYRLPRYLAVPPADTAQQAKRVDEDIVQEVVALGYERTQLIESLQNRVQNQATVTYYLILDN…
Salvinia cucullata	Sacu_v1.1_s0032.g010950	MGWLSYTDSERRVDCMKYSCTGIPVPVQAHHVREINSLAEYVLLVEKETVFQRLADDGFCLRNRCIIITGKGYPDVATRRWFYSIFQNTSKEMIIYLTFIVISFVRLLTDTLRIPVFGLVDCDPHGVETMAYDAAALATEEIYWLGVFLSDCDTFGLEPNCLLPLSDQDKGKAIAILNRSYVTQFASCWRTHVERMLDQGVKFEIEAMATISLSFLTDVYLPTKIRAKFSSELISTCHVLVSLVPRVPPSMKRDRQGNPNFCFAAAGNRNVTPSFEEPNVKANKACKPRIEERNPNNIISYRRRRKLSPSTCIIPYSMNSSTALIQHTPGGLSHIYKIGPELGRGSSGIVYRCTSVFSGEHLACKSITKNKLSNQEMDDVQREVRIMERLSHHQVTGNP…
Salvinia cucullata	Sacu_v1.1_s0034.g011266	MGNCCGTSADPKKKTRQNPYADTYVSTPRVSVLKNLPGGVVVNHGEDIREKYVLGNELGRGEFGITYLCTDKETEEKLACKSISKRKLRTPVDIDDVRREVVCHANGVMHRDLKPENFLFANKRENSPLKAIDFGLSVFFKPGESFSEIVGSPYYMAPEVLKRCYGPEIDVWSAGVILYILLCGVPPFWAETEQGVAQAILRGIIDFKRDPWPRVSERAKSLVRQMLHPDPRLRLSAQQVLDHPWLQNAKHAPDVPLGDAVRVRLKQFTAMNKLKKKALHVIAELLSGEEVDGLKNLFNMMDTNNNGVISFEEFKTGLHKHGSQLNENEIQQLMEAVSGAVSDAGVGKEGTLDYGKFAALTVHLQRMDNDEHLHKAFSHFDLDGNGFIDLEELKEALRD…
Salvinia cucullata	Sacu_v1.1_s0036.g011601	MGVCYSTKTSDEEHFDDGFHGNAAVPSSNGNGFNPSFNGRPESSSANGQTTQQQQHQKSPYRSSPYRGSSPFRPSPFRAPSPYRASPSNGTPSHSVKRPFPPPSPARHIQALLFRRHGAAASASAGVAKSKETLPSSASSPAPGSAAEPHDLDKSFGYNRNITLKYELGEEIGRGHFGHTCRAKVKKGELKGHTVAVKVISKAKMTTAIAIEDVRREVKILRALSGHQNLIRFYDAYEDDTNAYIVMELCEGGELLDRILSRGGRYSEEDAKIVIIQILNVVAFFHLQGVVHRDLKPENFLFATKEDNGQLKAIDFGLSDYVRPDERLNDIVGSAYYVAPEVLHRSYSIEADVWSIGVITYILLCGSRPFWARTESGIFRSVLKTEPSFDEAPWPMVSP…
Salvinia cucullata	Sacu_v1.1_s0043.g012822	MADKEVAAWPKLAAFAPSPALNQEEDRLAALSLAKEERPPVPEPTAVSSITQQKVAAAKQYIENHYRTQMKNLQERKERRWLLEKKLEKKLKDAELSEEEHQNQIKDLERKETENMRLQRQRLSMDDFEPLTIIGRGAFGEVRLCRMKSTGEIFAMKKLKKSEMLNRGQVEHVRAERNLLAEVDSKYIVKLYFSFQDATYLYLIMEYLPGGDMMTLLMRKDTFPEKVARFYIAETVLAIESIHRHNYVHRDIKPDNLLLDKDGHLKLSDFGLCKPLECSALSTVHEEESTSEDDLRKQNDIDGTTQFTRPVWTQHEQLQHWKQNRRTLAYSTVGTLDYMAPEVLLKKGYGFECDWWSLGAIMFEMLLGYPPFCSEDQMMTYKKIICWRKCLKFPEDAKL…
Salvinia cucullata	Sacu_v1.1_s0046.g013400	MSMIMRIFTKKTKPPSTLPPDSSNDSKIRFEDCEIDDFELGQLIGAGNFGQVFVARHIKSNIICAIKCMSKASILKSKQVSTIAFGVFLTILWVLYKFIYFQLAHLKAEKQVLENIDFPFIVNLLGCCQDEKCVYLILEYISGGDFFSQLRHRGKLDESTARFYAAQVLVSFEYLHSMNIIYRDLKVGNSTIALLLLLSSILQPENLLLDEKGNIKIADFGFAKKIEHRTFTLCGTPDYLAPEVILAKGHGKAVDWWTFGILLYEMLTGVTPFVDDDASITYQKILDCKLTFPNHVSRSAKDLIRKLLTIDLTKRIGCLNKGIAEIKQHSWFSNVKWENIRRKSETPPIKPKPLASPSDTTNFDDDYSMISPMEHPFALSDEDQALFSDL
Salvinia cucullata	Sacu_v1.1_s0053.g014122	QVSAGSSSEGEGNNSDIQEKRWTLSDFDIGKPLGRGKFGNVYLAREKKSKYVVALKVLFKNQLQQSQVEHQLRREIEIQSHLRHPNILRLYGYFYDQSRVYLILEYAPKGELYKELQRFKVFSERRSATYIASLARALIYCHEKHVIHRDIKPENLLIGMKGELKIADFGWSVHTFDRRRTMCGTLDYLPPEMVESKDHDAGVDIWSLGVLCYEFLFGTPPFEAVKHSDTYRRIVKVDLKFPSKPFVSPQAKDLISQLLVKDSSQRLPLEKVLMHPWIVANADPSGVYAM
Salvinia cucullata	Sacu_v1.1_s0061.g015371	MDFISPTPPVAGFGNSLDIPILHDNDRYEHVKDIGSGNFGVARLMRDKASKELVAVKYIERGEKIDENVTREIVNHRSLRHPNIVRFKEVFLTDTHLAIVMEYAAGGELFERICKAVRFSEDEARFFFQQLISGVSYCHSMEVCHRDLKLENTLLDGSPAPRLKICDFGYSKSSLLHSQPKSTVGTPAYIAPEVLSTKEYDGKIADVWSCGVTLYVMLVGAYPFEDPEDPRNFRKTIGRIMSVQYSIPDHISISRDCEDLLCKIFSGNPAQRITMDEIKAHPWFLKNLPADLVDGAHLGADYSTESSQSVEEINRIVAEARIPAPGFGIGHYFADEGLDDMDFDNDLDVESSGEYVCAI
Salvinia cucullata	Sacu_v1.1_s0062.g015572	MGSCLSRSDSADFDRRSFSPPSRSPPPPPPQTHDCSPLPDPPSVKQDDLPLPTAPVADQVVLPPAPPPKPPMGTVLRRPMEDVRATYNMGRELGRGQFGITYLCTHKITGELFACKSISKRKLVSQDDKDDVCREVQIMHHLTGQPNIVELKGAYEDKNFVHLVMELCAGGELFDRIIAKGKFSEREAANLFRTIVQVIQTCHSLGVMHRDLKPENFLFLNKSADSPLKTTDFGLSVFFKPGETFKDIVGSAYYVAPEVLKRHYGPEADLWSAGVLLYILLSGVPPFWAETEQGIFDEIMEGHIDFESDPWPSISAGAKDLIRRMLRKQIKERLTAHEVLSKNLIIKYGIHLHLSASEQFSFSSFNHLCTDHPWVRVDGEAPDKPLDSAVLSRMKQFRA…
Salvinia cucullata	Sacu_v1.1_s0065.g015976	MKDSRNWFQKARDSLLKKKEAHQQSGNVARDMAKDAVEEVPSNITRQKVAAAKQYIENHYKSQMKILQERRERRIILEQKLAAADVTEEEQNSLRKDLERKETEFMRLQRRKMSVDDFELLTIIGRGAFGEVRLCREKATGHVYAMKKLKKSEMLRRGQVEHVKAERNLLAEVDSSCIVKLYCSFQDDEYLYLIMEYLPGGDMMTLLMRKDTLTEDEARFYVGQAVLAIESIHKHNYIHRDIKPDNLLLDKHGHMKLSDFGLCKPLDCSKLPLIQENDPVIEERVMFNKDGKKISAPKRTQQEQLLHWQKNRRMLAYSTVGTPDYIAPEVLLKKGYGMECDWWSLGAIMYEMLIGYPPFYSDEPMSTCRKKSAAVQLSQIVNWRSHLKFPEEVKLSTEA…
Salvinia cucullata	Sacu_v1.1_s0066.g016173	MKINSINCNADNKNYIHVLAVAAPRKCEDPMDRPRIVGDYELLQQIGSGSFAVVWKAKHRHTGMEVAIKEIAADKLNQKLCDNLMSEIDILQRTNHPNIIRLYATIPASNRIFLVLEFCAGGDLGAYIQKQGKVPVALARHFMRQLGAGLQVLRSNNLIHRDLKPQNLLLSTSDVNSPLKIADFGFARSLQPQGMAETLCGSPLYMAPEILQSKKYDAKADLWSVGTILYQLITGRPPFLGQSPFQLLQNIQKSNELRFPATVNAEMHPECIDLCRKLLRKDPGLEFLIMQLLQNIQKPNELRFPATVNAEMHPECIDLCRKLLRKDPAFPFVMRLPSLKSRAKAESLMSESGIDIKPCESKAVTSSASWSVYCLLSADLCKTYVGVTSDVNRRIRQHN…
Salvinia cucullata	Sacu_v1.1_s0069.g016618	MGICYGKDLSSSQEEKGGGQAVEFADNVIAATPNPSSANTSSGLPRPPKSPWRASPFWAASPFRSPFRTSNAASPASGTPSRFFKRPFPPPSPAKHIQAALAKRFGWPKDGTIPEGQELDKPLDKNFGYSKNFVSKYELGQEVGRGHFGHTCLAKIKKGDLKGHSVAVKVISKAKMTTAISIEDVRREVKILKALTGHHNLVKFYDACEDNTNVYIVMELCEGGELLDRILARGGNYSEEDAKVIVVQILSIVAFCHLQGVVHRDLKPENFLFTTKDEDAQLKAIDFGLSDFVRPDERLNDIVGSAYYVAPEVLHRAYSMEADVWSIGVITYILLCGSRPFWARTESGIFRSVLKTAPSFDEALWSSISTDAKDFVRRLLSKDRHKRMTAAQALGHPWI…
Salvinia cucullata	Sacu_v1.1_s0083.g018127	MATAFHSCFPNSNNTIVPHSSTSSDFSALYTLCEELGTGGYATVHRCTSVASGAEYACKSIAKSILCTEPDRDNFRREVSSIKKLSVPSEAAVAANVTCGSIIKSYDVVEDAHSVHLILELCRGGSLSDRMIRRKNKRGVFTEAEAAGIMKSLLEALQACHAHGIIHRDVKPGNILFLDESDDSAVRLADFGLSTAASSESGHDVTNRSWAGTLIFMALEMVKKRGAYGVEVDMWSAGVLLYPLLSGQNPYSGVDSDMGSIVNAILYRHISFSDKYWDSVSVSAKRLAQGLLCRDPESRLTASEGLQYPWIDQICRQVASELNYAHLTDT
Salvinia cucullata	Sacu_v1.1_s0083.g018139	MGNCMATAFHACFPNSNNTIVPHSSTSSDISALYTLCEELGTGGYATVHRCTSVASGAEYACKSIAKSILCTEPDRDNIRREVSSMKKLSVPSEAAVATNVTCGSIIKLYDVVEDAHCVHLILELCRGGSLSDRMIRRENKRGIFTEAEAARIMKSLLEALQACHAHGIIHRDVKPGNILFLDESDDSAVRLADFRLSTAASSESGHDVTNRSWAGTPILMAPEMVKKRGAYGVEVDMWSAGVLLYLLLSGQNPYSGVNSDMGSIVNAILYRHISFSDKYWDSVSVSAKKLAQGLLCRDPKSRLTASEALQYPWIDQICRQVASELNYAHLTDT
Salvinia cucullata	Sacu_v1.1_s0092.g018970	MGICYGKGVHHEVHDQAEGGGASHIAAAGKHGETQLPSKSPFRASSFWASASPFRSPFRQHLPAEFAAASPAPNATPLRFPKRPFPPPSPAKHIQAALRRRRSRAKAQQQEAAIAEDEDEAAEKPPLDRYFGYAKNFTIKYELSDAIGRGHFGHTCRAVIKKGELKGQIVAVKVIPKAKMTTAIAVEDVKREVKILKALSGHQNLVKFYDACEDNTNVYIVMELCDGGELLDRILSRGGKYAEEDAKAVVVQILSVISYCHLQGVVHRDLKPENFLFTTNDDDARLKAIDFGLSDFVRPDERLNDIVGSAYYVAPEVLHRSYSIEADIWSIGVITYILLSGNRPFWARTESGIFRAVLKSDPSFDEAPWPQISEEAKDFVKRLLTKDRYGRMTAAQALT…
Salvinia cucullata	Sacu_v1.1_s0116.g021105	MGNCINLLGEGSRRFCRCCCDSEYGRKQPEDYVTGSFTRDHILKIAYRSKHANGPVINRLTVDVRNDYIIGKELGHGQFGKTYLCTERKSDRRFACKTILKETLITRYDVDDVRREIQILHHVVGQPNIIELKAAYEDQNAVHLITELCEGGELFDRIIRKGKYSESGAAALCRTIIEVVERCHSLGVMHRDLKPENFLFSTQSEDSPLVCIDFGLSVFFEPGQVFRDLVGSAYYIAPEVLRRKYGPEADVWSAGVILYILLSGFPPFWAETEQDIFKAILVGKIDFEAEPWPHISEGAKDLIKKMLEPNPKKRIPAHAVLNHSWIRVDGEASDKPLDSVVLTRLKQFRDMNKLKKLALQVIAKELSEEEITGLKVIFESMDTDHSGFITFDKLKEGLA…
Salvinia cucullata	Sacu_v1.1_s0118.g021243	MKPAEQRSKSNPEAEFFTEYGDASRYKIKEIIGKGSYGIVCSAVDTHSGEKVAIKRINDIFEHVSDATRILREVKLLRLLRHPDIVEIKHILLPPSPRDFKDIYVVFELMESDLHQVIKANDDLTPEHYQFFLYQLLRALKYIHTANVFHRDLKPKNILANADCKLKICDFGLARVAFKDTPTAIFWTDYVATRWYRAPELCGSFFSKYTPAIDIWSIGCIFAEILTGKPLFPGKNVVHQLELITDFLGTPHTDVIARVRNEKARRYLSTMPKKPAVKFTQKFPNADPLALSLLEKLLAFDPKDRPSAEEALADPYFKGLAKVEREPSAQPISKLEFEFERRRVSKEDVRGLIYREILEYHPQKLKEYLNGSDRSNFLYPSAVDQFKKQFSHLESGATT…
Salvinia cucullata	Sacu_v1.1_s0128.g021914	MSIPCTRFLRLCPSQSSPSPLDSLSPCLPLNTSLITFTILHHHSKRLSQLEELAFPPLSSTDSFRWHFASRQIGCIWLTCTKRFSKLIIMGACHSRVTRLAEKKKKDKQDPGAHNKKSSQITISHSKASGSVPLGKLTRFGYSTDFAQKYEKGKLLGHGQFGFTYVATSLSTGEKVAVKIIEKKKMLLPIAVEDVKREVKIMADLSGHDNVVQFYEAFEDDDAVYIVMELCEGGELLDRILAKKDKRYSEKDAAIIVRQMLNVAARCHLHGIVHRDLKPENFLFKSKAEDSPLKATDFGLSDFIKPGKTFHDVVGSAYYVAPEVLKRKSGPQSDAWSIGVITYILLCGRRPFWDKTEDGIFKEVLRKKPDFKEKPWPTISVDAKDFVKKLLLKDPHARM…
Salvinia cucullata	Sacu_v1.1_s0130.g022019	MSLHDEYVITERIGSGAFSVVWKATRRIDGREVAIKEIPAATLTCRLRRRVQEEINILRRIRHPNVIQLLDVFEEESRTCLVLEYCAGGDLYTFIKMKGRVGEAMARKFMQQLGAGLKTLHTSNLIHRDLKPENLLLSTSDKDAILKISDFGLARQLEPGSYANTVCGSPLYMAPEILQLQKYDSKADLWSVGAILFQLITGDTPYHGDNHVQILRAMKKYSSLHFPNYIAETLDPYCIDLCQRLLCLDPARTFRLTSLQDLMCFSVKRLVFNDFVKHKFLNPL
Salvinia cucullata	Sacu_v1.1_s0180.g024824	MPQHLSSSISLRNVPGLFPPDSTPCDLSSLYTLREKLGSGAFATVRRCISVGSSDGAEFACKSIDKRILRSAADRDCVLREVSHMKKLGSRSSDNSKTAEAAAENSIIKLHEVVEDADSVHLIMELCHGGSLDDRMRRRKNKYGPLESRNRRVFTEAETANIMRSVLEALKACHSHGIIHRDVKPGNILFVDESDNSAVRLADFGLSSPTSSRSETGADVTKENQSLAGTPIYMAPEMIRGGSYGEEVDMWSAGVLLYVLLSGRNPYSGVDTDIPSIENAILYRHISFSGGDWDSVSVSAKLLAQGLLCRDPESRLRASEALRHPWINQIHR
Salvinia cucullata	Sacu_v1.1_s0182.g024905	MGNSCVASTINGNSFSLGDYSIYRLWRSGHAVNDDPQRQDSESVEIPEQKKEEIRTSPQKPPDPIVIHPRPQNAQRLLHSPDTILSPSKSLTASVLGRRTENLKDLYVLGRKLGQGQFGTTFMCTEKSTGIAYACKSIAKRKLISQDDVDDVRREIHIMHHLSGHPNIVNIKGAYEDKNAVHLVMELCAGGELFDRIIKKGHYSERKAAELTRVIVGVVEACHSLGVMHRDLKPENFLFSNINEDSPLKTTDFGLSVFFKPDQILHDVVGSPYYVAPEVLRKNYGPAADVWSAGVILYILLCGVPPFWAETEQQIFEQVLKGELDFESDPWPAISESAKDLIRNMLIRNPKKRYTAYQVLCHPWIREDGVAPDKPIDSAVLTRMKQFMAMNKLKKIALR…
Salvinia cucullata	Sacu_v1.1_s0278.g027079	MQGTFDHGHKNTNTEFFTEYGECSRYQIQEVIGKGSYGVVCSAIDTHTGEKVAIKKINDIFEHVSDATRILREIKLLRLLRHPDIVEIKHIMLPPSPREFKDIYVVFELMESDLHQVIKANDDLTPEHYQIFLYQLLRALKYIHTANVFHRDLKPKNVLANADCKLKICDFGLARVAFNDAPSAIFWTDYVATRWYRAPELCGSFFSKYTPAIDIWSIGCIFAEVLTGKPFFPGKNVVHQLDLITDMLGTPSAEAIARVRNEKARRYLSSMRRKQPVPFTQKFPKVDPLAANLLERLLAFDPKDRPTAEQALADPYFNGLAKIDREPSAQPISKLEFEFERRRLTKEDVRQLIYREILEYHPQMLKEYVDGTEHTNFLYPSAVDQFKRQFTHLEEHYGK…
Scapania_nemorosa	scaffold-IRBN-2012821-Scapania_nemorosa	MVIDDGSVWRLLQDEYNVGQILGTGGFSVVRHGASRDDGSEVAIKTLKKQPLGFGGGARGVGGGGAPTPPKAPTLPHARPAHPTAPKELSISEALLANEIVVMRRIVEDVSPHPNVIHLLDVFDDPAGVHLVLELCSGGELFDRIVSQERYSEAGAAGVIHQIADGLYSLHKAQIVHRDLKPENCLFLTRAEDSPLKIMDFGLSHIDGVTSPIVGMFGSIDYVAPEVLMKKTVLPASDMWSLGVILYILLCGYPPFHARSNKEKQNLILVGNFGNFQEESWRTVSSSAKQLIASLLVVDPQRRPSAAELLRHPWVTGVAATREPVDAGVFQRLQKFNARRKFRAAAYASILSSKFLLRTKNLKNLIGAKKVMSADEIQNLHEHFKRISSNGVSVTVSEF…
Sceptridium_dissectum	scaffold-EEAQ-2014964-Sceptridium_dissectum	MVSQGGRKIEQDYAVSEVLGSGGFSVVRKGIHKADGIQVAIKTLKKVGFGGSEFALNAGRGKRMPTRPPSLPFQQVSISEALLANEILVMRRIVEEVSPHPNVIHLHDVYEDPTGVHLVLELCSGGELFDRIVSQERYSEAGAAGVIRQIASGLHALHQAQIVHRDLKPENCLFLTPAEDSSLKVMDFGLSHIEEVTNPVVGMFGSIDYVAPEVLARRSVLAASDMWSLGVILYILLCGYPPFYGRSNREKQALVLAADFNFEEYTWKTVSHSAKQLISSLLTVDPHKRPTAAELLLHPWVTGDAAKREPVEAEIFNRLQRFNARRKFRAAAFASILSSRFSLKTKHLKSLLGSQDLTEEECQNLHNRFKQICANGVSATLTEFEDVLRAMNFGALVPL…
Selaginella moellendorffii	82473	MSLEDSNSRHRLQDDYIIGPVLGYGGFSVVRKGVHKEDGTEVAIKTLRKQGFGYGDKKNGRKSTAGPTQDSLISEALVANEIIVMQRIVENVSPHPNIVHLHDVYEDEAGVHLVLELCSGGELFDRIVAQEKYSEAQAAKVVKELATGLCSLHDAGIVHRDLKPENCLFLTPEEDNHLKIMDFGLSQIDGATSPIVGMFGSVDYVAPETLSHRDVLPASDMWSLGVILYILLCGYPPFHGTSNKEKLDLILAGDVNFEEYTWKTISSHAKQLIRDLLAVDPHRRPSAKALVSDPWVRGDIAKQDRLPEEVIRQLHFFNARRKFRAAAFASIVSNKFLHLTKNLKSLVGSRSLSGDELQDLVSHFKKLSTNGVDVALGEFEAVLEAMKMRSLLPLAPRIF…
Setaria italica	Si021787m|PACid_19698232	MSKTESRKLSDDYEVVDVLGRGGFSIVRRGVSKSEGKTQVAIKTLRRLGPAMMGTKQGSKGGLPMWKQVSISDALLTNEILIMRRIVENVAPHPNVIGLHDVYEDVHGVHLILELCSGGELFDRIVGRDRYSEFDAAAVVRQIARGLEALHKANIIHRDLKPENCLFSDKNEDSTLKIMDFGLSSVEDFSDPIVTLFGSIDYVSPEALSRQDVSAASDMWSVGVILYILLSGCPPFHAATNREKQQRILQGEFSFQDHTWKTISSSAKELISSLLSVEPYKRPTASDLLRHPWVIGDCAKQDLMDAEVVSKLQRFNARRKLRAAAIASVLSSKVALRTKRLRNLLGTHDLSSEELDNLRVHFARICADGENATLEEFEQVLKAMKMDALVPLAPRVFDL…
Soluanum lycopersicum	Solyc01g096820.2.1	MGGLDVIRTSLRDEYEVTDILGRGGFSVVRRGKNRRTNEVVAIKTLRRYEPVPSEKKENNIKINKSSGVVPGLICDTLLTNELLVMRKIVEDVSPHPNVIHLYDVCDDSFGVHLILELCSGGELFDRIVGQPRYNEARAASVVRQIAKGLEALHGANIVHRDLKPENCLFLNKDENSPLKIMDFGLSSFEDFADPVVGLFGSIDYVSPEALSRDKITTKTDIWSLGVILYILLSGYPPFFAPSNRQKQQMILNGQFSFDEKTWKNISSSAKQLISNLLKVDPNMRPTAQQIVEDAWVRGELAKEEETDAEIVSRLQSFNARRKFRAAAMASVLSSSFSLRSKKLKKLVGSSYDLKPQELEKLSHIFKKICKNGENATLLEFEEVLRAMEMTSLVGLAER…
Sorghum bicolor	Sobic.010G260600.1.p	MSKTESRKLSDDYEVADVLGRGGFSIVRRGVSKSEGKTQVAIKTLRRLGPAMNGMQQGSKGGLPMWKQVSISDALLTNEILVMRRIVENVAPHPNVIGLHDVYEDAHGVHLILELCSGGELFDRIVGRDRYSEFDAAAVIRQIARGLEALHKANIIHRDLKPENCLFSDKNEDSTLKIMDFGLSSVEDFSDPIVTLFGSIDYVSPEALSRQDVSAASDMWSVGVILYILLSGCPPFHAPTNREKQQRILQGEFSFQDHTWKTISSSAKELISRLLSVEPYKRPTASDLLGHPWVIGDWAKQDLMDAEVISKLQRFNARRKLRAAAIASVLSSKVALRTKRLRNLLGTHDLSSEELDNLRAHFARICADGENATLAEFEQVLKAMKLESLVPLAPRVFDL…
Theobroma cacao	Thecc1EG044590t1	MGQEKGKLCDEYEIQDILGRGGFSVVRRGIKIKTDGQKSSQQVAIKTLKRFGTSASTPSGSFRVSAEKSIASMGLPAWNQVSISDALLTNEILVMRKIVENVSPHPNVIDLYDVYEDQSGVHLVLELCSGGELFDRIVAQERYSEAGAAAVVKQIAQGLAALHQANIVHRDLKPENCLFFNKSDDSTLKIMDFGLSSVEEFTDPVVGLFGSIDYVSPEALSQGKITFKSDMWSLGVILYILLSGYPPFIAQSNRQKQQMIMAGDYNFDERTWKNISSSAKHLISNLLQVDSDRRPSAEQLLAHPWVIGDSAKQEQMDAEVVSRLQSFNARRKLRAAAIASVLSSKVLLRTKKLRTLLGSHDLTKEEIDNLKIYFKNICAKGDNATLPEFEEVLKAMNMS…
Tmesipteris_parva	scaffold-ALVQ-2006523-Tmesipteris_parva	MYFVFGVFPYPGQQRFTLRHSLCPPQNLLLAPDLCPKPSCCPSMVSQVGRKIEQDYVVGEVLGSGGFSVVRQGISTSDGTQVAIKTLKKVSFRGGELGFSTVRGNQKMGRPGPQPFHQVSISEALLANEILVMRRIVEEVSPHPNVIHLYDVYDDAEGVHLVLELCSGGELFDRIVSQERYSEAGAAAVIRQIASGLNALHQAQILHRDLKPENCLFLTPAEDSSLKIMDFGLSHIEEVTNPVVGMFGSIDYVAPEVLARRNVLPASDMWSLGVILYILLCGYPPFYARSNREKQALVLAGDFNFDEYTWKTVSQSAKQLISSLLTVDPHMRPTASELLLHPWVTGDAAKREPVEPEIFQRLQSFNARRKFRAAVMASFLSSTFFCKTRRLKSLVGTQD…
Vitis vinifera	GSVIVT01027353001	MGQETRRLLDEYEVSDVLGRGGFSVVRRGTRKSSSGENPVAIKTLKRCGQTNLPGLPHALLTNEILVMRKIVEHVSPHPNVINLHDVYEDPSGVHLVLELCSGGELFDRIVAQARYSEAGAAAVVKQLAEGLKALHQANIIHRDLKPENCLFLDKSEDATLKIMDFGLSSVEEFTDPVVGLFGSIDYVSPEVLSQGKISSASDMWSLGVILYILLSGYPPFIAQSNRQKQQMIIAGDFSFYEKTWKNISSSAKQLISSLLTVDPERRPTAHQLLQHPWVMGDSAKQDQMDAEIVSRLQSFNARRKFRAAAIASVWSSTVFLRTKKLKTLVGSHDLTQEELENLRIHFKEICLKGDNATLSEFEQVLKAMNMSSLIPLAGRIFDLFDNNRDGTVDMREIL…
Woodsia_ilvensis	scaffold-YQEC-2073677-Woodsia_ilvensis	MVTHLHRRIQQDYAVGPLLGTGGFSVVHKGTYVGDGSVVAIKTLKKVGFLQPQSFRGGHLLSPQVSISDTLVANEILVMKRIVEEVSPNPNVIHLHDVYEDEAGVHFVLELCSGGELFDRIVTSVCYSEARAAAVIRQIANGLKSLHKAHIVHRDLKPENCLFLTTTDDSPLKIMDFGLSQIEEVTNPIVGMFGSIDYVAPEVLARKTVLPASDMWSLGVILYILLCGYPPFYARTNREKQALILAADFNFEEHTWKKVSQSAKNLISSLLALDPHKRPSADELLEHPWVRGDAAKQEPVEQEILQRLQSFNARRKFRAAAFASIISSTFMLKTN
Zea mays	GRMZM2G062772_P01	MSKTESRKLSDDYEVAEVLGRGGFSIVRRGVSKSEGKAAQQVAIKTLRRLGPATTTGGSTLPPQQGSNKGGGLVPTWKQVSSISDALLTNEILVMRRIVEAVAPHPNVIALHDVYEDARGVHLVLELCSGGELFDRIVGRDRHYSEFDAAGVVRQIARGLQALHGAGVVHRDLKPENCLFADRGEASTLKIMDFGLSSVEDFSDPVVTLFGSIDYVSPEALSRQDVSAASDMWSVGVILYILLSGCPPFHAPTNREKQQRILQGEFSFQDHTWKTISSSAKELISSLLSVEPYKRPTASDLLGHPWVIGDCAKQDLMDAEVVTKLQRFNARRKLRAAAIASVLSSKVALRTKRLRNLLGRHDLSSEELDNLRAHFARICADGENATLAEFEQVLRAMRL…
