# Supplementary material for: Fern genomes elucidate land plant evolution and cyanobacterial symbioses
Source: Nat Plants. 2018 Jul 2;4(7):460–72. doi: 10.1038/s41477-018-0188-8 (PMC6786969; doi:10.1038/s41477-018-0188-8)
Supplement: Supplementary file 10 — Summary of the sequence data generated in this study. [file 41477_2018_188_MOESM10_ESM.xlsx]

## Sheet: Genomic
PacBio
Taxon	Raw bases (bp)	Number of reads	Average read length	SRA accession
Azolla filiculoides	38521310314	3919222	9828	SRP130111
Salvinia cucullata	11728268861	1018854	11511	SRP129903
Illumina
Taxon	Library insert size (bp)	Read length (bp)	Raw bases (bp)	SRA accession
Azolla filiculoides	175	100	33014411200	SRR6932851
Azolla filiculoides	340	100	31234811400	SRR6480158
Azolla rubra	479	100	33827827400	SRR6480160
Azolla microphylla	456	100	33116772400	SRR6480161
Azolla mexicana	486	100	32870581200	SRR6480159
Azolla caroliniana 1	489	100	33785814200	SRR6480201
Azolla caroliniana 2	475	100	29107020000	SRR6480231
Azolla nilotica	479	100	31048621200	SRR6482158
Salvinia cucullata	512	125	62402897750	SRR6478596

## Sheet: Transcriptomic
Taxon	Library name	Library type	Tissue type	Sequencing platform	Read length (bp)	Trimmed bases (bp)	SRA accession
Salvinia cucullata	L1	mRNA-seq	Floating leaves	Illumina HiSeq2000	125	10571863635	SRR6478602
Salvinia cucullata	L2	mRNA-seq	Floating leaves	Illumina HiSeq2000	125	9779064323	SRR6478601
Salvinia cucullata	L3	ribo-zero	Floating leaves	Illumina HiSeq2000	125	12545835539	SRR6478600
Salvinia cucullata	R1	ribo-zero	Submerged leaves	Illumina HiSeq2000	125	11918763469	SRR6478599
Salvinia cucullata	R2	mRNA-seq	Submerged leaves	Illumina HiSeq2000	125	9443600168	SRR6478598
Salvinia cucullata	R3	mRNA-seq	Submerged leaves	Illumina HiSeq2000	125	8836540971	SRR6478597
Azolla filiculoides	CL100033676_L02_1	mRNA-seq	Nostoc- / N2-	BGISEQ-500	100	2296420423	SRR6480279
Azolla filiculoides	CL100033676_L02_5	mRNA-seq	Nostoc- / N2-	BGISEQ-500	100	5041474322	SRR6480280
Azolla filiculoides	CL100033676_L02_9	mRNA-seq	Nostoc- / N2-	BGISEQ-500	100	4429212508	SRR6480273
Azolla filiculoides	CL100033676_L02_13	mRNA-seq	Nostoc- / N2+	BGISEQ-500	100	3870021736	SRR6480274
Azolla filiculoides	CL100033676_L02_17	mRNA-seq	Nostoc- / N2+	BGISEQ-500	100	4796601784	SRR6480271
Azolla filiculoides	CL100033676_L02_21	mRNA-seq	Nostoc- / N2+	BGISEQ-500	100	4517194289	SRR6480278
Azolla filiculoides	CL100031405_L02_13	mRNA-seq	Nostoc+ / N2-	BGISEQ-500	100	3911628119	SRR6480276
Azolla filiculoides	CL100031405_L02_17	mRNA-seq	Nostoc+ / N2-	BGISEQ-500	100	4727364864	SRR6480281
Azolla filiculoides	CL100031405_L02_21	mRNA-seq	Nostoc+ / N2-	BGISEQ-500	100	4883641735	SRR6480282
Azolla filiculoides	CL100031405_L02_1	mRNA-seq	Nostoc+ / N2+	BGISEQ-500	100	4208617099	SRR6480277
Azolla filiculoides	CL100031405_L02_5	mRNA-seq	Nostoc+ / N2+	BGISEQ-500	100	4948182735	SRR6480272
Azolla filiculoides	CL100031405_L02_9	mRNA-seq	Nostoc+ / N2+	BGISEQ-500	100	4338837206	SRR6480275
